# Supplementary material for: Human Hepatic CD56bright NK Cells Display a Tissue-Resident Transcriptional Profile and Enhanced Ability to Kill Allogenic CD8+ T Cells
Source: Front Immunol. 2022 Jul 5;13:921212. doi: 10.3389/fimmu.2022.921212 (PMC9295839; doi:10.3389/fimmu.2022.921212)
Supplement: Supplementary file 2 [file Table_1.xlsx]

## Sheet: Supplementary Data
Gene Symbol	Chromosome	Strand	F-statistic	p-value	q-value	PBMC_1_CD56hiCD16[-]	HMNC_6_CD56hiCD16[-]	HMNC_7_CD56hiCD16[-]	HMNC_8_CD56loCD16[+]	PBMC_2_CD56loCD16[+]	HMNC_7_CD56loCD16[+]	HMNC_8_CD56hiCD16[+]	PBMC_2_CD56hiCD16[-]	HMNC_9_CD56hiCD16[+]	HMNC_7_CD56hiCD16[+]	HMNC_8_CD56hiCD16[-]	HMNC_9_CD56loCD16[+]	PBMC_3_CD56loCD16[+]	HMNC_9_CD56hiCD16[-]	PBMC_4_CD56loCD16[+]	HMNC_10_CD56loCD16[+]	HMNC_6_CD56loCD16[+]	HMNC_10_CD56hiCD16[+]	PBMC_3_CD56hiCD16[-]	HMNC_6_CD56hiCD16[+]	PBMC_1_CD56loCD16[+]	PBMC_5_CD56loCD16[+]	HMNC_10_CD56hiCD16[-]
A1BG	chr19	-	3.64767	0.02405	0.293829	1.4078	1.6114	1.59	0.80774	0.11596	-1.1111	-0.72537	0.90888	-1.952	1.9917	0.21824	0.45488	-0.76137	2.7389	-1.9915	-0.49172	-2.5576	1.7872	-0.42569	2.4613	-1.555	-1.757	1.9112
A1BG-AS1	chr19	+	2.66596	0.0660333	0.442333	-0.97031	-0.12516	1.0225	-1.5704	-0.63208	-0.63671	-0.98799	-1.2282	-0.62967	1.9356	-0.78135	-0.17031	-2.609	0.71076	-0.66919	0.093659	-0.49832	0.24451	-3.0102	-0.97127	0.5043	-2.0196	1.2125
A1CF	chr10	-	0.193913	0.938403	0.977832	2.3182	2.1884	2.2045	1.5577	-2.3285	3.8957	1.8392	0.1343	2.3178	1.8241	2.1661	2.0402	2.5402	-0.98563	3.0152	3.164	0.97522	0.38462	2.0076	2.3172	2.2674	2.6934	3.5319
A2M	chr12	-	2.28227	0.100389	0.514286	7.0945	8.0599	8.1273	9.5633	5.8726	9.3867	6.5712	5.4829	6.371	7.4028	7.6179	8.5579	7.7267	5.1	9.2119	8.3537	8.6458	6.4702	9.5672	7.2138	8.8632	9.2151	8.1819
A2M-AS1	chr12	+	0.719781	0.589514	0.861367	6.1824	7.5377	6.1201	7.4804	2.3242	6.8431	1.9683	2.465	7.8184	7.3943	6.0818	7.0554	7.1928	5.9889	8.8569	7.6938	7.8155	6.1748	7.5534	5.0439	8.8868	6.066	6.9268
A2ML1	chr12	+	0.646924	0.636226	0.881217	-0.45286	-1.8448	-1.6146	-1.3424	-4.311	0.32819	-2.345	-1.3628	-0.7643	-1.7434	-3.7233	-1.5273	-0.26554	-1.3832	-0.15174	-1.2634	-1.8553	-2.3349	-2.7823	-3.9133	-0.0047215	-1.0547	-0.53157
A2MP1	chr12	-	1.87974	0.15783	0.601338	-0.87974	0.49592	1.2735	1.6901	-2.8634	0.30185	-1.6344	-2.7226	1.7828	-0.29581	0.046182	0.81334	0.28897	-1.5206	0.15834	1.6582	-0.40776	1.2282	-1.3347	-0.8807	0.59487	1.2409	1.1225
A3GALT2	chr1	-	1.47847	0.250163	0.662942	1.5891	0.84925	1.0794	0.98901	1.1903	1.1857	0.83441	1.3312	1.9297	2.173	1.778	1.1667	1.5354	2.5332	1.8902	1.0681	1.3241	1.5815	1.1341	1.5881	2.3267	2.1247	1.2693
A4GALT	chr22	-	1.49401	0.245718	0.662942	-0.84074	-3.1655	-2.9354	-3.0257	-2.8244	-2.8291	-3.1803	-2.6836	-2.0851	-1.8418	-0.65177	-2.8481	-2.4794	-1.4816	-0.53962	-2.9467	-2.6907	0.73665	0.81978	-2.4267	-1.6881	-0.30506	-1.1605
A4GNT	chr3	-	1.56308	0.226904	0.662942	-0.55768	1.0244	-2.6523	-2.7427	-0.21945	1.1544	-0.57536	-2.4005	-1.802	-1.5587	-1.9537	-2.565	0.12561	-1.1985	2.2459	1.2433	-0.82266	-0.56526	-2.5976	0.66375	2.0544	-1.607	-2.4624
AA06	chr17	-	1.67996	0.198348	0.646893	-1.6327	-2.3725	-2.1423	-2.2327	-2.0314	-2.036	-2.3873	-1.8906	-1.292	-1.0487	-1.4437	-2.0551	-1.6864	-0.68858	2.3689	-2.1537	-1.8977	-1.6403	-2.0876	-1.6336	-0.89503	-1.097	-1.9524
AAAS	chr12	-	0.360636	0.833312	0.944806	3.1676	3.2296	2.4376	3.2942	2.6352	3.1039	3.3138	2.6894	2.8779	2.1408	3.3308	2.7452	2.8329	3.0194	1.6929	3.0063	3.0013	3.2587	2.6606	3.3351	3.528	2.9054	2.5975
AACS	chr12	+	2.50209	0.0788433	0.473244	5.6336	4.0717	5.0434	5.1705	2.305	4.2878	5.4354	4.7477	4.9006	4.4069	5.0681	3.8663	4.4785	5.1297	4.2554	4.2905	3.7706	5.322	4.842	4.6392	4.5141	4.0538	4.0017
AACSP1	chr5	-	0.564064	0.691809	0.904578	-3.6332	-2.0511	-1.3355	-4.2332	-4.0319	-4.0365	-4.3878	-3.8911	0.16691	-3.0492	-3.4442	-4.0556	-3.6868	-2.6891	-3.332	-4.1542	-1.0908	-3.6407	-4.0881	-3.6341	-2.8955	-1.5125	-3.9529
AADAC	chr3	+	2.78563	0.0581034	0.421019	0.65827	-2.4035	-2.1733	0.058217	-2.0624	-0.48207	-2.4183	-1.9216	-1.323	-1.0797	-1.4747	0.23587	-1.7173	-0.71956	3.0298	0.13727	0.87872	-1.6712	-0.53366	-0.079658	1.3959	3.1199	-1.9834
AADACL2	chr3	+	1.15501	0.363127	0.739911	1.4021	-0.56007	-0.32993	0.31666	-1.804	1.3613	-2.1599	1.1442	-1.0646	-0.82128	-1.2163	-1.8276	-1.4589	-0.46112	1.2178	-1.9262	1.4997	-1.4128	-1.8602	-1.4062	-0.66757	-0.86954	-1.7249
AADACL2-AS1	chr3	-	2.60277	0.0706856	0.455429	-1.1588	-3.4836	-3.2535	-3.3438	-3.1425	-3.1471	-3.4984	-3.0017	-0.81818	-2.1598	-0.23289	-3.1662	-1.2125	-1.7997	-0.12073	-3.2648	-3.0088	-2.7514	-3.1987	-2.7447	-0.42117	-0.62314	-1.4785
AADACL3	chr1	+	0.20941	0.929829	0.974832	-0.39117	0.24753	1.4211	-3.3131	-3.1118	1.5274	-1.8828	-0.64907	-0.050528	-0.5442	-2.5241	-0.32814	-2.7668	-1.769	2.1116	1.8103	-2.9781	-2.7207	-3.1681	-0.39213	0.34648	-2.1774	0.87408
AADACL4	chr1	+	0.861386	0.505676	0.82133	-2.7037	-5.0284	-3.2133	-4.8887	-4.6874	-0.7851	-5.0433	-4.5465	-3.948	-3.7047	-4.0997	-4.711	-4.3423	-3.3445	-3.9875	-2.0023	-2.9686	-4.2962	-4.7436	-4.2896	-1.966	-2.168	-4.6083
AADACP1	chr3	+	0.388696	0.813929	0.941076	0.48855	-2.5732	-0.021119	-2.4334	-2.2321	2.1556	-1.0031	-0.50631	0.8292	1.0725	1.1629	1.2037	-1.8871	-0.88927	0.78967	-0.76941	0.22358	-1.841	-2.2883	0.4876	-1.0957	1.0242	-2.1531
AADAT	chr4	-	1.20006	0.344839	0.729503	-0.60979	0.23536	-3.4414	-1.9468	-3.3305	0.5718	-3.6864	0.26981	-2.5911	-0.76282	-2.7428	-0.54676	-2.9854	0.33431	-2.6306	-1.1308	-1.6117	-2.9393	-1.0648	-1.3477	-2.1941	1.0634	0.208
AAED1	chr9	-	1.52933	0.235907	0.662942	-1.3704	1.0597	0.92726	2.2775	1.4008	0.54813	1.3344	1.179	1.7776	0.79847	1.1405	1.6666	2.9682	-0.42632	4.4853	-0.30646	1.824	2.0814	0.49654	0.21358	-0.63278	3.9201	2.7022
AAGAB	chr15	-	2.29117	0.0994038	0.513281	5.3021	5.3648	4.4495	5.027	4.7143	4.6288	5.3834	5.4825	5.1962	4.7681	5.0037	5.1155	5.2583	5.2707	4.8431	5.2339	5.5324	5.2647	5.4822	5.4148	4.7639	4.6318	4.736
AAK1	chr2	-	1.1506	0.364962	0.741623	6.5244	6.4713	7.1624	6.6046	6.7097	6.8362	5.9209	6.1261	5.5597	6.3985	5.9951	6.2624	6.6173	6.0982	5.8585	6.9917	5.8588	6.475	6.2067	5.9576	6.9213	6.5094	6.693
AAMDC	chr11	+	0.800792	0.540369	0.839625	1.4655	2.3106	1.8038	1.2064	3.5692	0.61463	1.5588	1.0011	1.5997	0.94986	0.91746	2.4937	0.31225	2.4096	-2.1403	2.082	1.9375	1.7989	1.8585	0.72754	0.61815	1.2642	1.9937
AAMP	chr2	-	2.30769	0.097602	0.509204	3.197	3.8889	3.4467	3.5432	4.4203	2.8757	3.8999	3.5123	3.875	3.6013	4.2877	3.7569	2.5407	3.6808	2.0475	2.9681	2.5835	3.6027	3.4592	3.4996	3.2439	2.0756	3.5332
AANAT	chr17	+	2.29902	0.0985437	0.511535	-1.0245	-0.17938	-1.5342	-1.6246	-1.4233	0.89403	0.54275	-1.2824	0.90108	-0.44059	-0.83557	1.723	1.2437	-0.080427	-0.72341	1.6244	1.0324	0.55286	-1.4795	-1.0255	2.035	-0.48885	-1.3442
AAR2	chr20	+	2.93455	0.0496438	0.392989	4.2095	3.75	3.9345	3.5632	4.4183	3.2189	4.1437	4.5531	3.7416	3.3053	3.9543	3.3429	4.5514	2.995	3.551	3.2689	3.3844	3.3612	4.4988	4.388	3.6275	2.976	3.0971
AARD	chr8	+	1.22589	0.334756	0.724026	-1.8951	-2.6349	-2.4047	-0.91014	-2.2938	0.023501	-2.6497	-2.153	-1.5544	-1.3111	-1.7061	-2.3175	-1.9487	-0.95096	0.72799	-2.4161	1.0099	0.41929	-2.35	-0.31105	-1.1574	0.96255	-2.2148
AARS	chr16	-	2.08597	0.124985	0.558962	3.7084	3.7905	3.6017	4.1849	3.2106	3.6118	3.9908	4.1514	3.7791	2.3526	3.9641	4.0447	3.7215	3.0399	0.37585	3.2145	3.7166	2.9684	3.4452	3.4862	3.7583	-0.30712	3.347
AARS2	chr6	-	2.9676	0.047954	0.388039	3.8636	4.7937	4.4915	4.5156	4.1265	4.6447	4.859	4.3635	4.489	4.933	5.1416	4.1028	4.8488	4.4526	2.4709	4.1311	4.0071	4.1408	3.242	4.9015	4.3745	2.5248	4.8815
AARSD1	chr17	-	2.90201	0.0513715	0.39986	-1.5459	1.6211	0.26631	-2.146	-0.35973	-1.9493	-0.71564	-1.8038	-1.2053	-0.96201	-1.357	-1.9683	1.5703	0.98312	-1.2448	-2.0669	-0.22596	0.031438	1.4585	-1.5469	-0.8083	0.5747	0.94169
AASDH	chr4	-	0.932146	0.467469	0.800807	5.7167	6.0764	6.2348	6.1986	5.3179	5.4216	5.7721	4.7466	5.3451	6.2237	5.7886	5.0499	6.1377	6.3713	5.0364	5.6432	6.3846	5.5508	6.4128	6.0783	5.7421	5.7669	6.1636
AASDHPPT	chr11	+	4.97088	0.00706449	0.166025	6.0874	6.2175	6.0773	5.9392	4.7755	5.3243	6.1282	6.2118	6.1429	5.9454	5.9419	6.1071	5.4734	5.5795	5.3171	6.0846	5.9794	6.0598	6.1178	6.2194	6.0991	5.0381	5.8069
AASS	chr7	-	1.34831	0.290718	0.696085	2.7335	1.7078	2.0149	2.5032	1.7898	1.5269	1.336	2.4428	1.8839	1.7959	1.4912	2.7779	0.72769	1.7255	1.5131	1.8866	1.8755	2.9645	2.5973	2.6662	2.4217	2.8159	1.6105
AATBC	chr21	-	1.04569	0.411338	0.770861	0.52993	0.86812	-0.34232	-1.6551	-1.4538	-3.0434	-1.8097	-2.8979	-0.71439	1.1139	-2.451	-1.4774	-1.1087	0.62603	0.46848	-0.35364	-2.905	-2.6476	-0.28761	-2.641	1.5571	-2.1043	0.21021
AATF	chr17	+	1.11822	0.378731	0.749526	-3.2827	-4.0225	-3.7924	-2.2978	-3.6814	-3.6861	-2.4524	-3.5406	-2.9421	-2.6988	-1.5088	-3.7051	-3.3364	-2.3386	-2.9816	-3.8037	-3.5477	-3.2903	-3.7377	-3.2837	-0.96009	-1.1621	-3.6024
AATK	chr17	-	0.131899	0.968656	0.988996	6.5903	1.9436	4.4956	4.4053	4.6066	5.7395	4.2507	5.5954	3.024	6.9678	6.0423	5.4309	4.9516	3.6275	4.5695	5.3323	2.4184	6.5827	2.2284	2.6824	3.421	3.2191	5.5336
AATK-AS1	chr17	+	1.12042	0.377783	0.748899	-1.3324	-2.0722	-1.842	-1.9324	-1.7311	-1.7357	-2.087	-0.005302	-0.99172	0.83654	-1.1434	-1.7548	-1.386	-0.38826	-1.0312	-1.8534	-1.5973	-1.3399	-1.7873	-1.3333	-0.59471	0.78828	-1.6521
ABALON	chr20	+	0.246442	0.908062	0.967762	1.632	0.24014	-0.015145	0.37991	0.095787	1.2287	1.3248	-2.0853	1.3206	1.5639	0.68349	-2.2498	1.2888	1.4386	0.79565	1.5585	0.22955	-1.835	0.52499	1.8721	-1.0898	1.5156	0.66024
ABAT	chr16	+	3.19479	0.037898	0.353422	8.4992	8.153	8.0984	9.5396	7.7134	8.7632	8.3009	7.523	8.8953	7.3176	7.408	9.4156	8.9228	9.4433	8.0821	8.9923	9.8192	7.6772	7.5812	9.2687	8.6088	7.4499	7.7165
ABCA1	chr9	-	2.45506	0.0829964	0.481432	0.45711	1.5383	2.727	0.037628	-1.0412	1.101	1.2874	-1.3858	1.8451	2.4917	1.1315	1.8557	-0.33354	3.5167	2.3432	2.7707	1.7771	2.8464	1.2245	1.6785	-1.1272	2.6405	2.1612
ABCA10	chr17	-	0.94938	0.45854	0.796897	1.3817	1.0378	1.1477	1.3917	0.64194	1.4853	0.77146	-1.5392	-0.20364	-0.69731	0.13011	0.61829	0.987	-1.9221	0.24226	0.70026	0.32824	1.2137	0.13826	1.2203	2.6263	1.7569	1.3376
ABCA11P	chr4	-	0.641342	0.639895	0.88271	1.9748	1.9294	1.3562	1.7833	1.0042	0.038047	0.64829	0.3279	-1.1439	0.86489	1.1373	0.16341	-0.69027	0.59702	1.0182	1.7386	0.015974	1.9673	1.5714	2.3011	0.39057	0.63606	1.3
ABCA12	chr2	-	0.278547	0.887997	0.961025	2.4474	0.81445	2.3247	1.6063	-1.6518	3.553	0.79962	2.3959	1.4095	3.2377	2.1058	1.1319	2.6001	-0.30899	3.6919	2.7495	3.4361	1.9093	1.4619	2.4464	2.944	3.6749	3.0711
ABCA13	chr7	+	1.52843	0.236152	0.662942	2.5348	1.4206	2.3221	0.5059	0.4662	2.6746	-1.7642	2.0056	1.2056	1.6899	-0.083603	1.3754	1.2587	-0.06543	2.5646	1.9289	1.6641	0.56785	0.40998	0.57447	2.787	2.8954	1.6094
ABCA17P	chr16	+	0.788488	0.547633	0.843406	-2.6661	-3.4059	-0.8538	-3.2661	1.0227	1.6855	-3.4207	-2.924	-0.74045	-2.0821	-2.4771	-0.76652	-2.7197	-1.722	-2.3649	1.5678	-1.3461	0.49629	-0.79909	0.14034	0.39352	-0.54541	-0.66384
ABCA2	chr9	-	2.90572	0.0511711	0.398904	10.056	10.502	10.402	9.6794	8.5674	9.1429	9.8886	10.01	9.4167	10.031	10.579	8.5437	9.1967	8.2062	9.0519	8.7058	8.109	9.7349	9.9136	10.244	9.5213	9.6891	9.2643
ABCA3	chr16	-	0.259592	0.899962	0.965414	0.14748	0.77445	1.0046	0.79136	-1.0398	1.2241	-0.60717	0.033968	0.63251	0.73142	-0.0045955	0.12101	0.093799	-0.83442	-0.098888	1.1065	-0.90599	-0.9381	-0.16309	0.29091	1.9226	0.68316	-0.3327
ABCA4	chr1	-	1.00422	0.431106	0.781587	3.0236	1.6317	2.2244	0.54908	2.6249	3.5531	1.1314	1.6282	2.2267	2.9555	1.3381	3.0487	1.8324	0.50827	4.2576	1.3651	2.9996	1.1416	-0.89079	1.1482	0.30182	4.1873	0.82942
ABCA5	chr17	-	0.856741	0.508271	0.822223	2.0364	2.7829	3.6275	3.242	2.2657	3.5628	1.9849	2.9734	2.0581	3.5153	2.0747	3.2226	3.1983	2.471	3.6901	3.4199	3.0766	3.5236	2.8672	1.8308	1.8776	3.9975	3.3017
ABCA6	chr17	-	0.998497	0.433901	0.782449	0.068417	1.4441	1.4332	-2.1166	-1.9153	2.6036	0.53616	0.54748	2.2835	2.2373	0.25738	-0.35398	0.7517	-0.57245	2.872	1.4219	-0.19656	0.7978	-0.38655	1.9419	2.391	2.7196	-0.2513
ABCA7	chr19	+	1.96958	0.142525	0.583425	3.2225	1.1184	3.8761	2.5491	0.85912	2.9337	2.4915	2.2356	1.8538	3.8763	2.5587	2.5106	2.0313	1.7713	0.30522	2.4969	0.79357	2.5999	1.9572	1.6603	1.5649	1.3629	2.8543
ABCA8	chr17	-	0.388117	0.814332	0.941076	0.64682	0.755	0.13714	0.046767	1.3856	2.4451	-0.10783	1.2369	0.98746	0.49379	0.098813	-0.51254	-0.14383	-0.73101	-1.374	2.4478	-1.9401	-1.6827	0.67728	1.4939	2.522	2.0305	-0.40987
ABCA9	chr17	-	3.12887	0.040556	0.364775	-1.1165	0.018139	-0.4038	0.39891	0.60022	0.80204	0.0033006	-2.9594	-0.03891	-0.53258	-2.5125	0.33556	0.70427	1.4125	1.6871	1.6355	1.2815	0.75037	-1.5715	0.46749	-1.9638	2.6922	0.67924
ABCA9-AS1	chr17	+	1.17033	0.356807	0.736161	-0.42908	0.41607	-0.93876	-1.0291	0.75714	0.75251	-1.1837	-0.68699	-0.088442	0.15485	-0.24012	-0.85148	1.1022	0.51502	-0.12796	0.63488	0.8909	-0.43666	0.70092	1.8919	0.30856	2.914	-0.7488
ABCB1	chr7	-	15.763	1.05135e-05	0.00317417	5.6103	7.0415	7.4475	6.1716	5.8411	6.2315	6.5776	5.9296	6.7653	7.0124	6.3985	6.083	6.0932	6.8743	5.6343	6.429	5.8542	7.1404	6.0681	6.9724	6.0948	5.169	7.4106
ABCB10	chr1	-	1.29833	0.307968	0.70893	2.4424	2.3126	2.7291	3.0647	-0.088835	2.8643	3.0932	2.1845	2.8328	3.5684	2.5798	2.1178	3.0636	2.3085	3.0191	2.2783	3.2393	2.3298	2.1318	3.2667	1.4346	2.7599	3.1352
ABCB11	chr2	-	5.2672	0.00547514	0.149873	-2.0809	-0.013311	0.86891	0.12645	0.69033	1.2162	-1.2505	-0.75379	1.0671	0.82501	-1.8919	0.30411	0.18739	0.44821	1.9207	1.6461	1.1136	-0.50347	-2.5358	0.72554	0.24176	1.2622	0.40679
ABCB4	chr7	-	0.272419	0.8919	0.96244	0.33552	-0.041725	0.71893	-0.26453	-0.54865	0.29472	1.0214	0.72969	0.67616	-1.8879	1.4176	0.5652	-0.94056	1.9317	1.7362	2.0516	0.72262	2.1644	-0.60487	0.33456	1.4357	1.5233	0.66788
ABCB5	chr7	+	2.02051	0.134549	0.573906	-0.38514	-0.38799	-1.9943	-1.1916	-0.44284	-0.44747	-2.7248	-4.5499	-2.3664	-2.1231	-1.7811	-1.255	-0.88628	-3.3479	-1.1836	-0.28946	-0.85657	-0.21215	-2.4251	-0.83356	-1.2325	0.33111	-1.8044
ABCB6	chr2	-	0.0927456	0.983524	0.993688	1.3476	0.17172	1.5998	0.61633	2.04	2.398	1.2789	2.1208	1.557	1.9316	0.47246	1.8935	0.22982	1.6751	-0.55289	0.39053	-0.27099	0.27592	-0.17147	-0.36954	1.6492	0.1671	0.41124
ABCB7	chrX	-	0.778609	0.553518	0.846329	3.9102	4.1319	3.9075	4.1558	3.5542	3.6708	4.2951	4.0809	4.2724	3.7427	4.4448	3.7635	3.8781	3.8651	3.8975	4.1087	4.3515	3.8361	4.1748	4.2886	4.1625	3.6944	3.9016
ABCB8	chr7	+	2.04688	0.130607	0.567538	4.2838	4.2562	3.9474	4.699	3.4597	3.0807	3.3321	4.621	5.4097	3.5611	5.2219	4.1397	3.5335	3.9212	1.3522	3.8229	3.6737	4.2762	4.1071	4.6109	4.5961	2.0722	3.6949
ABCB9	chr12	-	1.47256	0.251877	0.664802	1.5742	-0.24357	0.27607	-0.10381	-3.0724	-0.2697	-1.8434	-2.9316	-0.74808	-2.0897	0.32263	0.60436	-2.7274	-1.7296	-0.050637	0.71221	-1.3537	-2.6813	-3.1286	-2.6746	-1.936	-0.55304	-2.9934
ABCC1	chr16	+	0.570189	0.687625	0.902715	1.1105	1.2305	1.0554	0.70977	-0.58368	0.34457	0.88638	0.74158	0.60316	1.4631	0.45148	1.1427	0.38941	1.2066	-0.17333	1.2609	0.17811	1.3022	0.42423	0.87823	1.6168	1.6462	1.2454
ABCC10	chr6	+	1.03106	0.418216	0.774186	3.7078	3.3327	3.5481	3.0888	2.029	3.3044	3.0621	3.7082	1.8355	3.1004	3.6281	3.2664	3.3854	2.0384	2.3061	2.9847	2.9269	3.8607	2.9143	2.9886	3.021	2.5407	2.8449
ABCC11	chr16	-	1.28591	0.312409	0.711874	-0.75301	-1.2033	-1.6253	-2.2011	-2.7367	-1.1564	-3.0926	-4.1808	-1.9973	-3.339	-3.734	-1.538	-3.9766	-1.3939	-1.2999	-0.35647	-1.866	-1.6086	-4.3779	-3.9239	-1.6003	0.072173	-1.9207
ABCC12	chr16	-	1.67747	0.198915	0.647527	0.85628	-0.36896	-0.87579	-0.2292	-0.76486	2.855	-1.1208	-2.209	0.71149	-1.3671	-1.7621	0.43388	0.31717	1.315	0.67197	0.69785	-0.63109	-1.9587	-2.406	0.36989	1.1085	0.90653	0.051135
ABCC13	chr21	+	2.63158	0.0685218	0.449955	-1.3893	-2.8661	-2.636	-1.1414	-2.525	1.0147	-4.4659	-3.9691	-3.3706	-3.1273	-3.5223	-4.1336	-2.18	-2.7671	0.49677	0.41162	1.0682	-1.3969	-4.1662	-1.3903	-2.9736	0.9119	-4.031
ABCC2	chr10	+	3.92308	0.0184073	0.25959	0.097092	-0.64272	-0.10773	0.53886	-0.30165	0.96381	-0.83813	-0.78884	-0.84237	0.68103	-3.8014	0.44522	0.5998	-1.4613	0.011188	1.5547	0.38851	-0.53852	0.19852	0.53223	-0.9308	2.428	-1.9882
ABCC3	chr17	+	4.47226	0.0110168	0.205428	1.5952	-0.72961	1.8225	-0.58985	2.4188	2.7768	1.5775	3.6592	0.35084	0.59414	0.19916	2.7577	2.2784	0.9543	3.4812	1.8111	2.0672	1.5876	3.4621	2.8166	2.3328	4.0053	-0.30952
ABCC4	chr13	-	11.8167	6.9395e-05	0.0104948	3.5774	1.2992	1.7809	2.1759	2.4574	1.4913	0.97951	4.157	1.4468	1.038	2.228	2.0823	3.4757	2.6783	4.2146	2.7981	3.2146	1.0986	3.4206	2.2896	3.0282	3.6742	1.5749
ABCC5	chr3	-	0.279217	0.887568	0.960889	3.4453	2.0738	3.0535	2.8656	0.43059	3.4338	2.2376	1.8292	2.9502	3.6841	2.2761	3.5054	3.171	3.2272	3.0163	3.2524	2.3446	2.9564	2.4507	2.3709	3.7016	2.7722	3.5934
ABCC5-AS1	chr3	+	1.03652	0.415639	0.772416	2.5891	1.8493	2.0794	1.989	2.1903	4.993	4.1563	2.3312	4.5147	3.173	2.778	2.1667	2.5354	3.5332	4.4751	2.0681	4.646	2.5815	2.1341	2.5881	3.3267	4.7097	2.2693
ABCC6	chr16	-	0.620719	0.65355	0.888845	6.1235	5.0941	5.8548	6.4563	5.0726	6.7842	5.3688	5.2135	5.812	5.5699	2.853	4.5636	4.1953	5.1931	4.5501	6.0499	5.2064	6.5633	5.379	6.3635	6.5716	7.2872	6.0447
ABCC6P1	chr16	+	1.43237	0.263837	0.673079	-2.7245	-2.2419	-4.8191	-2.1021	-3.1232	-3.1278	-1.8942	-4.5673	-0.0619	-3.7255	-4.1205	-3.1469	-2.0412	-3.3653	-4.0083	-2.0231	-1.115	-1.5097	-3.1794	-4.3104	-3.5718	-3.7738	-3.0442
ABCC6P2	chr16	-	0.438132	0.779405	0.935709	-2.0193	-2.7591	0.64096	-1.0344	-0.096109	0.74726	-1.189	0.53016	-0.093692	-1.4354	-0.24537	0.72823	-0.48801	-1.0752	-0.13321	0.62963	-2.2843	-0.44191	-2.4743	1.1497	-1.2816	-1.4836	-0.017085
ABCC8	chr11	-	0.214015	0.927216	0.973596	-1.0768	-1.8166	-1.5865	-0.93987	-3.0605	-0.74319	-1.0945	-2.9196	-2.3211	-2.0778	-2.4728	-1.4992	-2.7154	-0.13268	-0.77566	-3.1827	-1.3418	-2.6693	-1.5317	-1.0777	-0.33913	0.19586	-1.3965
ABCC9	chr12	-	0.527173	0.717209	0.914795	2.1228	0.16057	0.3907	1.8853	-1.0833	3.8662	1.7307	1.8649	1.241	2.2213	1.8263	1.7004	2.9622	3.0669	2.7865	3.0423	2.9573	1.6298	2.0304	3.7068	2.8604	3.3105	2.4551
ABCD1	chrX	+	0.822142	0.527939	0.834063	0.029544	0.7303	2.1388	1.7514	-0.0066277	1.2111	1.9594	0.87118	0.37019	1.8936	1.318	1.9291	1.4164	-0.24875	-0.15476	0.60808	0.12714	0.021966	-0.91085	-2.7788	0.28176	-2.2421	0.072397
ABCD2	chr12	-	3.41928	0.0301775	0.325703	3.1345	0.56875	-2.6605	0.41901	-0.22768	2.575	-0.098162	2.8766	2.5821	0.755	-0.37694	-0.9883	1.2549	-1.2068	2.5426	2.083	1.9765	-0.57348	1.7865	0.65553	2.0462	0.70674	0.69934
ABCD3	chr1	+	2.36326	0.0917953	0.497729	5.7464	5.9863	5.1875	5.8274	4.7587	5.7958	5.6728	5.5821	5.6366	5.5608	5.6707	6.0834	5.7863	5.0396	5.3052	6.3	6.1725	5.7548	5.7324	5.8689	5.7946	5.2076	6.296
ABCD4	chr14	-	0.885015	0.49264	0.813875	4.8376	5.379	5.5727	5.422	5.344	4.8688	5.1637	4.8207	5.1248	5.3862	4.6937	5.2535	5.0397	4.6822	4.2802	5.4933	4.8998	4.9149	5.0985	5.6847	5.0291	4.9728	5.3659
ABCE1	chr4	+	1.90172	0.153933	0.597389	4.713	4.1828	3.2901	4.3292	4.0126	3.9592	4.6828	4.5309	4.5573	3.7275	4.0741	4.329	4.2378	4.7872	2.9867	4.0274	3.9949	3.4086	4.87	4.1368	3.6296	4.1646	4.2968
ABCF1	chr6	+	1.40707	0.271655	0.680319	6.5312	5.2559	5.1601	5.1487	4.2505	4.6712	4.5982	5.4519	5.2182	4.4962	5.0665	4.77	5.2992	4.371	4.8655	5.3388	5.0879	5.2403	4.9477	4.2739	5.9855	5.0099	5.504
ABCF2	chr7	-	2.49159	0.0797507	0.475289	9.6561	10.409	9.3736	9.7931	9.2796	9.6928	10.426	10.834	10.593	9.3374	10.569	9.9299	9.9921	10.128	7.194	9.7605	10.594	8.9772	10.507	10.191	9.5323	8.853	9.9325
ABCF3	chr3	+	0.966671	0.44973	0.791427	4.1629	4.3924	3.958	4.4027	3.0981	3.6591	4.5302	4.1497	3.8755	3.2782	4.3025	4.6722	4.0088	4.7199	4.9179	4.1983	3.6324	3.8898	3.5813	3.9813	3.4976	3.6864	4.4797
ABCG1	chr21	+	4.08346	0.0158022	0.241577	-0.20174	1.2887	1.1427	0.14163	-1.979	0.44934	-1.4869	-0.99016	2.0532	-0.14832	0.53471	1.6062	-3.9559	3.4849	-0.14163	1.0031	1.7636	0.94822	-4.3571	0.18432	-1.5796	-0.19657	-0.76247
ABCG2	chr4	-	0.575852	0.683767	0.901789	0.25523	0.14345	1.778	1.8682	-0.14351	0.91599	1.4674	-1.8771	-0.056203	1.0802	1.3771	-1.3047	1.1344	0.061828	2.2262	1.229	-1.8842	-3.2118	0.8644	-0.88323	-0.88159	0.79091	0.72401
ABCG4	chr11	+	1.08412	0.393756	0.757304	-1.3117	-2.0515	-1.8214	-1.9118	1.0969	0.60683	-2.0664	-1.5696	-0.97108	-0.72779	-1.1228	1.0732	-1.3654	-0.36763	-1.0106	-1.8327	0.74522	0.26566	-0.18173	1.0092	-0.57408	1.5459	-1.6314
ABCG5	chr2	-	0.819262	0.529603	0.834393	-2.5955	-1.0134	-1.5202	-3.1955	-2.9942	0.90802	-3.3501	0.31653	-2.2549	-2.0116	0.40082	-0.69596	0.81025	-1.6514	0.87555	0.7904	-2.8605	-1.0181	-1.4655	-0.27453	0.46408	0.26211	-2.9152
ABCG8	chr2	+	1.95674	0.144613	0.583582	-4.1319	-2.5498	-4.6416	-3.147	-4.5307	-2.2134	-3.3016	-4.3899	-2.2063	-3.548	-2.358	-1.747	-2.6007	-3.1878	-1.0235	-1.8456	-1.5896	-2.5546	-3.0019	-1.3256	-1.8093	-3.5963	-4.4517
ABHD1	chr2	+	1.59035	0.219885	0.658048	-4.0719	-3.2267	-1.1221	-3.0869	-2.1487	-1.0158	-2.5046	-4.3298	-0.92386	-1.903	-2.2979	-1.6869	-4.1255	-3.1278	-3.7707	-1.7855	-4.3368	-4.0794	-4.5268	-1.7509	0.57268	-1.9512	-2.0696
ABHD10	chr3	+	1.86523	0.160459	0.605525	5.5491	4.8661	5.0509	4.8282	3.4941	5.2464	5.3303	5.1829	4.4996	4.8872	5.1789	5.0059	4.3809	4.5104	4.3659	5.107	5.4274	5.8715	5.162	5.6049	5.3379	4.9951	5.7811
ABHD11	chr7	-	0.132739	0.968296	0.988996	1.8196	1.6103	2.7839	3.2591	4.4797	1.4162	2.4186	3.6012	-1.0097	3.3211	3.2309	2.1342	1.4033	1.1787	3.4744	2.0356	3.811	3.5963	2.587	3.6029	3.0878	1.5073	2.4174
ABHD11-AS1	chr7	+	1.74151	0.184824	0.631682	0.025566	-0.71425	-0.48411	-0.57448	-0.37318	-0.3778	-0.72909	-0.23234	0.36621	0.6095	0.21453	-0.39683	-0.028115	0.96967	2.6486	-0.49543	-0.23941	0.017988	-0.4294	1.6096	0.76321	0.56125	-0.29415
ABHD12	chr20	-	1.42122	0.267253	0.675931	3.8546	3.6192	3.7515	2.3518	3.074	3.7528	4.1494	4.3201	4.9978	4.7936	3.3721	4.1144	4.8504	4.5017	3.4843	3.9734	2.9182	4.3034	4.9391	2.8197	3.0728	3.4875	3.4661
ABHD12B	chr14	+	3.35512	0.0321922	0.334033	-0.19196	0.65319	2.7578	1.5299	-0.5907	3.1051	1.8607	1.1351	0.14868	0.39197	-0.0030023	2.5556	-0.24564	0.75214	0.10916	0.872	1.128	2.1224	-0.64693	2.129	0.54568	0.34372	2.2957
ABHD13	chr13	+	2.47273	0.0814093	0.478498	4.4963	3.9313	3.6101	4.3143	3.4943	4.1328	3.8431	4.1722	3.67	4.5013	4.1538	4.4302	4.8052	3.755	5.1911	4.1925	4.5557	3.8731	4.3462	4.15	3.9341	4.747	2.411
ABHD14A	chr3	+	0.219856	0.923861	0.972172	3.9818	3.3222	3.3873	3.462	4.6826	3.8755	2.9559	3.2385	3.5855	3.1369	3.7964	3.6396	4.0083	1.3816	0.73864	3.9463	3.2314	3.703	2.3045	3.0995	4.6346	3.0887	3.6621
ABHD14A-ACY1	chr3	+	1.59675	0.21827	0.657602	-3.0997	-3.8396	-3.6094	-3.6998	-3.4985	-3.5031	-3.8544	-3.3576	-2.7591	-2.5158	-2.9108	-3.5221	-3.1534	-2.1556	-2.7986	-3.6207	-3.3647	-3.1073	-3.5547	-3.1007	-0.77713	-2.5641	-3.4195
ABHD14B	chr3	-	2.79343	0.0576234	0.420038	6.0985	6.345	6.2928	6.6491	6.9529	6.6997	6.1551	6.0434	6.5939	6.5495	6.6399	6.1114	6.1498	6.4712	5.4961	6.3888	6.3344	6.7147	5.0988	6.3621	6.2375	5.9212	7.1348
ABHD15	chr17	-	4.05659	0.0162088	0.244172	6.6002	6.7987	6.9599	5.7925	5.8976	6.3204	6.5565	5.0483	5.8321	6.9765	6.2941	6.3735	5.3665	6.3643	4.9721	6.232	5.0803	7.0688	5.9376	6.4642	6.3619	5.2067	7.141
ABHD16A	chr6	-	1.56333	0.226837	0.662942	0.34455	-1.5328	-0.45463	-1.393	-3.5136	0.18219	-1.5476	-0.20286	-2.7742	-2.5309	-2.9259	-0.36735	-1.5836	-2.1708	1.2737	0.064561	-0.20994	-0.31511	-0.39992	0.054082	0.43012	0.59072	-1.8496
ABHD16B	chr20	+	0.362491	0.832038	0.944758	-3.3754	-0.20833	-1.5632	-3.9755	-0.96679	-1.4568	-4.1301	0.45416	-0.71283	-2.7915	-0.37909	-0.097359	-1.1072	-2.4313	-3.0743	-1.089	-3.6404	-0.21306	-3.8304	-1.0544	-2.6378	-2.8397	-1.3732
ABHD17A	chr19	-	1.00927	0.428654	0.780041	-2.6219	-3.3617	-3.1315	-0.89999	-0.69868	-0.70331	-3.3765	-2.8798	-2.2812	0.28399	-2.4329	-3.0443	-2.6756	-1.6778	-2.3207	-0.82094	-2.8868	-0.30752	-3.0768	-2.6228	-1.8842	0.72117	-1.3566
ABHD17B	chr9	-	0.936949	0.464965	0.799181	9.0287	9.2808	9.1414	8.7984	7.6461	9.4805	9.314	8.9816	8.3199	10.468	9.5621	8.3974	9.5105	9.0517	9.4835	8.7185	8.5548	9.5566	9.3742	9.0598	8.335	9.2384	9.3931
ABHD17C	chr15	+	1.15491	0.363169	0.739935	3.8631	3.8602	4.0904	4	1.8794	5.3342	1.5235	4.3422	2.6188	5.184	5.637	5.5562	2.2245	3.2222	6.0387	4.5645	5.1831	4.5925	1.8232	2.2772	3.0158	5.6212	3.5434
ABHD2	chr15	+	4.01007	0.0169403	0.250507	12.983	12.178	11.441	12.637	11.004	11.838	12.229	12.507	11.587	11.738	12.044	11.325	12.163	11.2	11.172	12.013	11.979	12.001	12.898	12.484	12.128	10.678	12.012
ABHD3	chr18	-	3.81589	0.0204096	0.27284	11.577	11.053	11.739	11.649	10.699	11.76	11.031	11.513	10.978	11.189	10.934	10.798	11.044	11.242	10.153	11.591	11.393	11.158	11.366	11.038	11.359	10.494	11.487
ABHD4	chr14	+	4.75193	0.00856549	0.181087	6.1041	7.7372	7.5259	6.6634	6.3715	7.1468	6.8144	5.7754	6.849	7.365	6.1668	6.6334	6.8316	7.1802	6.0768	6.2922	6.8691	7.066	6.0002	7.6472	7.2846	6.416	7.0337
ABHD5	chr3	+	0.224666	0.921065	0.971718	3.8613	3.7853	4.0357	4.1518	2.4131	3.211	3.907	3.6354	4.8242	2.3618	2.4325	4.0612	3.8076	4.2604	4.8262	3.8303	3.2291	3.1059	2.4852	4.1528	3.5495	4.816	3.8073
ABHD6	chr3	+	3.09535	0.041985	0.367724	1.6001	4.6468	3.6264	2.7655	2.0493	2.5752	3.3815	1.3422	3.0782	4.5059	4.222	4.4103	2.0318	3.0296	2.7492	3.9666	2.4726	5.3791	3.0711	2.9776	4.2637	3.5143	5.4662
ABHD8	chr19	-	1.0112	0.427723	0.77987	-0.66787	-0.92226	0.20097	-0.41992	0.3119	-0.22324	-1.4225	-3.2477	0.1582	1.8421	-2.8008	0.67527	0.12645	-2.0457	-2.6887	-3.5108	-3.2548	-0.67545	-3.4448	-1.4058	-2.2522	-2.4541	-1.7246
ABI1	chr10	-	3.29597	0.0341801	0.339705	8.0489	8.4637	8.3082	8.5236	8.2154	8.9523	7.9754	8.0225	8.3895	8.4737	8.0085	8.6555	8.491	8.3583	9.5588	8.6106	9.0071	8.541	8.4363	8.2555	8.5702	9.4669	8.5273
ABI2	chr2	+	0.594863	0.670883	0.896171	4.5207	3.7502	4.0509	4.2776	3.7153	4.7073	4.2658	3.8561	2.4879	4.1097	3.6528	3.4904	3.9632	3.8491	2.8167	4.1892	4.1065	4.3526	3.8709	3.5646	4.3032	3.8204	4.7221
ABI3	chr17	+	3.81645	0.0203986	0.27284	7.469	9.4958	9.0856	9.8106	10.03	9.5347	9.6376	8.3293	8.9599	9.6612	10.165	10.177	9.5576	8.9382	7.1675	10.054	9.7949	9.5385	8.1957	9.9623	10.349	9.0222	9.3991
ABI3BP	chr3	-	0.943973	0.461326	0.798004	0.10233	-0.15205	2.3151	0.63979	-2.6183	0.54696	-0.16689	1.9148	-1.879	-0.050697	-2.0306	-0.32006	1.8142	1.0464	2.6051	1.5073	0.32278	-0.64221	0.1328	0.5868	2.6055	1.7755	-0.95435
ABL1	chr9	+	1.59665	0.218294	0.657602	2.9479	4.1511	4.0095	3.745	2.6662	2.5033	4.1149	3.4827	3.5138	4.0403	3.5569	3.6518	3.5646	3.7195	3.366	2.9065	3.1625	3.1656	3.262	2.987	1.6232	3.8416	3.6179
ABL2	chr1	-	0.758573	0.565596	0.850889	3.4232	3.4669	4.1224	3.7873	4.3699	4.5238	3.4793	3.6096	2.2255	4.7058	3.1733	3.8383	3.3215	3.2946	4.2366	4.2476	3.6369	3.4622	3.3774	3.4223	3.4396	3.3857	4.184
ABLIM1	chr10	-	10.5553	0.000139195	0.0163396	7.5447	7.4192	7.9591	7.9358	6.2059	7.53	7.0429	7.1546	7.5035	7.5486	6.7707	7.7494	6.3909	7.9495	6.0668	7.306	8.1743	7.7117	7.7572	7.9474	6.9535	6.2601	7.5041
ABLIM2	chr4	-	2.17316	0.11335	0.540251	-3.1531	-3.893	-5.2478	-5.3382	-2.8149	-1.682	-3.9078	-4.996	-1.2275	-4.1542	-4.5491	-2.8386	-2.4699	-3.794	-0.18906	-1.5587	-1.5437	-3.1607	-5.1931	-2.4171	-4.0005	-0.50198	-2.2505
ABLIM3	chr5	+	0.770957	0.558108	0.848118	-0.95786	0.17679	-1.4675	-3.1429	-2.9416	0.22373	-3.2975	-2.8007	-0.61722	0.36304	-2.3539	-2.9652	-2.5965	0.7232	0.56565	-1.4789	-0.48588	-0.96544	-2.9978	-2.5438	-1.8052	-0.42218	0.30738
ABO	chr9	-	0.308854	0.86827	0.955865	-1.5119	-3.8367	-3.6066	-3.697	-3.4956	-1.9153	-3.8516	-3.3548	-2.7563	-2.513	-2.9079	-3.5193	-3.1506	-2.1528	-2.7958	-3.6179	-3.3619	-3.1045	-3.5519	-3.0979	-2.3593	-2.5612	-3.4166
ABR	chr17	-	0.735056	0.580014	0.85711	-1.5604	-3.8852	-1.3331	-3.7454	-1.9592	-1.9638	-3.9	-3.4033	-2.8047	-2.5615	-2.9564	-3.5678	-3.1991	-2.2013	-2.8443	-3.6664	-3.4104	-3.153	-3.6004	-0.82442	-0.085812	-2.6097	-3.4651
ABRA	chr8	-	1.47463	0.251275	0.664437	7.6033	8.2172	5.1461	7.3777	2.4497	6.8374	7.1382	6.9829	7.944	6.2397	5.3593	7.1809	6.7017	6.1145	6.85	7.685	6.2839	7.7951	6.0939	6.935	5.908	6.5541	6.6162
ABRACL	chr6	+	0.854404	0.509581	0.822638	4.2249	4.0867	3.7806	3.3428	5.6813	3.4982	4.178	4.0109	3.2352	3.8033	4.5918	3.3631	4.3492	4.7144	1.7946	3.715	3.8679	4.5537	4.2728	4.0463	3.6322	2.6264	4.3762
ABT1	chr6	+	2.0757	0.126438	0.561588	6.8459	6.9626	6.6235	6.7725	8.585	6.6982	6.9617	7.6101	7.3316	7.1502	7.2691	6.3979	7.0479	6.3034	7.4549	6.1495	6.3469	6.7329	7.4501	6.9433	6.0238	7.2486	6.8545
ABTB1	chr3	+	4.97381	0.00704643	0.166025	8.592	9.5702	10.437	10.018	7.7571	9.4288	9.3799	8.4154	9.1991	10.567	9.1802	9.4957	9.1712	8.8538	8.8069	9.5549	9.4946	10.007	8.2573	9.8312	9.664	8.8005	9.8711
ABTB2	chr11	-	0.541409	0.707369	0.91079	2.7445	3.227	0.64982	-0.17752	0.76075	-1.5658	1.2528	-1.4203	2.3481	-0.5785	2.727	-1.5848	1.5912	2.1036	1.4606	1.4865	2.66	0.41495	3.2406	2.0065	1.1602	1.6952	-1.4822
ACAA1	chr3	-	0.560465	0.694272	0.905607	7.0001	7.0227	6.7755	6.8383	7.594	5.9334	7.0648	6.9779	6.7385	6.5289	7.0765	6.7966	6.9366	6.2573	6.3062	6.6551	6.2615	7.1061	7.1219	6.2391	6.9609	5.3183	6.4457
ACAA2	chr18	-	0.225575	0.920533	0.971482	4.4859	4.9837	4.8827	4.9925	5.4708	4.8302	5.9212	4.7134	4.3912	4.0898	5.3738	3.7829	5.1557	4.4233	3.4139	4.7979	4.8864	5.2099	5.2046	5.1334	4.77	4.5308	4.6707
ACACA	chr17	-	1.09701	0.388011	0.754178	0.75842	1.1561	1.0967	1.7433	0.35968	1.203	-0.7332	-0.23645	2.4776	-0.97957	-1.3745	2.262	1.1902	-0.61941	2.197	1.6159	-1.8285	-1.5711	-2.0185	1.2429	1.4961	1.2941	1.5762
ACACB	chr12	+	0.659513	0.627997	0.877522	2.1397	1.8854	1.4236	2.9904	1.9216	3.5574	1.8705	3.1844	3.3284	2.2762	1.2292	0.98038	0.98652	2.3469	1.9934	3.7342	1.6683	2.4732	2.9072	-1.7681	2.6709	3.7227	2.1611
ACAD10	chr12	+	2.44162	0.0842259	0.485219	5.4925	4.9737	5.6038	4.8924	2.6687	5.0072	5.1354	4.9495	4.4346	4.8273	4.9773	3.1756	5.0791	3.9005	3.1373	4.8028	3.9783	4.2823	5.0768	5.182	4.8316	2.3077	4.4023
ACAD11	chr3	-	1.40722	0.271608	0.680319	-0.083289	0.024894	0.45434	-0.50277	-0.92949	0.56065	0.11315	0.50681	-0.84218	0.2942	0.28624	-0.71213	0.34846	-0.23873	-0.22963	-0.60428	-0.55472	-1.1904	0.078418	0.25679	-0.44518	-0.64715	0.33396
ACAD8	chr11	+	1.0219	0.422575	0.777188	5.2529	4.9438	5.2389	5.1229	4.6628	5.1553	5.0561	5.164	5.4022	4.9817	4.5204	4.9005	4.9452	5.0949	4.056	5.0084	5.0917	4.8333	5.268	5.101	5.4279	5.0576	4.951
ACAD9	chr3	+	1.59015	0.219935	0.658048	5.3568	4.5701	5.2123	4.0198	4.3673	4.01	5.4111	4.3619	3.6858	4.7029	4.8837	4.763	5.0788	4.5446	3.8214	3.8473	4.1921	3.9981	4.9473	3.8163	5.1059	4.2842	4.8128
ACADL	chr2	-	1.00924	0.428668	0.780041	-2.2146	-2.9544	-0.40234	-4.3996	-0.73886	-1.881	-4.5542	-4.0575	-1.8739	-3.2156	-3.6106	-1.9	-1.0459	-2.8555	-0.69108	-1.5132	-2.4796	-1.4852	-4.2545	-2.2155	-3.0619	-3.2639	-2.5343
ACADM	chr1	+	3.31516	0.0335211	0.337687	11.126	11.231	11.546	11.031	10.608	10.765	11.386	10.823	11.584	11.174	11.107	10.996	10.855	11.496	7.8196	10.824	11.353	11.252	11.2	11.439	11.353	7.5472	11.202
ACADS	chr12	+	0.790283	0.546568	0.842828	1.816	1.5015	2.1544	2.9571	2.7309	2.8532	2.7003	1.9207	2.582	2.9986	3.1045	2.8035	2.6992	0.80077	0.4473	1.592	1.9764	1.4341	1.5893	1.2093	2.4688	-0.45565	-0.46305
ACADSB	chr10	+	1.06596	0.401976	0.763532	4.6276	3.9035	4.6301	4.1772	2.7792	3.7198	3.8886	3.8652	3.9283	4.5906	4.0151	3.7875	4.8198	4.1221	2.9676	4.7558	3.8127	4.9181	4.6737	4.4773	4.0784	4.1233	4.4142
ACADVL	chr17	+	2.75256	0.0601859	0.426855	4.8462	5.0695	5.3487	5.3288	4.0724	5.8116	6.0434	4.5389	5.1869	5.4685	5.7953	5.4503	5.4331	5.2834	3.9665	5.3612	4.4702	4.6523	3.9907	4.0318	3.9989	3.0502	4.2251
ACAN	chr15	+	0.56743	0.689509	0.903715	5.3426	4.6028	2.0256	6.3276	6.3845	4.4539	6.173	5.7368	5.6833	3.1192	5.5316	5.5723	2.4816	3.4794	4.4214	5.9212	2.2703	6.4346	2.0803	5.7043	3.2729	5.8783	4.5375
ACAP1	chr17	+	6.09712	0.00277387	0.103615	7.0421	6.4839	7.5154	6.2853	4.1136	6.3397	6.7165	7.0393	6.3393	7.2877	6.7175	5.4402	5.8979	5.8016	5.2952	5.6848	5.5562	6.5015	6.3371	6.5081	5.3744	6.0152	6.483
ACAP2	chr3	-	1.94875	0.145929	0.584977	5.1301	4.8274	5.0689	5.2701	4.708	4.8876	4.9948	5.2805	4.8525	5.4702	4.4834	5.4662	5.0451	4.497	5.0829	5.0801	5.1707	5.3444	5.1065	4.5917	5.0042	5.3848	4.9291
ACAP3	chr1	-	0.588623	0.675099	0.897765	0.0095229	-1.5783	-2.0851	-1.4385	0.52832	-1.9788	-0.74513	-1.0964	-2.8198	0.59346	-2.9714	-1.2609	-3.2141	0.10563	-0.53735	-1.3595	-3.4254	-1.583	-0.80801	-3.1614	-2.4228	-2.6247	-3.4801
ACAT1	chr11	+	0.813078	0.533189	0.836157	3.7119	3.5168	3.0923	3.5036	4.7882	2.9498	4.1139	3.8048	3.9426	2.657	3.5077	4.0682	3.6315	3.3141	2.1991	3.8406	3.2787	3.831	4.4136	3.763	3.564	1.5669	2.9991
ACAT2	chr6	+	1.00217	0.432108	0.781614	5.2364	4.9235	4.7268	5.4369	5.7337	4.0704	5.7069	5.3622	5.209	4.1967	5.6048	4.8885	4.9101	4.7235	4.2764	4.3959	4.8099	4.4334	5.6979	4.9396	4.9645	4.8005	4.5731
ACBD3	chr1	-	0.16627	0.952763	0.982346	9.4464	9.4935	9.1432	8.6054	8.8437	8.9447	9.6516	9.7788	9.5461	9.1373	9.15	9.7547	9.3607	9.4975	10.11	9.4511	9.4151	9.8014	8.9915	8.8684	8.9617	9.8494	9.5614
ACBD4	chr17	+	2.41075	0.0871246	0.489916	0.95974	1.5984	2.733	0.70073	0.74158	1.4044	1.8528	1.6529	2.4379	2.2806	0.70125	1.154	0.69961	1.1669	-0.3241	2.0237	0.48832	1.5688	1.5521	0.22182	1.4909	-2.4115	1.8624
ACBD5	chr10	-	0.999128	0.433592	0.782359	7.8313	8.1025	8.2879	8.0874	7.7381	7.9955	7.2309	7.2789	8.1719	8.1388	7.0994	8.0447	8.2092	8.6357	8.6072	8.6484	8.3121	8.0043	7.7405	7.8883	7.3366	8.8418	8.384
ACBD6	chr1	-	0.572388	0.686126	0.902009	3.8763	3.7092	3.9875	3.2269	4.5883	3.5439	3.7737	3.9997	3.7978	3.4961	4.6216	3.3272	3.9831	3.5403	3.1652	4.0529	3.7052	3.7153	4.1918	3.5197	3.7415	3.35	2.9655
ACBD7	chr10	-	0.0840256	0.986289	0.994878	-1.9641	-0.38198	-4.0587	-1.8272	-3.9478	-0.78251	-2.7188	-0.99961	-0.038495	-2.9651	-1.0382	-1.6495	-3.6027	-2.605	-0.92601	-0.16317	-3.814	-1.9717	-2.4191	0.15042	-2.8114	1.2345	-1.5469
ACCS	chr11	+	0.745013	0.573878	0.854385	0.31376	-2.9763	0.71332	-1.3959	0.78628	1.5641	-0.58899	1.6408	-4.7032	1.6062	-0.6069	-0.7113	-0.05308	-1.2923	-1.5727	-0.8099	-1.8493	-1.8814	-0.21335	-1.3443	-0.84671	-2.1862	0.46938
ACCSL	chr11	+	0.561819	0.693345	0.905182	-0.99488	-1.7347	-3.0895	-3.1799	-1.3936	-0.66129	-3.3345	-1.2528	-0.65424	1.174	-0.80592	-1.4173	-0.3116	-1.6357	0.043202	-0.77891	-1.2599	-2.5874	-3.0348	-0.25888	-1.8422	0.27776	-0.57763
ACD	chr16	-	6.20756	0.00254286	0.098715	5.8008	6.3776	6.1096	6.4746	5.5514	5.1706	6.276	5.9513	6.3824	7.0463	6.7162	5.9369	6.0318	6.2489	4.8441	6.1278	5.5358	6.2016	5.3458	6.0845	5.005	5.1989	6.329
ACE	chr17	+	1.7795	0.176957	0.626209	0.76976	-2.292	-2.0618	-0.56726	-0.36595	0.85182	0.8631	-1.8101	-1.2115	-0.96823	-1.3632	0.34736	-0.020889	-0.60807	-1.2511	1.0968	-1.8171	0.76218	-2.0071	-1.5531	-0.81452	1.3054	-1.8719
ACE2	chrX	-	0.38585	0.815905	0.941909	0.9638	0.22398	-2.3532	-0.12168	-2.2423	0.923	-1.0132	0.22047	0.81901	-1.2596	0.66733	0.055977	-1.8972	-0.89946	1.2649	-0.042624	1.3509	-1.8511	-2.2985	0.96284	2.3535	2.1516	0.64408
ACER1	chr19	-	0.464586	0.760863	0.930944	1.6422	0.41697	-1.6748	-1.7652	-1.5639	-1.5685	-1.9198	-1.423	1.4974	-0.58121	-0.97619	-1.5875	-1.2188	-0.22105	-0.86403	-0.10118	0.15484	-1.1727	-0.035148	0.41886	-0.4275	0.9555	0.83706
ACER2	chr9	+	0.632012	0.646053	0.885359	0.12016	-4.0791	-3.849	-1.6174	-3.738	0.16424	-4.0939	-3.5972	0.4608	-0.43341	-0.34296	-3.7617	-3.393	-2.3952	-1.4532	-2.2753	0.91931	-1.7619	-2.2093	-1.0183	0.5683	-1.2186	-3.659
ACER3	chr11	+	0.1402	0.965039	0.987881	3.3394	3.5859	4.0676	4.1095	2.9941	3.3979	4.076	4.0951	4.552	3.3247	3.6831	4.6403	3.1725	4.9306	4.3556	4.2301	4.0608	4.0469	4.4139	3.8773	4.4577	4.2133	3.7996
ACHE	chr7	-	0.438433	0.779194	0.935709	0.93284	4.5853	0.42317	3.7922	2.1191	0.52947	0.17819	0.67494	1.2735	1.5168	1.1218	0.51045	2.4641	1.8769	1.234	0.41185	3.4752	3.2472	0.47788	0.93188	1.6705	1.4685	0.61313
ACIN1	chr14	-	6.27117	0.00241951	0.0952769	4.577	4.2469	4.3763	4.3758	5.5017	4.9278	3.7027	4.2455	3.7096	4.4047	4.3533	4.3678	4.4943	3.9362	5.1036	4.5997	3.8802	4.1945	4.8064	4.1824	4.9945	5.1828	4.7095
ACKR1	chr1	+	0.752498	0.569296	0.852756	-3.7877	-0.27962	-4.2974	-4.3878	-1.8645	-0.73167	-4.5424	-4.0456	-3.4471	-3.2038	-3.5988	-4.2101	-3.8414	-2.8436	-3.4866	-1.1388	-2.4677	-3.7953	-4.2427	-0.61877	-1.4651	-0.93013	-4.1075
ACKR2	chr3	+	1.48727	0.247638	0.662942	5.1248	1.6761	2.4537	-1.8846	-1.6833	0.63398	-2.0392	1.917	1.8634	1.6213	2.0743	2.3805	0.98367	-0.34047	1.3385	1.6539	-1.5496	3.1002	2.5084	2.8019	1.775	2.421	1.8551
ACKR3	chr2	+	1.10239	0.385637	0.754112	-1.4123	-0.56718	-5.0919	-0.65874	-0.12302	-2.6637	-2.167	-4.8402	-0.54117	-1.6764	-4.3933	-0.75672	-1.466	-3.6382	0.47375	0.2543	-4.8472	-1.4199	-1.5778	-2.2613	-3.8446	-1.7246	-2.58
ACKR4	chr3	+	0.813344	0.533034	0.836026	1.6791	2.0173	2.8574	2.7671	2.1979	2.0127	-0.66055	1.7107	-1.1502	1.415	2.3985	-1.9133	1.2628	1.0382	1.9802	2.743	-1.7558	1.6715	2.1416	1.6781	-0.75321	-0.95518	1.3593
ACLY	chr17	-	2.26445	0.102393	0.517655	7.457	7.6204	7.0688	7.6178	6.2564	6.9415	7.9561	7.7595	7.1527	7.0249	7.3358	7.5425	7.6477	7.087	6.4282	7.3084	7.65	7.0077	7.8107	7.8382	7.4256	6.4575	7.1499
ACMSD	chr2	+	0.050956	0.994686	0.998248	-1.0384	-3.3632	-1.5481	-3.2234	-3.0221	0.67372	-1.793	-2.8812	-2.2827	-0.45445	-0.84942	-3.0457	0.13033	-1.6792	-2.3222	-0.82241	-1.3034	-2.6309	-0.75638	-1.0393	-1.8857	0.71969	-0.13571
ACO1	chr9	+	0.898283	0.485442	0.809549	4.9201	4.6385	5.3343	4.6766	4.2556	4.9944	4.9708	5.1968	4.5416	4.3772	4.6713	5.531	5.3823	4.7951	4.0944	4.8768	5.621	4.614	4.2935	4.7475	5.5162	4.645	5.2076
ACO2	chr22	+	2.9121	0.050829	0.398406	5.6362	5.0742	5.5939	5.6238	5.1055	5.5309	5.7539	6.0574	5.4037	4.9333	5.252	4.858	5.286	5.2144	4.5714	5.3874	4.7259	4.5887	5.7154	4.9899	4.9243	3.5142	5.0005
ACOT1	chr14	+	1.19823	0.345564	0.730069	2.7163	0.39148	2.2066	1.2682	3.0545	0.72792	-1.2083	0.87339	-0.11303	0.13027	1.3203	-0.87606	-0.50735	0.49043	2.1694	-0.97466	3.1882	-0.46125	-0.90863	2.7153	3.0913	2.8894	1.5485
ACOT11	chr1	+	2.91386	0.0507351	0.397923	1.1283	-1.486	-2.8408	-2.9312	-2.7299	-1.1496	-0.76388	-0.26713	-0.40555	-1.7472	-2.1422	-1.1686	-0.79988	-1.3871	0.29189	-0.53022	-1.0112	-0.016807	0.67331	-0.74715	-1.5935	-0.21051	-0.32895
ACOT12	chr5	-	0.526396	0.717747	0.915181	-1.5788	-3.9036	-3.6735	0.14305	-3.5625	-0.10773	-0.74852	-3.4217	-2.8232	-0.99489	-2.9748	-3.5862	-0.89555	0.10224	-2.8627	-2.0998	-3.4288	-3.1714	-2.0338	-0.84282	-2.4261	-2.6281	-3.4835
ACOT13	chr6	+	0.493187	0.740853	0.924042	6.1025	5.8968	6.4125	6.3833	6.5587	6.0352	5.9459	6.0904	5.7729	6.0162	6.4124	5.9653	6.2947	5.8347	5.5744	5.9423	6.0565	5.9629	5.9456	5.8242	6.1948	3.646	5.9324
ACOT2	chr14	+	1.82816	0.167387	0.613915	4.2233	4.4386	4.1213	4.4515	5.1524	3.3345	4.1577	3.7082	4.1587	3.8364	3.842	3.9141	4.2828	3.8006	4.5244	3.5795	3.2978	3.2449	4.2197	3.7369	3.7386	4.0985	4.5177
ACOT4	chr14	+	0.343897	0.844749	0.94802	3.7213	3.5956	2.3518	4.1647	5.7577	3.0608	4.5516	4.719	4.0018	4.1168	4.4041	3.8339	3.7253	4.2601	1.8671	4.0285	3.7723	3.3844	3.7177	4.3724	3.7022	2.5491	3.8954
ACOT6	chr14	+	1.49608	0.245131	0.662942	1.3643	-2.8349	-2.6048	-2.6952	-0.90891	-0.17657	-2.8498	-2.353	-1.7545	-1.5112	-1.9062	-2.5175	0.65854	-1.151	1.6654	0.19123	-0.77514	-2.1027	-2.5501	-2.0961	-1.3575	-1.5594	-0.82988
ACOT7	chr1	-	2.63675	0.0681414	0.449092	4.4399	3.9584	1.7172	2.4153	4.4348	2.612	5.9257	5.1389	2.8085	3.7437	5.5262	-1.655	0.29871	-0.28847	2.769	1.9469	3.1463	3.9693	4.5793	3.29	-0.49492	-0.69689	3.2026
ACOT8	chr20	-	0.777568	0.55414	0.846509	2.2129	1.9232	1.4361	1.2444	2.6069	1.2745	1.995	1.7825	1.6132	2.0733	1.5375	1.9806	1.6242	1.3995	0.75656	1.4248	2.027	2.3223	1.5854	1.6168	1.9301	0.058234	1.298
ACOT9	chrX	-	0.77274	0.557036	0.848049	3.3427	3.5588	3.4914	4.0471	4.1003	3.2508	4.1496	4.458	4.1285	2.7611	4.5229	2.476	4.1714	3.7944	3.3773	4.1814	3.2725	3.7283	4.6471	3.8122	4.1147	2.9296	4.1318
ACOX1	chr17	-	1.56913	0.225326	0.662942	5.5651	4.8685	4.9802	5.4463	4.5996	4.9909	4.9231	5.2008	5.3389	4.6767	4.7319	4.5974	5.2381	5.2965	3.9166	4.7166	5.4262	5.3018	5.3018	5.4097	5.31	4.456	4.9896
ACOX2	chr3	-	0.0872976	0.985277	0.994465	1.2332	0.49339	1.209	-0.10381	-1.4875	0.82984	-1.8434	-1.3466	2.0593	1.0802	0.6852	1.6588	0.44256	-0.14462	0.79736	-0.024755	0.23126	0.48866	0.77824	0.49528	-0.35107	1.7689	-1.4084
ACOX3	chr4	-	1.50714	0.242023	0.662942	3.7605	3.4825	3.1953	4.3983	2.4918	3.4621	3.5817	4.0035	3.3274	3.9019	3.7133	3.6325	3.4051	2.4361	2.4211	3.8514	2.5224	3.6974	2.1011	4.7181	2.8576	3.2121	4.1886
ACOXL	chr2	+	0.526697	0.717539	0.915009	6.1444	4.6676	0.99085	2.4854	1.1018	4.2671	2.3308	2.8276	1.8412	4.4064	1.6895	1.0781	1.4468	5.252	1.8016	0.97953	4.0429	3.0779	2.6305	1.4996	3.8231	4.3581	3.9882
ACP1	chr2	+	1.01993	0.423519	0.777549	7.6471	7.5226	7.4851	7.6829	8.7258	7.7516	7.6345	7.6011	8.0253	7.1495	7.7376	7.7101	8.0187	7.7098	7.9545	7.6865	8.3932	7.9104	7.953	7.7143	7.4315	8.0844	8.0114
ACP2	chr11	-	0.736858	0.5789	0.8567	3.0842	4.0422	2.8317	3.3555	5.0895	3.6632	3.5419	4.9686	3.9981	4.5004	4.1445	3.235	4.3595	3.625	2.5514	3.8922	3.5702	3.552	4.2829	4.5712	1.6343	2.9062	3.7107
ACP5	chr19	-	3.03636	0.0446341	0.376774	2.2486	5.0015	3.7297	4.3232	3.8406	1.9861	5.9517	1.4602	4.1493	3.887	5.9433	4.0407	2.4641	4.5655	0.43426	3.1565	3.206	2.6281	3.0781	4.1814	3.1271	1.5864	2.2582
ACP6	chr1	-	3.20501	0.0375031	0.352455	3.0896	4.2451	5.1358	3.7284	3.0012	4.6717	4.7891	1.8883	3.1787	5.007	4.5174	1.4828	1.562	3.7822	0.33184	4.639	2.7043	3.082	3.7187	4.8877	4.6097	-1.0186	4.5011
ACPP	chr3	+	4.66029	0.00929534	0.189821	0.26557	-0.47424	0.40797	0.028092	-1.3556	1.3028	-3.2964	-2.7997	-2.2011	-1.9578	-2.3528	1.5594	-0.27354	-0.012721	0.081264	-0.25542	-1.2218	-2.5494	0.46268	-2.5427	2.1028	0.31582	0.30842
ACPT	chr19	+	1.49397	0.24573	0.662942	-0.34397	-2.6687	-2.4386	-2.529	-2.3277	-2.3323	-2.6836	-0.60187	-1.5883	-1.345	-1.74	-2.3513	-1.9826	-0.98483	-1.6278	-2.4499	-2.1939	-1.9365	-2.3839	0.39204	0.39368	-1.3932	-2.2486
ACR	chr22	+	1.81214	0.170477	0.617031	-0.67511	-2.9999	-2.7697	-2.8601	-1.0739	-2.6634	-3.0147	-2.518	-1.9194	-1.6761	-2.0711	-2.6825	-2.3138	-1.316	-0.37399	-2.7811	-2.5251	-0.68269	-2.715	-2.261	-1.5224	-1.7244	-0.99483
ACRBP	chr12	-	3.44214	0.0294934	0.321416	0.56152	0.75459	-0.23766	1.5464	-3.2967	2.2533	0.73976	-3.1558	-0.23534	0.49338	-1.124	1.3236	0.21833	-1.9538	0.86264	1.7104	1.085	-1.3205	-3.3529	-0.57694	1.9272	-0.040303	0.2418
ACRC	chrX	+	1.59861	0.217802	0.657602	3.2571	2.5173	3.2519	4.0509	1.9556	2.9193	2.8041	1.6604	2.8153	3.7001	1.7202	3.0231	3.269	3.0228	2.0388	2.0647	3.8326	4.2662	2.0197	3.3217	3.4264	2.4539	3.0029
ACRV1	chr11	-	0.861164	0.5058	0.821368	-3.6461	-2.8009	-4.1557	-4.2461	-2.4599	-0.59001	-2.0788	-2.319	-3.3054	-1.4772	-3.4571	-2.4835	-1.3778	-2.702	-3.345	-4.1671	-2.3261	-3.6536	-4.101	-3.647	-2.9084	-1.5254	-3.9658
ACSBG1	chr15	-	1.6646	0.201878	0.648213	-0.75821	-1.498	-1.2679	1.8117	-1.1569	2.9259	-1.5129	0.56885	2.7524	-0.17427	-0.56925	2.5198	1.51	0.18589	1.1279	-1.2792	-1.0232	-0.76578	-1.2132	-0.75917	2.3014	1.3624	-1.0779
ACSBG2	chr19	+	1.79317	0.174213	0.621921	1.1966	0.94219	-1.635	1.734	-1.5241	2.5587	0.92735	0.93867	0.80025	2.2659	0.64857	2.3591	2.2804	1.4037	3.0827	2.6016	2.3101	0.45203	1.227	1.681	-0.38771	2.8698	0.13989
ACSF2	chr17	+	4.13205	0.015095	0.23566	2.1393	2.3429	2.3666	2.9404	0.97875	2.3813	2.0766	1.7253	0.36449	2.0817	2.5347	1.1864	1.4441	2.656	1.0619	1.7592	2.4218	1.6012	1.8252	2.2792	1.679	1.09	2.5566
ACSF3	chr16	+	1.10666	0.383763	0.753232	5.0464	5.7818	5.305	5.6596	5.4345	5.2951	5.1327	5.2694	5.0691	6.1993	4.2194	5.011	5.5617	4.612	3.3633	5.2937	4.055	4.8709	5.341	5.5263	4.7025	3.3222	5.2076
ACSL1	chr4	-	0.877723	0.496633	0.815841	2.4113	3.0131	2.5822	2.8599	1.6041	2.2275	2.7243	3.6002	3.5956	1.0534	3.5085	3.2503	3.3074	3.7048	3.0618	2.5207	2.7767	2.5538	3.2823	2.2429	0.4186	2.3118	1.7347
ACSL3	chr2	+	0.127495	0.970513	0.989717	4.721	4.7292	4.7661	5.0896	3.3014	4.7752	5.3649	4.6075	5.1552	4.6529	5.0668	4.6734	5.0314	5.2524	4.766	5.0201	4.414	4.6427	4.8761	3.0351	5.0274	4.984	4.0602
ACSL4	chrX	-	2.06201	0.1284	0.564066	4.8547	3.6295	4.0833	4.6879	2.8842	4.4245	4.6917	5.1796	3.8088	4.4973	4.201	4.0017	4.2969	4.3771	3.9021	3.6911	2.7589	4.6478	4.452	4.592	4.7733	3.4102	4.2081
ACSL5	chr10	+	1.63789	0.208176	0.654226	6.4597	6.0796	6.0055	6.9902	6.2101	6.0051	6.6259	7.0477	6.7749	6.6317	6.3723	6.4964	6.8092	6.388	5.0165	6.6605	6.1757	6.3878	6.8506	6.414	6.8508	5.0233	6.3664
ACSL6	chr5	-	1.94614	0.146362	0.585404	5.4568	2.8056	3.8528	1.3604	-1.2457	1.0716	1.2058	4.3214	2.9531	1.322	0.92699	1.9006	3.3473	2.9045	1.7761	3.9896	2.795	-0.85451	3.2217	3.4	1.4757	3.5956	3.2257
ACSM1	chr16	-	0.603987	0.664741	0.893388	-0.13285	0.26484	-0.1571	-0.24747	2.7612	0.84229	0.49101	2.5727	-0.52917	-1.8708	0.056113	-0.069816	-0.18653	1.2967	1.0163	-1.3908	-0.39783	-0.87739	-0.10238	1.0037	-0.13217	-1.9191	0.032861
ACSM2A	chr16	+	0.237812	0.913281	0.969333	2.499	0.62165	1.3372	-1.5605	0.22576	-1.3638	-1.7151	0.3666	0.96514	1.2084	-0.7715	0.2021	1.3078	-0.016365	0.92562	1.6885	2.234	-0.96804	-1.4154	0.62354	-0.22282	1.1602	-1.2802
ACSM2B	chr16	-	0.901613	0.483649	0.808447	-0.78311	-1.5229	-1.2928	-2.9681	-0.44489	-2.7714	-3.1227	-2.626	-2.0274	-1.7841	-2.1791	-1.2055	-2.4218	-1.424	-2.067	-1.3041	-2.6331	-2.3757	-2.823	-0.78407	-1.6304	0.97496	-2.6878
ACSM3	chr16	+	1.13327	0.372275	0.746135	-0.48171	0.25241	0.59358	1.1059	-4.0504	-1.7331	1.02	0.84535	-1.726	-0.26035	-0.65532	-1.7521	-0.0048781	-2.7075	-0.54316	0.21969	0.72724	-0.48929	1.6213	-0.84524	-0.59206	-1.531	0.11611
ACSM4	chr12	+	0.728434	0.584119	0.85888	-1.7447	0.97493	0.553	-2.3447	0.1785	-2.1481	-2.4993	-0.41763	-1.404	1.1612	-1.5557	-0.58212	-1.7984	-0.80059	0.1414	-2.2657	0.31226	-1.7523	-2.1996	-0.16068	1.3149	-1.209	-2.0644
ACSM5	chr16	+	1.99887	0.13788	0.582297	-2.3416	-4.6663	-4.4362	-2.9416	-2.0033	-1.16	-4.6812	-4.1844	-3.5859	-3.3426	-3.7376	-2.764	-3.9802	-2.9824	-3.6254	-4.4475	-1.8696	-3.9341	-4.3815	-3.9275	-3.1889	-0.22093	-4.2463
ACSM6	chr10	+	0.861934	0.505371	0.821236	-1.3235	-2.0633	-0.24821	-1.9235	-3.3072	-0.9899	-3.6631	-3.1664	-0.98286	-2.3245	-2.7195	-1.7459	-2.9621	-0.3794	-2.6073	-0.6221	-0.36608	-1.3311	-1.0415	-0.58749	-2.1708	-0.050851	-0.42082
ACSS1	chr20	-	1.76685	0.179538	0.629558	4.7191	4.8234	5.35	5.1952	5.0642	4.7608	4.6006	4.3529	4.5673	5.7481	5.1912	4.792	5.0318	5.3542	4.6224	4.8998	5.4627	5.6311	3.8663	4.4516	5.2715	3.1276	5.6609
ACSS2	chr20	+	3.22965	0.0365696	0.35003	1.6449	0.6156	-0.73923	2.2293	-0.62829	0.58947	-2.5692	0.73494	-1.4739	-1.2306	1.1818	1.2225	2.2193	1.4515	0.071568	1.5714	2.7785	0.49984	1.9784	0.50645	2.83	0.30613	-2.1342
ACSS3	chr12	+	1.85636	0.16209	0.606731	-0.52078	-0.52363	0.19194	0.10156	-0.91952	0.29824	-2.8604	-2.3636	-1.7651	0.063152	-1.9168	0.27922	-2.1594	-1.1616	-1.8046	0.54318	-0.048795	0.2086	-2.5607	-2.1067	1.4393	1.5999	-2.4255
ACTA1	chr1	-	1.95865	0.144302	0.583425	1.6217	-0.49658	0.58155	2.1792	0.32991	-0.16014	2.5929	2.7927	-1.7381	0.82716	1.8107	-0.91613	-0.54742	-1.1346	0.54435	-0.27777	-2.3437	0.23565	1.8587	0.7277	-1.3411	0.041944	-2.3984
ACTA2	chr10	-	2.32151	0.0961225	0.506091	-0.6694	3.6352	3.8827	4.2352	4.8145	2.536	3.8315	2.7281	4.0075	3.9325	3.6406	3.0941	4.1547	2.5966	-0.36828	3.358	3.3731	3.571	1.8391	3.0301	2.1386	0.35171	3.5838
ACTA2-AS1	chr10	+	1.89949	0.154324	0.597934	-0.3151	-0.31795	-0.69353	-0.91515	-1.9362	-1.0233	-0.93851	-0.87786	-1.5594	-1.3161	-0.12614	-1.9599	-0.67363	-0.95596	-1.2364	-0.18402	-1.513	0.14299	-2.8405	-0.46045	-1.6478	-1.8498	0.52746
ACTB	chr7	-	2.45606	0.0829054	0.48132	10.016	8.6187	8.5166	9.0658	10.241	8.4568	10.701	10.624	8.9067	8.4127	10.158	8.4092	8.9865	7.7795	9.1082	8.5712	8.1159	8.2024	9.8134	9.0035	8.0068	9.3553	8.4261
ACTBL2	chr5	-	0.328405	0.855227	0.951866	0.63829	1.277	-2.1933	1.6232	-2.0824	-0.50205	-2.4383	-1.9415	0.97893	-1.0997	1.3127	0.70132	2.3501	-0.73954	-1.3825	0.96529	-1.9486	2.7011	-2.1386	-0.099637	-0.94599	2.022	-2.0034
ACTC1	chr15	-	0.737969	0.578214	0.856561	-0.44725	-4.357	-2.5419	-2.6323	-1.694	-0.56112	-1.2019	-0.70515	-3.2765	-0.22589	-1.8433	-0.58014	-3.6709	-2.6731	0.38438	0.25414	-2.2972	-3.6248	-4.0721	-3.6181	-2.8795	-3.0815	-1.615
ACTG1	chr17	-	1.29071	0.310687	0.710634	10.83	10.139	9.9806	10.242	11.307	9.8629	11.174	11.007	10.017	9.8826	11.022	8.9621	9.7239	8.6892	10.277	9.6921	9.3931	9.2178	10.391	10.466	9.0594	10.018	9.3913
ACTG1P17	chr15	-	0.280274	0.886892	0.960676	2.3383	4.7684	1.8286	5.8257	4.2614	6.1828	5.4905	6.4727	5.0008	4.5072	4.8491	1.9159	5.4545	5.6043	2.6394	4.9872	5.5327	5.138	4.2052	5.7967	5.3978	5.6813	4.8259
ACTG1P20	chr1	+	1.75787	0.181393	0.630148	3.648	3.4833	4.2918	4.0626	4.8342	4.4501	4.4783	4.9353	3.3281	3.9748	3.7141	3.677	4.5188	2.1473	4.6743	4.0822	3.4963	4.2546	4.2366	3.5869	3.9002	4.5914	4.3429
ACTG1P4	chr1	+	0.710189	0.595534	0.863488	0.43966	-1.1233	-0.07001	-0.98351	0.37534	0.036294	-0.93166	-0.25434	0.34421	1.2549	0.74892	-1.6989	-0.67815	-3.1398	-0.61285	-0.081331	-0.88944	-2.5065	0.31912	-1.2775	-0.17633	0.53924	-0.94418
ACTG2	chr2	+	0.419684	0.792322	0.937071	1.6517	0.42647	0.65661	-1.7557	2.5331	1.6109	1.2596	-1.4135	-0.815	2.5982	-0.96668	0.74389	-1.2093	-0.21154	0.73044	1.1307	0.16434	1.6441	1.8488	0.42836	-0.41799	0.965	0.1096
ACTL10	chr20	+	0.981672	0.442207	0.786602	-2.2467	0.18341	-0.43445	-1.2618	0.16191	0.15728	0.16857	-2.5046	0.41586	-1.6628	0.26418	-0.34717	-2.3004	-1.3026	-1.9456	-0.44577	-0.92672	-2.2543	0.10569	-2.2477	0.81287	-1.711	0.6035
ACTL6A	chr3	+	1.58467	0.221328	0.658988	8.5342	8.5513	7.8875	8.3123	7.9762	7.242	8.9023	8.3354	8.4978	7.2931	8.333	8.4022	8.31	8.9058	5.4253	8.4667	7.8117	7.9983	8.3364	8.4611	8.4378	6.5774	8.1633
ACTL6B	chr7	-	0.25222	0.904525	0.966559	-2.1638	-2.9036	-2.6735	-2.7638	-2.5625	-2.5672	-2.9184	-2.4217	-1.8232	-1.5799	-0.38987	-2.5862	-2.2175	-1.2197	-1.8627	-1.0998	-0.84381	-2.1714	-2.6188	-2.1648	-1.4261	-1.6281	-2.4835
ACTL7A	chr9	+	0.762026	0.563501	0.850406	-1.7438	1.2168	1.447	-2.3438	1.9449	2.4967	0.30892	-2.0017	-1.4031	-1.1598	-1.5548	0.15575	-0.2125	-0.79968	-1.4427	0.057153	-2.0088	-1.7514	-2.1987	1.0626	-1.0061	-1.2081	-2.0635
ACTL7B	chr9	-	0.901935	0.483476	0.80834	-3.4664	-4.2062	-3.976	-4.0664	-3.8651	-2.2848	-2.636	-3.7243	-3.1257	-2.8824	-3.2774	-3.8887	-3.52	-2.5223	-3.1652	-3.9874	-3.7313	-3.4739	-3.9213	-3.4673	-2.7287	-2.9307	-3.7861
ACTL8	chr1	+	0.376836	0.822149	0.942065	0.28551	-2.0393	-1.8091	-1.8995	-1.6982	-1.7028	-2.0541	-1.5573	-0.95881	-0.71551	-1.1105	-1.7218	-1.3531	-0.35535	-0.99833	-1.8204	0.7575	-1.307	-1.7544	-1.3004	1.0232	-0.76377	-1.6192
ACTL9	chr19	-	0.325111	0.857439	0.952749	-0.9849	-4.0466	-3.8165	-1.5849	-3.7056	-3.7102	-4.0615	-3.5647	-2.9662	-2.7229	-3.1179	-3.7292	-3.3605	-2.3627	-3.0057	-3.8278	-3.5718	-3.3144	-3.7618	-3.3078	-2.5692	-2.7711	-3.6265
ACTN1	chr14	-	5.2816	0.00540865	0.149472	2.3043	4.3552	1.9056	0.76081	-0.41639	-0.42102	6.0221	3.4686	0.32299	2.1513	5.144	-2.762	-0.80829	2.8525	-0.45349	2.8119	0.56537	3.2676	1.8493	3.8493	-0.016966	0.51803	1.733
ACTN1-AS1	chr14	+	1.31554	0.301917	0.705056	-3.9554	-3.1102	-4.4651	-4.5554	-4.3541	-2.7738	-3.1251	-4.2133	-2.0298	-1.7865	-3.7664	-4.3778	-4.0091	-3.0113	-3.6543	-2.8914	-1.8984	-3.963	-4.4104	-3.9563	-3.2177	-3.4197	-4.2751
ACTN2	chr1	+	1.20854	0.341497	0.726713	0.93156	1.976	-2.748	-1.2535	0.17024	2.0021	-1.4081	-2.4963	-0.31276	0.66749	-2.0494	0.50916	0.5153	-1.2943	3.192	-1.1744	0.95608	-2.2459	-2.6933	-2.2393	-1.5007	-0.11773	-0.97312
ACTN3	chr11	+	0.84186	0.516658	0.826431	-2.4531	-3.1929	-2.9628	-3.0532	-2.8519	-2.8565	-1.6228	-0.38909	-2.1125	-0.28422	-0.67919	-0.55358	-2.5068	-1.509	-0.56703	-0.65218	-2.7181	-0.13876	-2.9081	0.35328	-1.7155	-1.9174	0.39709
ACTN4	chr19	+	1.09756	0.387769	0.754178	5.5047	5.3254	5.3217	5.2748	6.0222	4.5723	5.4576	5.1686	4.8349	5.1329	6.4181	4.612	5.0185	4.4313	4.6332	4.624	3.4546	4.2444	4.9642	4.4651	4.0776	4.3477	4.8342
ACTR10	chr14	+	0.782436	0.551232	0.845104	5.9059	6.2757	5.8222	6.1023	6.4646	5.6541	6.0584	6.0194	6.3243	5.4938	5.7938	6.343	5.727	6.3257	5.2886	6.2749	6.3521	5.9912	6.1474	6.4779	5.9994	5.5231	6.217
ACTR1A	chr10	-	1.27793	0.315296	0.71296	7.7986	7.9274	7.2119	7.9827	7.5219	7.4249	8.1188	7.6968	7.6003	7.3095	7.7072	7.807	7.7298	7.252	8.1799	7.8462	8.2187	6.8958	7.4095	8.1367	8.019	7.9982	7.1802
ACTR1B	chr2	-	1.09218	0.390154	0.754178	5.3564	5.7779	5.4206	6.6684	4.3336	5.2859	6.3266	5.7586	5.7826	5.4461	6.3761	5.3352	5.6702	4.6934	4.6465	5.4815	5.156	6.0228	5.3192	5.9294	6.1587	5.0084	6.0089
ACTR2	chr2	+	0.103854	0.979699	0.992728	7.9547	8.823	8.6146	9.2204	9.0956	8.3148	8.7679	9.139	8.614	8.266	8.2241	8.0331	9.4559	8.2994	8.4352	9.3593	8.186	8.812	9.2975	8.9231	8.2043	8.3072	8.9447
ACTR3	chr2	+	3.82511	0.0202283	0.272161	13.775	13.289	13.083	13.392	12.428	13.099	14.06	14.03	12.957	12.731	13.557	12.729	13.62	12.644	12.437	13.49	13.369	13.181	14.126	13.541	13.004	12.602	13.26
ACTR3B	chr7	+	0.44781	0.772622	0.934432	5.7824	5.6706	4.9832	6.1153	5.6247	4.727	6.4263	5.235	2.6636	6.3664	5.9714	4.708	5.0767	3.2671	4.946	4.6093	2.058	5.4853	4.19	5.492	6.2306	4.4436	3.5882
ACTR3BP2	chr2	+	1.95092	0.145571	0.584588	-2.7351	-3.475	-3.2448	-3.3352	-3.1339	-3.1385	-3.4898	-0.18569	-0.072575	-2.1512	-2.5462	-3.1575	0.3811	-1.791	-0.1121	-3.2561	-3.0001	-2.7427	-3.1901	-0.41418	-1.9975	-2.1995	-3.0549
ACTR3BP5	chr10	+	1.50328	0.243104	0.662942	-2.6912	-3.431	-0.030927	-3.2912	-0.76799	-0.28719	-3.4458	-2.9491	-2.3505	-0.52228	-2.5022	-1.5286	0.42507	-1.7471	-2.3901	-0.89024	-2.9562	-2.6988	-3.1461	-2.6921	-1.9535	-0.57054	-3.0109
ACTR3C	chr7	-	1.60216	0.216914	0.657602	0.93899	1.3971	1.5513	0.89533	1.0966	-0.74449	0.85176	0.29407	1.0991	1.6834	0.49992	0.5166	1.3214	1.7025	0.32257	-0.49954	0.67401	1.4878	1.2545	-1.5645	-2.4108	-2.6128	1.3898
ACTR5	chr20	+	0.392465	0.811311	0.940141	3.5041	3.4397	4.0679	3.9775	2.8206	3.6929	4.1832	3.7193	4.8976	2.6658	3.4084	4.5313	4.1788	3.8084	4.1142	3.4562	3.8024	2.9223	3.1729	2.7946	3.305	3.5884	2.5446
ACTR6	chr12	+	4.47394	0.0110001	0.205271	6.1882	6.3136	6.5776	6.0847	6.2524	6.3356	6.4834	6.1605	6.4321	6.3176	6.5532	6.2843	5.6584	6.1401	5.5873	6.3695	6.9115	7.1531	6.3156	6.4568	5.6613	4.402	5.6317
ACTR8	chr3	-	0.643062	0.638763	0.882059	4.7652	4.7818	5.0022	4.5113	4.2117	3.9922	4.6036	4.8012	3.905	4.2214	3.7154	4.6761	4.8805	3.7963	3.6648	3.8534	4.5949	4.8825	4.6435	4.7965	4.9777	2.8777	4.1775
ACTRT1	chrX	-	0.724178	0.586769	0.860475	1.1932	-2.7166	-2.4864	0.23056	-2.3755	-0.79516	-2.7314	-2.2347	-1.6361	-1.3928	-1.7878	-2.3991	-2.0304	1.2893	2.0248	0.30961	-2.2417	-1.9843	-0.84675	-1.9777	-1.2391	0.14389	-2.2965
ACTRT2	chr1	+	1.09836	0.387414	0.754178	5.4929	1.5832	4.1352	1.7229	1.9242	1.9196	1.5683	2.0651	2.6636	2.9069	2.512	1.9006	2.2693	3.2671	4.946	1.802	2.058	2.3154	1.868	2.322	3.0606	2.8587	2.0033
ACTRT3	chr3	-	1.56105	0.227434	0.662942	-2.602	-0.1719	0.05824	-3.2021	1.9534	-0.19803	-3.3567	1.9981	-2.2614	-2.0181	-2.413	-3.0244	-2.6557	-1.6579	0.50646	0.046919	-0.54506	-2.6096	-3.057	-0.28104	0.45757	1.8406	-1.3368
ACVR1	chr2	-	1.04004	0.413983	0.772295	1.2017	0.59311	1.726	0.60163	-0.41945	2.3833	-1.1379	1.8369	-1.265	1.3002	-3.0017	1.1419	-0.43696	1.4539	1.1979	1.4978	2.2723	0.88925	0.26129	-0.38424	-0.86802	3.3674	1.0132
ACVR1B	chr12	+	0.834375	0.520918	0.829484	1.2424	0.74364	2.6309	-2.817	2.1392	1.9032	1.9826	-0.88993	1.5831	2.0674	2.2199	1.0611	1.6362	2.634	1.2541	1.9059	-0.16004	-0.6396	2.4573	2.03	-1.4793	1.126	1.5508
ACVR1C	chr2	-	1.9191	0.150923	0.592704	2.9326	-0.0088561	1.8062	1.8964	-0.40475	2.9599	-0.023694	1.3211	0.33463	2.6934	2.0574	1.8935	2.7477	-0.64687	3.465	2.2804	2.7879	3.0453	2.812	2.4955	3.6702	2.6451	-0.32573
ACVR2A	chr2	+	1.58968	0.220056	0.658161	4.0508	3.0161	4.0472	3.2425	3.2002	2.9024	-0.42871	2.8289	2.3546	2.9494	2.0999	3.143	3.6101	2.1876	4.027	4.2571	3.3988	3.4152	3.7123	2.8275	3.6216	2.7361	3.7552
ACVR2B	chr3	+	0.865111	0.503602	0.820127	6.3474	5.153	6.8571	6.8047	6.2938	6.757	5.9379	6.0895	5.7265	6.1142	6.1849	5.3594	6.5761	6.33	6.0829	6.7667	5.8272	6.9633	5.541	6.0912	7.3675	6.8029	5.9475
ACVR2B-AS1	chr3	-	1.10464	0.384649	0.753511	1.138	2.7201	0.62828	0.53791	0.73922	3.9045	0.38331	0.88006	1.4786	1.7219	3.6488	4.803	1.0843	2.0821	3.024	0.61696	3.1949	1.1304	2.268	1.137	4.1975	4.481	0.81824
ACVRL1	chr12	+	0.280834	0.886533	0.960628	0.89607	-0.32917	0.38639	-0.18941	-2.31	0.85527	-0.34401	-2.1692	1.2367	-1.3274	0.5996	-2.3337	-1.965	-0.96719	2.2967	-0.11035	1.2832	-1.9189	-0.78129	-1.9122	1.1483	-1.3756	0.090925
ACY1	chr3	+	0.442618	0.776261	0.935406	-1.4227	-3.7475	-1.9324	-0.80034	-1.8214	-0.60366	-1.4404	-1.6806	-2.667	-2.4237	-2.8187	-3.43	-1.4764	-0.47858	-2.7065	-1.2067	-3.2726	-1.4303	-1.8776	-1.4236	-2.27	-2.472	-3.3274
ACY3	chr11	-	1.07741	0.396774	0.759009	0.02248	-3.0393	-2.8091	-2.8995	-2.6982	-2.7028	-1.4691	-2.5573	-1.9588	-1.7155	-2.1105	-2.7218	-2.3531	-1.3553	-1.9983	0.63899	-2.5644	-2.307	-0.43248	-2.3004	-1.5618	-1.7638	-2.6192
ACYP1	chr14	-	0.705876	0.598254	0.8643	8.1371	6.2214	7.6274	7.756	7.7383	7.8253	7.6415	7.1579	6.6344	7.9196	6.6432	7.5119	7.0106	8.3599	5.3148	7.9891	7.824	7.625	6.9608	7.6972	7.5878	7.3859	8.4565
ACYP2	chr2	+	0.733184	0.581172	0.857503	1.8344	0.99839	1.2285	0.18706	2.2094	0.86917	0.76943	0.87025	0.68029	2.6736	1.5927	0.70575	0.73343	-2.1757	0.88178	-0.18134	1.3701	2.9387	0.1257	1.4028	-0.79717	0.58583	2.1752
ADA	chr20	-	0.459144	0.764677	0.932805	2.2988	3.4891	3.2284	3.6221	3.6717	3.6049	3.049	3.9914	3.8166	2.9338	2.9318	4.2644	3.5435	3.5466	2.6257	2.7045	2.6741	2.3917	3.021	2.3983	2.3918	1.873	1.9791
ADAD1	chr4	+	0.9127	0.47772	0.805507	2.1649	3.0101	3.9772	3.1498	1.7662	4.0835	4.2176	3.492	2.5056	2.7489	4.6758	1.7425	4.4332	3.109	5.636	3.2289	5.0699	2.1573	1.71	3.7489	2.9026	2.7006	5.0151
ADAD2	chr16	+	1.55416	0.229249	0.662942	-3.5345	-4.2743	-4.0441	-4.1345	-3.9332	-3.9378	-4.2891	-3.7924	-3.1938	-2.9505	-3.3455	-3.9569	-3.5881	-2.5904	-3.2333	-4.0555	-3.7994	-3.542	-1.1821	-3.5354	-2.7968	-2.9988	-3.8542
ADAL	chr15	+	0.799966	0.540854	0.839655	6.387	5.6081	6.6597	5.5354	5.9492	6.6003	6.4588	5.6282	6.2267	6.1683	6.2297	5.2903	5.0587	5.4946	5.7447	6.3786	6.812	6.1729	4.8325	6.3069	6.1812	6.5765	5.6198
ADAM10	chr15	-	1.76514	0.179889	0.629801	12.349	12.182	12.151	13.767	11.682	12.496	12.658	12.156	11.187	12.125	11.436	12.158	13.208	11.018	11.38	12.865	13.45	12.403	12.145	12.936	13.286	12.003	12.411
ADAM11	chr17	+	1.55748	0.228373	0.662942	-3.486	-4.2258	-3.9957	-2.5011	-3.8847	-1.082	-4.2406	-3.7439	-3.1454	-2.9021	-3.297	-2.3234	-0.080241	-0.21996	-0.86294	-4.007	-3.751	-3.4936	-3.941	-3.487	-2.7483	-1.3653	-0.99835
ADAM12	chr10	-	7.76634	0.000806195	0.0490704	-2.5955	1.1883	1.849	1.4483	0.46519	2.6736	-1.0282	-2.8534	1.9931	0.31037	0.40082	2.0265	1.2577	-1.6514	2.9151	0.58395	2.4971	1.6449	-3.0505	1.104	0.94951	3.2977	-2.9152
ADAM15	chr1	+	3.17998	0.0384783	0.356456	2.3559	2.3197	1.5749	3.1023	2.1854	2.0327	2.0867	2.4606	1.4742	1.898	2.7731	3.312	2.7275	0.49265	3.5938	2.0632	1.4852	1.3065	1.0196	0.68509	2.7192	3.377	0.81379
ADAM17	chr2	-	0.166355	0.952721	0.982346	5.3259	5.3843	5.2269	5.5699	5.1219	5.0762	5.115	5.3223	5.7454	5.3335	5.2622	5.7732	6.0704	5.5096	5.8014	5.0975	5.6516	5.2591	5.4845	5.3817	5.6504	4.935	5.9318
ADAM18	chr8	+	0.0982602	0.981666	0.993345	-0.6062	-1.346	-1.1159	-1.9432	-1.0049	-0.52415	-2.0978	-0.37868	1.1129	-0.75923	-2.7392	-1.0286	-1.3969	0.82332	0.18034	0.45776	-0.87118	-0.61378	-1.7981	-2.9291	-2.1905	-0.070523	-1.6629
ADAM19	chr5	-	0.506258	0.731738	0.920509	2.6358	-1.4864	-2.4787	-0.066567	-0.25228	-0.49792	-4.3086	0.27558	-0.043413	-0.16269	0.72244	-0.51694	-2.0227	1.297	-0.93093	0.17295	-1.497	-0.39163	-1.687	-0.38501	1.4316	-1.4333	-3.8737
ADAM1A	chr12	+	1.09587	0.388515	0.754178	2.9039	2.0358	2.621	2.1068	0.12051	3.0545	2.376	2.8728	1.9379	2.5771	2.1821	2.4188	2.4249	0.61536	1.7379	3.0572	1.7282	1.9856	-1.5207	1.5963	2.1744	-2.115	3.6295
ADAM2	chr8	-	1.28681	0.312087	0.711874	0.75534	-0.72144	0.24567	0.64072	-0.38037	0.35197	-2.3212	-1.8245	1.096	-0.98265	-1.3776	-1.989	0.70166	0.96248	0.3195	0.23435	0.49036	-1.5742	-0.43659	-1.5675	0.75602	0.55406	-1.8863
ADAM20	chr14	-	0.238063	0.91313	0.969321	-1.1392	0.92834	1.5211	2.6531	0.04702	0.77936	-1.8939	2.6904	2.0088	3.9683	1.3717	1.8978	1.6145	2.6123	2.8624	2.0402	1.4032	2.7601	1.5758	1.1818	3.2989	1.7184	3.8265
ADAM20P1	chr14	-	3.00689	0.0460254	0.380384	-1.1786	0.88892	2.2186	2.3088	2.815	3.8443	0.38866	0.14844	1.484	-0.59468	0.59531	1.2063	2.4681	-0.23452	1.9299	2.6927	3.08	1.9837	1.5363	2.5209	1.881	1.679	3.0252
ADAM21	chr14	+	3.29251	0.0343005	0.340395	0.553	-1.7718	-1.5416	-0.047055	-1.4307	2.8126	0.53531	-1.2899	-0.69133	-0.44803	-0.84301	0.86757	-1.0856	-0.087868	-0.73085	2.3539	1.025	-1.0395	0.835	1.289	-0.29432	2.3111	-1.3517
ADAM21P1	chr14	-	1.58615	0.22095	0.658814	-0.98674	-1.7266	-1.4964	0.73514	0.19948	0.19485	0.58054	-1.2446	-0.6461	-0.4028	-0.79778	-1.4091	-1.0404	-0.042639	-0.68562	-1.5077	2.4487	-0.99432	-1.4417	0.59726	-0.24909	-0.45106	-1.3065
ADAM22	chr7	+	0.493124	0.740897	0.92405	1.793	2.988	2.0538	1.8603	1.2136	2.8567	0.65128	1.6955	3.7741	3.4989	2.7524	1.531	3.1437	1.4569	2.3989	2.7992	2.7981	2.2215	2.3798	1.792	3.087	4.508	2.4302
ADAM23	chr2	+	0.976485	0.444796	0.788088	0.28081	-1.1111	-1.3664	-0.60874	-3.5774	0.81033	-0.76334	-1.1146	-2.838	-1.0097	-2.9897	0.099428	-0.062374	-0.64956	1.3704	0.20728	-1.8586	-1.6012	-0.82623	0.52086	-2.441	1.0575	-3.4983
ADAM28	chr8	+	6.17586	0.00260691	0.0996324	7.8169	8.5416	9.9824	6.664	6.9153	9.0772	7.7245	8.5911	8.3818	10.064	7.2631	7.043	7.1976	8.33	5.761	7.3045	8.2679	8.7586	8.7156	8.8224	6.2413	6.0817	8.451
ADAM29	chr4	+	0.530515	0.714895	0.91405	0.4138	-1.4635	-3.5553	-3.6457	-3.4444	-3.449	-0.099844	-3.3035	-2.705	-2.4617	-1.2717	-1.1461	-3.0993	-2.1015	-0.42258	-1.9817	-1.7256	-3.0532	-1.1787	-3.0466	-2.308	-2.51	0.33509
ADAM30	chr1	-	1.34091	0.293212	0.696947	0.010813	-3.0509	1.2667	-1.3262	-2.7099	0.09287	0.63467	-0.24709	-1.9705	-1.7272	-2.1222	0.43642	0.44256	-1.367	0.31193	0.86833	1.3308	-2.3187	-2.7661	-2.3121	-1.5735	-1.7754	-1.0459
ADAM32	chr8	+	0.764947	0.561733	0.849214	-3.8722	-4.612	-4.3819	-4.4723	-4.271	-4.2756	-4.6269	-4.1301	-3.5316	-3.2883	-3.6833	-4.2946	-3.9259	-2.9281	-3.5711	-4.3932	-2.5522	-3.8798	-4.3272	-3.8732	-1.5496	-3.3366	-4.192
ADAM33	chr20	-	1.24875	0.326067	0.718293	-2.8312	-3.5711	-3.3409	-3.4313	-3.23	-3.2346	-3.5859	-3.0891	-0.90564	-2.2473	-2.6423	-3.2536	-2.8849	-0.30218	-2.5301	-3.3522	-3.0962	-2.8388	-3.2862	-2.8322	-0.50863	-0.7106	-3.151
ADAM3A	chr8	-	0.355406	0.836897	0.945483	-3.1445	-3.3989	-5.9761	-6.0665	-3.5432	-3.0624	-6.2211	-2.917	-3.5408	-3.2975	-5.2775	-5.8888	-3.9351	-4.5223	-1.7059	-3.6655	-2.272	-3.889	-4.3364	-5.4674	-4.7288	-4.9307	-2.3267
ADAM5	chr8	+	0.537745	0.709898	0.911645	-0.53342	0.31173	0.54187	1.1885	0.6528	0.64817	0.29689	2.016	-0.19278	0.050516	-0.34446	0.62915	0.99786	2.7326	1.3527	2.405	1.5235	1.7809	1.3335	1.0506	0.20423	0.0022604	-0.85314
ADAM7	chr8	+	0.49517	0.739469	0.923484	-1.2978	0.28431	0.308	-1.8979	-3.2815	1.2374	-2.0525	-1.5557	-0.2202	0.50853	-1.1088	-1.7202	-1.3515	-1.9387	0.58828	0.50313	-0.82582	-0.082988	-1.7528	-0.07637	-0.56015	0.46027	-3.2025
ADAM8	chr10	-	1.30485	0.305664	0.707536	7.1468	7.1062	7.4775	8.0698	6.1551	7.6556	7.3588	7.4594	7.786	7.8693	7.515	7.3101	7.5424	6.5812	6.2406	7.1871	7.1162	6.8482	6.5436	6.4463	7.4837	6.1201	6.7429
ADAM9	chr8	+	2.75543	0.0600025	0.426855	8.1898	7.45	6.7775	5.3334	5.5347	6.4477	6.4012	8.4364	6.2741	7.8711	4.5375	7.1991	7.7543	7.6146	9.2545	7.287	6.4055	5.5633	9.103	6.8501	8.1451	8.7255	7.6533
ADAMDEC1	chr8	+	1.09564	0.388619	0.754178	0.60796	-1.7168	-1.4867	-0.84009	-0.15335	-1.3804	-1.7317	-2.8199	-2.2213	-0.39307	-0.78804	-2.9844	0.55428	-1.6179	1.8266	2.5317	-1.242	0.23781	1.231	-0.241	-0.23936	0.29564	-0.55976
ADAMTS1	chr21	-	1.74369	0.184364	0.631216	3.6927	1.8251	2.9728	2.6362	2.4557	4.3255	2.7278	-0.12594	0.4726	3.8858	-0.41605	1.4751	3.9852	1.9241	4.2197	4.7237	2.9026	1.8899	2.11	-2.1909	2.2481	4.4542	1.8826
ADAMTS10	chr19	-	1.91125	0.152275	0.594038	0.059322	1.8556	2.1819	2.1817	2.0935	2.9487	1.5063	0.93892	0.88539	3.4506	1.6268	2.0699	1.1431	1.0034	2.5621	1.1233	0.93185	1.8173	0.45236	0.058362	1.9345	2.521	0.87711
ADAMTS12	chr5	-	1.31776	0.301147	0.704457	1.2326	-2.3146	0.23749	0.14712	-1.9735	2.1093	-2.3294	0.48927	3.0138	0.59414	0.93613	1.4623	-1.6284	-0.63066	2.1858	2.1522	1.6197	-1.5823	0.2922	-1.5757	0.74785	0.54588	0.42745
ADAMTS13	chr9	+	3.17173	0.0388057	0.358009	-2.8046	-0.37445	-3.3142	0.054825	1.3203	0.49251	-1.9742	-0.2551	0.99552	0.9493	-0.29367	-1.642	0.31169	-0.27549	0.66649	0.13388	-0.74761	-1.2272	-1.6746	0.65391	0.25502	1.638	-3.1243
ADAMTS14	chr10	+	1.43242	0.263823	0.673079	0.0097654	-1.2155	-0.98534	0.061792	-3.1963	1.1914	-0.38232	0.11443	-2.4569	0.10827	-2.6086	-0.41263	-2.8513	-1.8535	-0.17454	0.38186	-3.0626	-2.8052	-0.082628	-1.2136	-2.0599	1.1975	-3.1173
ADAMTS15	chr11	+	1.67948	0.198456	0.646893	-1.7928	-2.5326	-2.3025	-2.3928	0.13041	0.97378	-2.5474	-2.0507	-1.4521	-1.2088	-1.6038	-2.2152	-1.8465	-0.84868	-1.4917	0.0081531	1.1122	-1.8004	-2.2477	-0.20878	1.2668	-1.2571	-2.1125
ADAMTS16	chr5	+	3.49272	0.028039	0.313288	-0.77604	2.5716	1.5216	0.20887	1.6326	1.1425	0.79124	-1.0339	1.8865	-0.1921	-0.58708	2.889	0.75524	0.16806	3.2255	1.5103	2.4184	1.5383	0.35396	-0.777	2.769	3.2191	-1.0958
ADAMTS17	chr15	-	10.381	0.000153912	0.0173597	0.87604	4.1262	5.2786	0.8065	-1.1077	1.2096	3.3609	-2.5518	1.2167	5.1102	3.3869	0.091072	-0.025641	3.8597	1.4667	3.2512	1.9647	5.8018	-2.7489	3.0627	-1.5562	2.3293	4.5259
ADAMTS18	chr16	-	0.92341	0.47205	0.802499	1.6684	1.5566	1.3997	1.8569	-0.60481	3.7829	1.8466	-2.0489	2.4565	-1.2071	-1.6021	1.874	2.5476	1.475	0.83202	2.0803	0.75135	1.0088	0.075938	0.52994	-1.0534	4.2365	1.3487
ADAMTS19	chr5	+	1.46977	0.252689	0.664802	1.4059	0.1356	0.36574	0.80588	1.3942	-0.37595	-3.0492	1.3545	0.85349	-1.7106	0.21638	2.038	-2.3482	1.8195	1.7071	1.9394	0.89995	-0.71712	0.057884	0.87446	0.028103	1.7006	0.5557
ADAMTS19-AS1	chr5	-	1.96067	0.143972	0.583425	-4.6221	-5.3619	-5.1318	-5.2222	-5.0209	-5.0255	-5.3768	-4.88	-4.2815	-4.0382	-4.4332	-5.0445	-4.6758	-3.678	-2.736	-5.1431	-4.8871	-4.6297	-5.0771	-4.6231	-3.8845	-4.0864	-4.9418
ADAMTS2	chr5	-	0.707834	0.597018	0.864062	-3.5462	-1.9641	-4.0559	-2.5613	-3.9449	-0.77965	-4.3009	-3.8041	-3.2056	-1.3773	-1.0353	-1.6467	-0.14046	-2.6021	-0.92316	-4.0672	-1.4893	-1.2319	-1.6792	-1.9622	-2.8086	2.0339	0.22154
ADAMTS20	chr12	-	0.648027	0.635503	0.880683	-0.2645	1.803	2.9263	0.72041	-0.66324	0.91709	0.56581	2.6475	2.8835	1.9044	-0.075541	1.635	2.4892	0.6796	3.9435	2.6739	4.1144	1.3129	2.0879	1.3195	3.6431	4.915	2.8752
ADAMTS3	chr4	-	0.260266	0.899542	0.965404	1.4987	-0.58506	0.19257	-2.5608	-1.1371	-1.1417	-0.39345	-2.2186	-0.39769	0.49768	-0.1868	-1.6462	-3.5994	-0.27966	1.7096	0.18125	1.1435	0.9703	-2.4157	-0.73929	-2.808	1.6338	-2.2804
ADAMTS4	chr1	-	1.24002	0.329359	0.720167	-3.11	-2.2648	-0.81229	-3.71	-0.33879	0.57412	-3.8646	-3.3679	-2.7693	-2.526	-2.921	-3.5324	-3.1637	-2.1659	-0.48692	-1.309	-3.3749	-0.31019	-3.5649	-3.1109	-2.3723	0.23307	-3.4297
ADAMTS5	chr21	-	1.1378	0.370348	0.745109	-0.47035	-4.0175	1.5702	-0.41832	-0.50652	2.7619	1.012	0.71232	0.52237	-0.37184	-0.28139	0.38736	1.5266	-2.3336	2.381	1.4108	1.1012	0.41516	0.65965	1.4762	-0.21813	1.7815	1.612
ADAMTS6	chr5	-	0.538231	0.709562	0.91164	2.9838	2.485	3.2626	2.8312	2.585	4.2503	1.0916	2.7259	3.7719	4.0152	1.2983	2.5614	3.5581	2.7904	4.5803	2.7038	3.7829	1.8387	0.65434	3.7713	0.26199	4.8149	2.6641
ADAMTS7	chr15	-	1.38468	0.278768	0.686016	0.8107	-1.1515	-2.5063	-2.5967	-2.3954	-2.4	-1.1663	-2.2546	-1.656	-1.4127	-1.8077	-2.4191	-2.0503	-1.0526	-0.11058	-0.93269	-2.2616	0.31769	-2.4516	0.80974	-1.259	1.3464	-2.3164
ADAMTS7P1	chr15	+	1.25656	0.323149	0.71721	-2.3521	-3.0919	-2.8618	-2.9522	-2.7509	-2.7555	-3.1068	-1.0251	-2.0115	-1.7682	-2.1632	-2.7745	-2.4058	-1.408	-2.051	-2.8731	-2.6171	-2.3597	-2.8071	-2.3531	-1.6145	-1.8164	-2.6718
ADAMTS8	chr11	-	0.467591	0.758758	0.930748	0.28108	-0.45873	-0.22859	0.81854	0.36777	1.0152	-2.7955	1.4017	-1.7002	0.12805	-1.8519	0.70668	-2.0945	-1.0967	0.5822	-0.97688	-0.72086	0.2735	-2.4958	1.1281	-1.3032	-1.5052	-0.038635
ADAMTS9	chr3	-	1.0793	0.395921	0.75859	1.4537	0.47291	1.6359	0.32317	-1.0605	2.2079	-0.67943	-2.5046	0.41586	2.0377	0.74961	0.79033	1.4001	2.3978	1.7549	1.1392	1.5758	-2.2543	-0.37974	0.92226	0.81287	3.4984	-0.98146
ADAMTS9-AS1	chr3	+	0.204156	0.932775	0.975814	-2.3249	-1.4798	-0.96012	-1.7026	-4.3086	-1.1433	-4.6645	-1.8458	-0.39931	0.76152	-3.7209	-0.08434	-3.9636	-2.9658	-1.2868	-4.4309	-4.1749	-3.9175	-0.90541	-0.74091	-0.8503	0.32625	-4.2296
ADAMTS9-AS2	chr3	+	0.144373	0.963165	0.986952	-0.17295	-4.0827	-0.39311	-3.9429	-3.7416	-0.28681	-2.5126	-3.6008	-0.6803	-1.174	-3.1539	-1.4433	-3.3966	-2.3988	-3.0418	-3.8639	-3.6078	-3.3504	-3.7978	-3.3438	-0.28329	0.00016495	-3.6626
ADAMTSL1	chr9	+	1.68545	0.197101	0.645647	2.7431	3.5882	3.8184	5.8435	3.9293	6.0402	3.5734	2.4852	4.6687	4.912	4.517	5.4906	2.6894	6.0091	6.9511	4.544	5.2855	4.3205	5.0955	4.3271	5.0657	6.4487	5.2307
ADAMTSL2	chr9	+	1.48849	0.247288	0.662942	-3.2732	-3.2761	-5.3678	-3.1363	-3.672	-5.2615	-3.2909	-3.5311	-1.3476	-1.1043	-4.6692	-5.2806	-4.9119	-3.9141	-2.2351	-5.3792	-5.1232	-4.8658	-5.3131	-4.8591	-4.1205	-4.3225	-5.1779
ADAMTSL3	chr15	+	0.306755	0.869657	0.956417	6.9276	6.6535	6.2735	4.7426	2.1366	7.2612	4.1026	5.4473	6.5764	4.7042	5.0462	5.2828	4.0666	3.4794	6.7433	4.3362	6.5182	5.6976	5.2503	4.1193	5.5949	6.7714	3.8005
ADAMTSL4	chr1	+	2.22496	0.106987	0.527361	4.3165	4.8568	5.0869	2.4941	5.634	4.5652	3.9244	4.9517	3.4347	3.678	4.02	4.5462	4.6254	2.4532	5.2697	3.3101	4.4141	5.4085	5.1416	4.6781	5.0541	5.5043	1.1894
ADAMTSL4-AS1	chr1	-	1.19109	0.34841	0.731597	-0.15077	-0.52801	-0.66044	-0.098741	0.34358	0.097939	-1.3908	-0.40867	0.18987	-0.05226	0.69027	-1.7956	1.2361	-2.014	-1.072	-0.019687	-3.2231	1.4266	-0.24316	0.50035	0.58688	-0.10051	-0.47049
ADAMTSL5	chr19	-	2.47108	0.0815562	0.478576	-2.9044	-1.3223	-0.24416	-1.1825	-3.3032	-0.98585	-3.6591	-1.5774	-0.97881	-2.3205	-0.39352	-3.3268	-2.9581	-1.9603	-0.28136	-3.4254	-3.1694	-2.912	-3.3594	-2.9054	-2.1668	-2.3687	-0.054203
ADAP1	chr7	-	0.786801	0.548634	0.843826	-1.6584	0.15975	-1.0901	-0.21896	-0.27291	-0.47684	0.43936	-1.6268	-1.3178	0.0035019	-0.93896	0.17551	-0.12715	-2.2993	-0.62035	-0.7055	-1.6339	-0.081052	-1.8239	-2.022	-1.2834	-4.2927	-0.39319
ADAP2	chr17	+	1.64823	0.205715	0.651892	0.64999	-2.4118	-2.1816	0.23051	-2.0707	-0.49035	-1.2042	-1.1929	0.25366	-2.673	-0.74601	-3.6793	-3.3106	-2.3128	0.21414	-0.97054	0.38501	-0.45713	0.68045	0.8296	-0.93429	-0.39929	-3.5766
ADAR	chr1	-	1.19187	0.348097	0.731597	7.8755	8.4546	7.5757	8.3128	8.5632	7.682	8.2247	8.9532	7.8704	7.5442	8.1349	8.3016	8.9397	7.9434	7.4696	7.5297	7.9045	7.1185	8.6794	8.1143	8.2851	7.4423	7.6569
ADARB1	chr21	+	0.863088	0.504728	0.820823	0.91213	-0.11008	1.3536	-1.4793	0.23099	-0.33923	0.15748	-2.5157	-0.53864	0.64807	-1.5834	-0.6098	-4.6334	-0.17619	0.24496	-0.45686	-0.93781	1.1406	-0.51112	0.5486	-0.67215	0.34828	0.31002
ADARB2	chr10	-	1.20443	0.343115	0.72852	0.71792	3.2108	-0.52872	4.0627	0.31918	2.0801	1.3418	-0.27695	2.6435	-1.0201	1.7549	3.8065	3.8342	3.4276	1.019	1.7819	4.4709	1.5583	2.6959	4.0675	1.4556	2.1016	1.7767
ADARB2-AS1	chr10	+	0.40248	0.804338	0.937071	-1.656	-2.3958	-2.1657	-2.256	-2.0547	-0.47438	-2.4106	-1.9139	-1.3153	-1.072	-1.467	-2.0784	-1.7097	-0.71188	-1.3549	-2.177	-1.921	-1.6636	-2.1109	-1.6569	-0.91833	-1.1203	-1.9757
ADAT1	chr16	-	1.71409	0.190727	0.638523	9.443	9.2445	9.739	9.4779	8.1242	8.7554	9.6707	9.4423	9.9392	10.182	9.431	9.1549	9.6268	8.3026	8.9102	8.4873	9.2468	9.3878	9.6078	9.2138	9.808	8.1655	9.3805
ADAT2	chr6	-	1.17806	0.353657	0.734209	4.4602	4.1257	4.2957	3.5415	1.7907	3.0954	4.3624	4.0373	3.6212	3.8044	3.6877	3.2658	4.2987	3.6543	4.8124	4.4936	3.6676	4.2281	4.5238	3.8146	3.3577	3.0595	4.5458
ADAT3	chr19	+	0.83435	0.520932	0.829484	-0.38653	-1.1263	-0.89621	-0.98658	-0.78527	-3.1118	-0.29319	-2.9664	0.80211	0.1974	-2.5195	-3.1309	-0.44021	-1.7644	-2.4073	-0.90753	-2.9734	-2.716	-3.1634	-2.7094	-1.9708	-2.1728	-3.0282
ADCK1	chr14	+	0.828938	0.524029	0.831663	2.3829	3.5176	1.4258	3.4306	4.0546	2.7165	3.0068	2.6105	1.9866	3.918	2.3654	0.86101	3.5516	1.7421	2.2366	2.0425	2.8549	2.5559	3.1504	3.6845	3.4616	2.4712	3.2856
ADCK2	chr7	+	1.2407	0.329104	0.720108	4.6228	3.8829	5.3832	5.1447	4.8914	4.3799	2.1026	3.4473	5.5198	3.9266	4.4247	3.2828	3.6515	5.5669	2.4214	5.2997	4.1772	0.52772	3.5398	4.7823	4.4429	3.8783	5.3449
ADCK3	chr1	+	1.19177	0.348139	0.731597	5.1997	5.0163	5.6758	5.3366	3.6521	5.19	4.9492	4.9228	5.1777	5.3464	5.0501	5.5029	4.7834	5.1902	4.9577	5.31	4.9902	5.2834	4.9385	4.7357	5.3381	5.2462	5.1383
ADCK4	chr19	-	1.72626	0.188084	0.635031	4.6017	4.145	4.1927	4.2848	3.3825	4.0131	3.9149	4.1585	4.4499	4.7413	5.3581	2.8486	3.7275	3.563	3.4819	3.3781	3.247	3.5766	3.1292	3.7175	3.7192	3.1546	3.9293
ADCK5	chr8	+	1.59709	0.218184	0.657602	3.768	3.7495	3.8303	4.4663	4.1371	3.5128	4.3738	3.5101	4.2568	3.23	4.2394	3.6908	2.8972	3.2031	2.0296	2.9918	2.8172	3.7604	3.9365	3.602	3.9401	1.4162	4.1215
ADCY1	chr7	+	0.691648	0.607285	0.867549	0.76778	-1.1095	2.0081	-1.7067	1.1575	1.9494	-0.27637	0.50988	1.3494	-2.1077	-0.91772	1.9304	-2.7453	-0.16259	1.6969	2.8534	-0.6347	0.4707	0.023314	-2.6926	-0.36904	-0.57101	-1.4264
ADCY10	chr1	-	1.07496	0.397883	0.760091	2.9248	1.9785	1.6781	1.2252	-1.3809	3.1381	0.58514	2.2194	2.5284	1.1868	0.79179	2.2959	-1.0358	1.5469	2.1263	3.0204	2.8403	1.3322	0.88483	1.8243	1.3405	3.9459	1.0201
ADCY10P1	chr6	+	2.50802	0.0783356	0.472513	2.8585	1.5531	2.3489	2.5409	2.6079	3.3118	1.5383	0.19853	1.1596	2.1399	2.086	2.2711	3.7039	2.0526	3.2356	4.1393	2.6695	2.2854	2.3234	2.292	3.3409	1.8852	3.0573
ADCY2	chr5	+	0.706096	0.598115	0.8643	-1.0521	1.267	-1.5618	-0.42977	-3.0358	1.2075	-0.2218	-0.087621	0.87349	-0.46818	-2.4481	-1.4745	0.47917	0.62895	1.7515	1.3655	0.55738	0.81478	-3.092	-1.0531	0.4225	-2.1014	-0.63486
ADCY3	chr2	-	3.80482	0.0206297	0.273704	2.2898	2.6141	2.0933	-1.7697	1.0946	1.3656	2.9001	2.6022	2.6304	2.3529	2.9889	0.52343	0.36163	3.8042	-0.13157	0.18382	1.9346	1.8817	2.4051	3.2217	-2.017	0.58842	-1.4894
ADCY4	chr14	-	2.47207	0.081468	0.478576	1.3127	-1.3016	-1.0715	0.71262	-0.22357	1.1503	-0.57948	-0.082734	-1.8061	0.022138	-1.9578	1.6788	2.4434	1.6047	-1.8456	1.5802	2.1118	-0.56938	-0.27979	-0.56276	-1.4091	-0.026117	0.99295
ADCY5	chr3	-	2.86337	0.0535079	0.407814	-1.6539	-3.1306	-2.9005	-2.2539	-2.7896	-0.91972	-1.5605	-1.9118	-2.0502	-1.8069	-3.7868	-0.93875	-4.0295	-3.0317	-0.86731	0.25811	-1.0708	-1.6614	-2.8458	-1.1694	-0.068212	-1.1182	-1.9736
ADCY6	chr12	-	0.45942	0.764483	0.932739	0.30413	-0.82271	-1.1231	-2.0615	-4.1821	-0.09924	-2.2161	-1.2339	-1.1208	-3.1994	0.10607	-1.0358	-1.0297	-2.8392	-0.022781	-2.7194	-0.87839	-3.7909	-1.4309	-0.61437	-3.0457	0.45279	-4.103
ADCY7	chr16	+	2.85462	0.0540048	0.409245	6.7829	5.7449	6.2965	7.116	5.806	6.6814	6.2114	6.2879	5.2595	6.1728	5.9222	5.9526	6.9959	4.4644	6.5853	6.9186	6.4459	6.1558	6.5518	6.5991	6.9713	6.8951	6.1841
ADCY8	chr8	-	9.6884	0.000232032	0.0227692	-3.6241	-2.042	-1.8118	-2.6392	-1.2155	-1.2201	-0.91931	-3.882	-0.11352	-1.4552	-3.4351	-0.87656	-2.0928	-2.68	-1.001	0.60981	-0.42963	-0.82431	-4.079	-0.81769	0.28349	-0.76648	-1.6219
ADCY9	chr16	-	1.96397	0.143433	0.583425	1.1461	-2.7636	1.7145	2.9909	2.101	2.3277	0.681	2.4732	2.9607	0.88208	2.2526	2.1977	2.8767	0.50528	2.6697	2.0991	2.2348	-2.0314	2.0448	1.1452	3.3577	2.9042	3.0828
ADCYAP1	chr18	+	0.979666	0.443207	0.787196	2.8485	-1.0613	-0.83115	-0.92152	0.86475	-0.72484	-1.0761	1.7426	1.6041	0.26246	-0.13251	0.84109	-0.37516	2.9446	-0.020355	-0.84247	-0.58645	-0.32905	-0.77644	-0.32243	0.41617	3.3841	2.8182
ADCYAP1R1	chr7	+	1.12056	0.377721	0.748899	-2.6902	1.8554	-0.029987	-3.2903	-3.089	0.99386	-1.123	-2.9481	-2.3496	-2.1063	-2.5013	0.057293	-1.159	-1.7461	1.3113	-0.8893	-0.63329	-2.6978	-0.33785	-2.6912	-1.9526	0.16737	-0.68803
ADD1	chr4	+	0.429597	0.785384	0.935709	4.1714	4.0093	4.4746	4.2391	3.6554	4.0289	4.4531	4.2654	3.5335	3.9833	3.9525	4.0026	4.5744	3.1112	4.1321	4.3452	3.702	3.8982	4.0059	3.9858	4.5012	4.1415	4.2171
ADD2	chr2	-	2.48181	0.0806058	0.4764	0.60744	-1.7173	-1.4872	-1.5776	-1.3763	2.7066	-1.7322	-1.2354	1.6851	1.1914	-0.78856	2.848	1.2907	-0.03342	1.6455	1.3088	1.0794	1.8223	-1.4325	-0.97848	1.3451	3.0176	-1.2972
ADD3	chr10	+	8.68734	0.000434672	0.0341245	5.3293	4.4429	4.9832	5.0834	5.8823	5.1378	4.8611	5.2007	4.143	4.6113	4.874	5.1224	5.7502	4.0176	5.9099	5.4627	4.6626	5.5445	5.2051	5.0801	5.6597	6.141	4.927
ADD3-AS1	chr10	-	0.196344	0.937081	0.977364	-1.1773	-1.9171	2.2199	-1.7773	1.2313	2.3262	1.238	2.0243	0.74833	1.7286	-0.98831	0.72226	-1.231	-0.23318	2.2938	-1.6983	1.7277	1.1371	-1.6322	-1.1782	-0.43963	0.94337	2.2034
ADGB	chr6	+	1.01589	0.42546	0.778576	3.4084	0.55312	1.5202	1.4298	1.6312	2.764	0.53828	1.035	2.3705	2.6138	1.4819	-0.71442	3.1137	0.65207	4.257	2.8874	2.2503	-0.29961	2.4229	-0.29299	0.44562	3.051	2.8477
ADGRA1	chr10	+	0.337681	0.848967	0.949412	-2.5224	-0.94025	-3.032	-3.1224	-2.9211	-2.9257	-3.277	-2.7803	-2.1817	-0.35347	-2.3334	-0.62283	-2.576	-1.5783	-2.2212	-3.0434	-2.7873	-2.5299	-2.9773	-2.5233	-1.7847	-1.9867	-2.8421
ADGRA1-AS1	chr10	-	1.09219	0.39015	0.754178	-0.39102	-2.7158	-2.4857	-2.576	-2.3747	-2.3793	-2.7306	-2.2339	-1.6353	-1.392	-1.787	-2.3984	-2.0297	-1.0319	-1.6749	-2.497	-2.241	-1.9836	-2.4309	-1.9769	-1.2383	-1.4403	-2.2957
ADGRA2	chr8	+	1.1465	0.366681	0.742732	-1.3861	-1.2779	-4.2177	-1.9861	-2.5218	-2.5264	-2.1407	-3.9659	-3.3674	-1.5391	-3.519	-2.5454	-2.1767	-2.7639	-3.4069	-1.4216	-1.1656	-0.90822	-4.163	-2.124	0.48908	-1.5874	-2.4428
ADGRA3	chr4	-	0.596339	0.669888	0.895666	5.5298	4.1561	4.3863	3.1384	3.3397	4.92	0.86829	4.1724	5.1335	5.0142	3.9274	3.075	3.8912	0.98208	4.246	4.0405	4.9023	4.9846	4.441	3.9439	3.9455	4.966	3.4187
ADGRB1	chr8	+	0.811189	0.534288	0.836563	-3.4442	-1.8621	-3.9539	-1.7223	-3.843	-3.8476	-4.1989	-3.7021	-3.1036	-2.8603	-3.2553	-0.40718	-3.4979	-2.5001	-3.1431	-2.3803	-3.7092	-0.64444	-3.8992	-3.4452	-2.7066	-2.9085	-3.7639
ADGRB2	chr1	-	1.86507	0.160488	0.605525	-1.4189	0.16321	-1.9286	-2.019	-1.8176	0.49965	-2.1736	-1.6768	-1.0783	-0.83497	-1.2299	-0.25634	0.84934	-0.4748	2.0521	-1.9399	-1.6839	0.15848	-1.8739	-1.4199	-0.68126	0.70174	-1.7386
ADGRB3	chr6	+	0.331497	0.853145	0.951101	2.4444	1.342	3.0127	0.99634	0.46068	3.626	-1.4802	1.8239	3.863	2.1803	1.0484	1.6594	4.175	0.21856	3.9679	3.0014	3.2574	1.5888	1.1414	2.4434	1.5971	2.1321	3.4783
ADGRD1	chr12	+	1.73041	0.187192	0.634116	5.746	4.5208	6.3359	6.2455	5.7098	5.3426	3.769	2.6807	5.6012	5.8445	7.2151	6.9086	6.5854	6.6901	3.2398	5.225	2.6737	2.9311	2.4837	6.1076	6.4837	6.6443	6.3194
ADGRE1	chr19	+	2.42742	0.0855457	0.488298	-1.0045	-0.52192	-0.7772	-0.019584	-2.9882	1.3995	-1.7591	-2.8474	-0.66385	0.3164	-0.07857	-1.4269	-1.0582	-1.6454	1.7991	1.1375	0.60499	-2.597	-3.0444	-1.0055	-0.26685	0.75358	-1.3242
ADGRE2	chr19	-	1.80004	0.172849	0.620115	5.0527	4.8396	3.7048	4.5924	3.4152	2.6736	4.4815	4.1975	4.2656	2.5613	4.217	3.7018	4.2456	3.8146	4.3291	3.1726	4.0343	2.3324	5.158	4.1233	4.4312	3.9536	3.3739
ADGRE3	chr19	-	1.04437	0.411954	0.771369	-2.0949	-2.0977	-4.1895	-2.6949	-4.0786	-0.9133	-2.1126	-3.9378	-1.7543	-1.511	-3.4909	-1.7803	-2.1486	0.43417	-1.0568	0.55404	-0.77491	-3.6874	-2.5499	-2.0959	-0.13485	-0.82225	-2.4146
ADGRE4P	chr19	-	2.13959	0.117688	0.547071	2.4499	4.88	1.9402	3.4348	3.6361	4.8539	1.6953	2.192	2.7905	3.0338	2.6389	2.0275	4.7181	3.394	5.0729	5.0988	6.8288	4.0273	4.3169	2.4489	4.7725	4.5705	4.4521
ADGRE5	chr19	+	0.442898	0.776065	0.935406	6.4181	7.3864	6.0597	7.6314	7.0345	5.9884	7.531	7.5409	6.8044	5.7543	6.8713	6.3398	7.3549	6.4724	7.3238	6.1072	6.7672	5.735	6.7802	7.4885	6.4042	6.718	5.7229
ADGRF1	chr6	-	0.905354	0.481642	0.807676	-0.74456	0.35213	-0.15469	-1.83	-2.3657	0.43704	-1.9846	-1.4879	-0.88934	-0.64605	-1.041	-1.6524	-1.2837	-2.6078	1.3931	-0.16602	-0.11645	-0.38956	-4.0069	-1.9679	-1.2293	1.7387	-2.2867
ADGRF2	chr6	+	0.543378	0.706012	0.910321	3.3406	4.2579	3.0374	1.3621	-0.75856	3.1437	2.586	0.96724	4.3731	3.9246	2.1511	2.3877	3.8344	2.9062	-0.058701	0.70415	3.2821	-0.3674	1.9926	4.5934	2.6998	2.9832	1.6424
ADGRF3	chr2	-	0.395555	0.809161	0.93924	2.6323	-1.2774	1.6157	-0.40069	-0.19938	0.28141	-0.069867	0.42688	-1.7819	2.5488	-1.9336	0.91447	0.14568	1.1435	0.50048	2.1113	2.8979	0.19178	-2.5775	1.0464	1.785	2.32	1.0171
ADGRF4	chr6	+	1.24939	0.325829	0.71829	0.99319	1.3909	0.96894	0.39314	-1.7275	1.9683	-0.49843	-1.5866	1.8193	-0.74481	1.1821	2.4968	-1.3824	-0.38464	3.0598	0.47219	0.72821	-1.3363	-1.7837	0.25526	2.5788	3.4549	-0.063497
ADGRF5	chr6	-	0.906078	0.481254	0.807472	-0.093216	-2.2115	-1.9814	-2.0718	-4.1924	1.2292	-1.3784	-4.0516	-0.28309	-3.2097	-0.43477	-1.4087	-1.04	-0.52763	0.41435	-0.61421	-1.2513	-3.8012	-4.2486	-0.62469	-0.73408	0.44246	-2.5284
ADGRG1	chr16	+	42.2473	6.48256e-09	2.28288e-05	1.84	1.6039	2.6989	4.7033	4.8407	4.9039	2.6559	2.3362	1.8959	2.9277	1.5175	4.0828	5.23	0.62489	4.9485	5.1762	4.9204	2.1414	1.5478	3.5211	4.9503	5.482	1.8292
ADGRG2	chrX	-	0.254391	0.903187	0.966406	1.1434	-0.73388	0.63376	0.25388	-2.7147	-2.7194	-0.2633	0.59602	1.1946	0.58986	0.68032	0.96205	0.80024	1.4355	0.79248	1.2505	-0.99601	0.84635	-1.186	-0.732	1.5916	1.6791	0.53421
ADGRG3	chr16	+	6.93653	0.0014602	0.0693551	8.0525	9.7626	9.7494	8.7013	7.6963	8.4753	10.816	9.3233	8.5039	9.8297	10.163	7.318	7.8944	8.9893	3.1656	6.6978	8.9777	9.3296	9.0806	10.111	7.5773	4.1886	9.6599
ADGRG4	chrX	+	0.867605	0.502218	0.819012	1.18	-0.74426	-1.6516	-1.742	-2.2777	1.8052	-4.2185	-1.3999	-0.80131	-2.8799	-3.2749	-1.0789	-0.34764	-0.19785	-0.84083	-1.6629	-0.02842	-0.66411	-3.9188	0.44205	1.7973	1.7157	-2.1986
ADGRG5	chr16	+	6.92205	0.00147591	0.0694998	6.9568	4.2846	5.6779	6.7463	5.9105	6.5954	5.218	6.4933	5.7544	5.1865	4.736	6.1317	7.1564	2.9887	6.2738	6.7924	6.7846	4.7497	5.8034	6.7746	6.8697	6.4216	5.4974
ADGRG6	chr6	+	1.05485	0.407082	0.767524	2.1469	0.47419	2.4544	-1.2605	1.8794	2.4805	-3.0001	1.4036	0.90257	1.7979	0.26546	0.5021	1.6078	1.506	2.3036	1.7571	0.65952	-0.66804	0.46953	-0.66142	-1.5078	1.7497	0.60478
ADGRG7	chr3	+	2.0229	0.134187	0.573595	0.62138	1.756	1.3341	0.021332	-1.3623	2.5399	-0.13327	-1.2215	-0.62294	2.7903	1.5473	1.4214	0.5677	1.5655	2.1449	0.83735	2.4719	0.6138	-1.4185	0.62042	1.359	1.1571	0.30166
ADGRL1	chr19	-	1.52865	0.236093	0.662942	4.0491	2.8239	3.902	3.9148	4.013	2.7129	2.3616	4.0428	4.2454	3.9412	3.3052	3.1413	2.4105	0.60093	3.4174	3.0427	1.7138	2.8192	4.2463	2.8258	3.2018	4.0994	2.7965
ADGRL2	chr1	+	0.72144	0.588477	0.860841	-0.98214	-1.3594	-1.9772	-4.3895	-2.6033	1.5885	-4.5441	-1.24	0.010582	0.88191	-3.6005	-1.4045	1.9382	0.32453	0.41852	-0.062559	0.032994	-3.7971	-1.4371	-0.9831	-0.24449	0.83365	-1.3019
ADGRL3	chr4	+	0.364083	0.830943	0.944491	2.1824	0.28504	-0.015335	0.4248	-3.0743	2.4756	-3.4302	-1.3485	0.83498	1.3678	-0.1647	-0.29063	1.3582	1.969	2.7548	1.4473	2.2689	0.48676	1.1174	1.0239	-0.35298	1.03	0.17462
ADGRL3-AS1	chr4	-	0.561865	0.693314	0.905182	-2.788	-1.9428	-3.2976	-3.388	-3.1867	-0.8694	-3.5426	-3.0459	-0.86235	-2.204	-2.599	-3.2103	-1.2567	-1.8439	-2.4868	-3.3089	-1.468	-1.2106	-3.2429	-2.7889	-2.0503	-2.2523	-3.1077
ADGRL4	chr1	-	0.534991	0.7118	0.912725	0.47018	-0.26963	0.85359	-2.9372	0.071438	0.95989	-1.5069	-0.27315	0.32539	-1.7532	-2.1482	-0.43764	-0.068929	-1.3931	2.0514	0.84227	-0.28023	-2.3448	-1.2072	0.46922	0.7224	-1.8015	-0.33496
ADGRV1	chr5	+	0.292732	0.878847	0.958707	0.77681	0.25112	0.26714	-0.074776	-1.9439	1.4575	-2.2998	-1.3176	0.72153	1.3607	-0.87073	-0.589	-1.1134	-0.60102	1.9887	0.96951	2.1718	0.21284	0.63219	0.038888	0.04053	2.3411	1.1708
ADH1A	chr4	-	0.438833	0.778914	0.935709	-0.24926	-0.25211	-0.75894	-2.4343	-2.233	0.084334	-2.5889	-2.0921	0.82835	-1.2503	-1.6453	0.065309	-1.8879	-0.89012	0.051857	-2.3552	-2.0992	-1.8418	-2.2892	0.48674	0.48839	1.0234	-2.1539
ADH1B	chr4	-	3.54336	0.0266609	0.306989	1.3615	-0.11532	0.11482	0.024448	0.22576	1.8061	-1.7151	-1.2184	-0.61982	-0.37653	-0.7715	0.2021	-1.0141	-0.016365	2.5106	0.84047	1.0965	-0.96804	-1.4154	-0.96142	2.5845	1.1602	-1.2802
ADH1C	chr4	-	0.38737	0.81485	0.941296	-2.9864	-3.7262	-1.9111	-3.5864	-3.3851	-1.8048	-3.741	-0.4369	-2.6457	-2.4024	-2.7974	-3.4087	-3.04	-2.0423	-0.36331	-1.9224	-1.6664	-2.9939	-3.4413	-1.4024	-2.2487	0.35668	-0.98414
ADH4	chr4	-	2.04156	0.131393	0.569057	-0.84356	-1.5834	-0.8678	-3.7655	-1.9793	0.51861	-3.9201	-1.1015	-2.8248	-0.99659	-0.6546	0.49958	-1.6342	-2.2214	-2.8644	-0.51656	0.028969	-1.5881	-0.16102	-3.1664	-2.4278	-1.0448	-3.4852
ADH5	chr4	-	0.633324	0.645185	0.885077	5.7204	5.3422	5.5372	5.4958	5.6409	4.8209	5.7776	5.4264	5.0386	5.2819	5.6668	4.9906	5.8111	4.558	4.9053	5.8095	5.2128	5.8733	5.846	5.6081	5.2207	4.9975	5.8565
ADH6	chr4	-	0.538488	0.709384	0.91164	1.3154	2.6911	3.4687	0.71537	0.91667	2.7865	-1.0242	1.7945	0.071095	3.4843	-0.080585	2.7675	1.9987	2.9965	3.2015	-0.79054	2.9249	-0.27712	1.5974	4.1218	3.638	4.173	-0.58926
ADH7	chr4	-	0.699714	0.602155	0.865002	0.29815	-0.44167	-2.5335	-0.3019	-0.83756	-2.4272	-2.7784	-2.2817	-1.6831	-1.4398	-1.8348	-2.4462	-2.0775	-1.0797	-0.1377	-2.5448	-0.7038	0.29057	-0.15682	-0.43978	-1.2861	1.3193	-0.75854
ADHFE1	chr8	+	1.48111	0.249402	0.662942	4.3649	4.3265	5.3541	4.1955	4.7427	5.3108	4.0957	3.8909	4.3358	5.0222	3.8581	4.3354	4.521	2.7115	4.3904	4.9113	4.5854	5.0117	2.9471	4.7759	4.8269	4.1636	4.7922
ADI1	chr2	-	0.158944	0.956346	0.983919	4.2306	3.7508	4.1225	4.1109	4.8229	4.2016	4.316	4.3193	4.0643	4.256	3.6343	3.3012	3.7197	3.3584	4.0247	3.7448	4.3672	3.3094	3.9115	3.6711	1.7983	4.6932	4.2004
ADIG	chr20	+	0.495889	0.738967	0.923484	-3.18	-3.9198	-3.6896	-2.195	-3.5787	-1.2614	-3.9346	-0.26793	-2.8393	-2.596	-2.991	-1.2804	-3.2336	-0.6509	-2.8788	-3.701	-3.4449	-3.1875	-3.6349	-3.1809	-2.4423	-2.6443	-3.4997
ADIPOQ	chr3	+	0.405695	0.802096	0.937071	0.21387	-3.3333	-3.1032	-1.6086	-2.9922	-0.67493	-3.3481	-2.8514	0.55451	0.7978	-2.4045	-1.4309	-2.6472	-1.6494	-2.2924	-0.30713	0.60097	-2.6011	-3.0485	-2.5944	-1.8558	2.0297	0.78724
ADIPOQ-AS1	chr3	-	0.431131	0.78431	0.935709	0.2555	-0.48432	-2.5761	-2.6665	-2.4652	0.33755	-2.8211	-2.3243	-1.7258	-1.4825	-1.8775	-2.4888	-2.1201	1.1996	-1.7653	-1.0025	-2.3314	-0.48905	-0.19947	-0.48243	-1.3288	2.1697	1.0733
ADIPOR1	chr1	-	0.0308879	0.997983	0.999408	3.7199	4.0863	3.7198	4.1524	3.6699	3.4424	4.4543	3.8876	4.0987	3.625	3.9988	4.1274	3.9905	4.1153	4.6604	3.6866	4.1527	3.422	3.9769	4.0183	3.0126	4.2004	3.3125
ADIPOR2	chr12	+	0.488483	0.744139	0.92536	1.5185	1.2902	2.1957	1.3863	3.0164	2.4794	1.5131	1.434	1.6622	1.6772	2.2614	2.5302	0.86447	1.5519	1.9375	1.5091	1.5816	1.5711	1.8488	1.0923	2.483	1.2545	1.1361
ADIRF	chr10	+	1.79833	0.173189	0.620312	-2.9879	-2.1427	-3.4976	-3.5879	-3.3866	-3.3913	-3.7425	-3.2458	-2.6472	-0.81899	-2.7989	-3.4103	-3.0416	-2.0438	-1.1018	-3.5089	-3.2529	-2.9955	-3.4428	-2.9888	0.071689	-2.4522	-3.3076
ADK	chr10	+	1.41443	0.269357	0.67724	3.7481	3.1834	3.7546	2.3368	3.5245	3.6511	3.4201	3.9398	4.2078	3.9827	3.464	3.0904	3.3841	4.1754	3.9858	4.0189	2.8266	3.3912	4.0486	3.3165	3.5012	2.3885	3.8318
ADM	chr11	+	0.340548	0.847024	0.948696	-4.5489	-5.2887	-5.0586	-5.149	-4.9477	-2.6304	-5.3036	-4.8068	-4.2083	-3.965	-4.36	-2.6494	-4.6026	-3.6048	-4.2478	-5.0699	-4.8139	-4.5565	-1.3035	-4.5499	-3.8113	-2.4283	-2.5467
ADM2	chr22	+	0.750316	0.570629	0.853213	-2.1543	-1.3091	-0.34202	-1.1694	-0.23109	-0.97269	-1.324	-0.82722	-1.8136	-1.5703	-1.9653	-2.5767	0.59939	-1.2102	-1.8532	-1.0903	-0.83429	-2.1619	0.19811	1.0147	-1.4166	0.70333	-2.474
ADM5	chr19	+	0.988095	0.43902	0.784489	4.8397	1.778	2.0081	4.2397	2.1191	5.2844	3.3481	3.8449	2.8584	3.1017	2.7068	2.0954	2.4641	3.4619	5.1409	1.9968	5.4228	2.5102	2.0628	4.1018	3.2555	3.0535	2.1981
ADNP	chr20	-	0.854412	0.509577	0.822638	6.8474	6.7686	7.0318	6.7681	6.7883	7.0101	6.0728	6.4363	6.4772	7.1715	6.6528	6.7489	6.684	6.9683	7.1285	6.9579	7.1794	7.2457	6.5368	6.1138	6.4356	7.4726	6.759
ADNP-AS1	chr20	+	0.271081	0.892748	0.96276	0.33442	0.080038	0.67275	1.8048	1.0732	-0.068946	-0.42023	0.076522	1.1605	-1.4036	1.0088	1.497	0.28074	2.1265	-0.10142	1.1919	0.069446	2.3972	2.0811	0.33346	1.0721	2.9405	1.1522
ADNP2	chr18	+	2.78064	0.0584124	0.422017	3.0156	3.4422	2.6865	2.4156	3.6642	3.9148	2.8352	3.2883	2.8186	1.8082	2.4676	2.3109	3.198	3.9597	5.4174	2.2882	2.8134	2.2711	3.5766	3.0774	2.6538	5.6217	2.932
ADO	chr10	+	2.03667	0.13212	0.569936	3.3508	4.4995	3.4645	2.1851	4.2817	2.1302	2.7442	4.1872	2.7299	3.1176	4.0582	2.4738	3.132	4.2949	4.7092	3.4532	3.8071	4.3235	3.6171	3.6322	2.0489	4.2917	4.0114
ADORA1	chr1	+	0.445531	0.774219	0.934728	2.6261	1.8862	2.1164	2.026	2.2273	2.2227	1.8714	2.3682	2.9667	3.21	2.815	2.2037	2.5724	3.5702	2.9272	2.1051	6.0615	2.6185	2.1711	6.3255	3.3637	3.1617	2.3063
ADORA2A	chr22	+	3.94326	0.018055	0.257417	2.6074	4.1896	3.6827	2.0074	2.2087	2.2041	1.8528	2.3495	2.9481	3.1914	2.7964	3.77	2.5538	3.5515	2.9086	2.0864	2.3425	2.5999	2.1525	2.6065	3.3451	3.1431	3.8727
ADORA2A-AS1	chr22	-	1.31074	0.303595	0.706267	2.9386	5.6583	5.2363	3.9236	5.3473	5.7052	2.184	4.2657	4.8643	3.5226	3.1276	4.1012	2.885	3.8827	5.5617	5.5876	4.2586	4.516	2.4837	4.5227	3.6763	7.3812	6.3194
ADORA2B	chr17	+	1.01875	0.424086	0.777733	-0.014046	-1.6019	0.39382	-1.4621	-3.5827	0.80498	-1.6167	1.0817	1.2441	1.4874	-0.18765	0.64156	0.22178	0.082057	-2.8829	0.20192	-3.4489	1.6664	-0.46901	1.2074	0.7236	0.52163	1.5407
ADORA3	chr1	-	1.95255	0.145302	0.584408	0.63289	-3.5664	-3.3362	-1.1047	-0.90336	1.018	-1.2593	1.003	-2.4859	-2.2426	0.53234	-3.2489	-2.8802	-1.8824	-0.2035	0.3529	-0.76959	-2.8341	-1.6965	-2.8275	-2.0889	-2.2909	-1.5613
ADPGK	chr15	-	0.369737	0.827051	0.942956	5.268	6.3716	6.0174	6.1727	6.233	5.6775	6.2148	6.5805	5.5824	5.6274	5.9875	5.8946	6.6757	5.9465	5.4518	5.525	6.0009	5.6326	6.2807	5.9238	5.4272	4.94	5.7513
ADPGK-AS1	chr15	+	0.675676	0.617526	0.872209	1.3851	1.2973	0.87538	0.48015	2.2664	-0.24071	0.6304	0.19426	-1.0817	1.0361	-2.8183	2.7992	0.63949	0.74419	-0.38422	-0.72091	2.0853	0.15508	-1.8773	1.3841	1.8178	2.1723	0.92094
ADPRH	chr3	+	10.4781	0.000145507	0.0169193	5.672	6.0518	5.0019	4.7032	4.1953	4.9548	5.6369	6.658	5.0659	5.5405	5.2151	3.809	4.7128	5.9007	2.6183	4.7539	5.1199	5.3506	6.0505	5.8919	3.7467	3.2399	4.4868
ADPRHL1	chr13	-	0.136286	0.966763	0.988451	0.090867	-2.2339	-2.0038	-0.50918	-1.8928	-0.3125	-2.2487	-1.752	-1.1535	2.2598	1.0168	0.89087	-1.5478	-0.55	0.39199	-2.0151	-1.7591	-1.5017	-1.9491	-1.4951	-0.75645	0.62655	-1.8138
ADPRHL2	chr1	+	0.312175	0.866071	0.955471	5.48	6.2583	4.9132	6.07	7.4199	5.4454	6.0332	6.3621	6.9089	5.1588	6.3662	5.9333	6.2712	5.8037	4.5209	4.8724	5.7859	5.5274	6.1523	6.0309	5.3125	3.5771	4.7406
ADPRM	chr17	+	0.343434	0.845064	0.948101	3.2446	3.3062	3.4883	3.1687	4.8424	2.8412	3.2103	3.6212	1.6259	3.4893	2.5522	3.0268	2.4074	2.9007	3.4314	3.0646	3.465	3.7989	3.5266	2.8332	2.7599	2.9487	3.0308
ADRA1A	chr8	-	0.685847	0.610992	0.869354	-3.4217	-0.25466	-2.3464	-4.0218	-1.0131	-0.65518	-4.1764	-2.0947	-3.0811	-1.2528	-3.2328	-1.5222	-3.4754	-0.15571	-0.79869	-0.4833	-3.6867	-3.4293	-3.8767	-1.8377	-0.36216	-2.8861	-3.7415
ADRA1B	chr5	+	1.25661	0.32313	0.71721	2.7843	2.0445	2.2746	2.1843	2.3856	2.381	2.0297	4.1114	3.125	3.3683	2.9733	2.3619	2.7306	3.7284	3.0854	2.2633	2.5193	2.7767	2.3294	2.7834	3.522	3.32	2.4646
ADRA1D	chr20	-	0.908863	0.479765	0.806841	-2.4414	-3.1812	-2.9511	-3.0415	-2.8402	-2.8448	-3.1961	-2.6993	-0.51582	-1.8575	-2.2525	-2.8638	-2.4951	0.087634	-2.1403	-2.9624	-2.7064	-2.449	-2.8964	-2.4424	-0.11882	-1.9057	-2.7611
ADRA2A	chr10	+	0.697005	0.603874	0.865588	-1.8322	-4.157	-3.9269	-4.0172	-3.8159	-1.4986	-4.1719	-3.6751	-3.0766	-2.8333	-1.6433	-1.5177	-1.8859	-2.4731	-3.1161	-2.3532	-2.0972	-1.8398	-3.8722	-3.4182	-2.6796	-2.8815	-3.7369
ADRA2B	chr2	-	1.43669	0.262523	0.672801	-1.1309	0.45121	-1.6406	0.59097	-1.5297	0.78765	1.8149	-1.3888	-0.79027	-0.54697	0.64301	-1.5533	-1.1846	2.1351	-0.82979	1.518	2.3046	-1.1385	-0.00091036	-1.1319	-0.39326	-0.59523	-1.4506
ADRA2C	chr4	+	1.34656	0.291305	0.696085	-0.93052	-1.6703	-1.4402	-1.5306	-1.3293	-1.3339	-1.6852	-1.1884	0.99508	-0.34659	-0.74156	-1.3529	-0.9842	0.013577	-0.6294	-1.4515	-1.1955	-0.9381	-1.3855	-0.93148	-0.19287	-0.39484	-1.2502
ADRB1	chr10	+	0.839154	0.518195	0.827922	-0.55506	1.5926	1.8228	-1.1551	-3.2757	-0.95843	-3.6316	-3.1349	1.1641	0.028871	-0.3661	-0.97746	-2.9307	-1.9329	1.8164	0.5089	-3.142	1.7593	0.36848	1.2095	-2.1393	0.82861	1.3269
ADRB2	chr5	+	8.42944	0.000514639	0.037645	3.5858	3.0963	4.6509	4.7151	6.204	6.2654	2.5651	3.2972	2.9713	4.3141	1.7285	5.1596	5.3843	1.13	5.8601	6.4419	4.7678	4.2658	3.2752	3.0374	6.5185	5.4404	4.851
ADRB3	chr8	-	1.64206	0.207179	0.652923	-3.2316	-1.6495	-3.7413	-3.8316	-3.6303	-3.635	-2.4013	-3.4895	-2.891	-0.32574	-3.0426	-3.654	-1.7003	-0.70254	-0.60855	-1.4307	-3.4966	-3.2392	-3.6866	-0.91063	-2.494	-2.6959	-1.2294
ADRBK1	chr11	+	2.31542	0.0967714	0.50734	6.8198	7.0196	7.1738	7.2701	5.5053	6.6081	7.1969	6.5619	7.1917	7.4194	6.673	6.7583	6.5451	6.724	5.909	6.283	6.1581	6.2623	6.2329	6.38	6.5809	6.1797	6.4023
ADRBK2	chr22	+	0.0397008	0.996715	0.998971	3.1816	1.3322	2.2686	2.1782	1.8176	4.0789	1.3173	-0.11191	2.557	1.8674	2.1005	-0.2764	1.4708	2.2276	2.2126	3.3254	1.6466	2.0644	3.097	2.8675	3.5159	2.4472	2.2592
ADRM1	chr20	+	0.733575	0.58093	0.857503	5.0902	4.9507	4.5428	5.197	5.7417	4.7416	4.9481	5.357	5.7169	4.2309	5.4706	5.1795	4.5805	5.0619	4.1812	4.4729	4.3172	4.0353	5.5139	4.8018	5.181	4.5395	4.6742
ADSL	chr22	+	1.51563	0.239663	0.662942	7.7419	6.738	6.7402	7.3651	8.6464	6.1198	7.6729	7.933	7.41	6.353	7.5855	6.9027	7.1169	7.2765	6.3079	6.4766	6.038	6.2954	7.7278	7.2178	5.2986	5.5241	7.0344
ADSS	chr1	-	1.70126	0.193555	0.641049	6.7844	7.1711	6.1773	6.7277	5.7018	5.5744	7.0673	7.3017	6.8425	5.7938	6.9734	6.5803	6.9263	6.5235	5.2743	6.6272	6.8709	6.2671	6.9292	7.0373	6.8042	5.698	6.9827
ADSSL1	chr14	+	0.856674	0.508309	0.822223	-3.1864	-5.5112	-3.6961	-5.3714	-5.1701	-2.8528	-3.2041	-2.7074	-4.4307	-0.72801	-2.2605	-2.3864	-4.8251	-1.0199	-4.4703	-2.1225	-2.7144	-1.3195	-5.2263	-2.4504	-1.7118	-4.2357	-5.0911
ADTRP	chr6	-	3.95954	0.0177762	0.255809	-1.2078	-1.9476	-1.7175	0.51406	-1.6066	2.4763	-1.9625	-1.4657	-0.86718	-0.62388	-1.0189	2.0702	1.5459	-0.26372	2.2632	-1.7288	1.6971	-1.2154	-1.6628	-1.2088	-0.47017	-0.67214	-1.5275
AEBP1	chr7	+	1.24744	0.326559	0.718557	-1.117	-1.8568	0.69527	0.60489	-1.5157	2.1801	1.8288	-1.3749	-0.77634	1.0519	0.65694	1.6305	1.1513	2.149	-0.81586	-0.053016	-1.382	-1.1246	-1.5719	-1.1179	1.9426	-0.5813	1.7332
AEBP2	chr12	+	0.242478	0.91047	0.968489	5.2243	4.4345	5.3559	4.8024	2.772	4.6258	4.5516	4.9804	4.7949	5.2074	4.8231	4.8229	5.2918	4.5835	5.1956	4.9242	4.4413	5.4909	4.6294	4.4169	4.7466	5.116	5.3064
AEN	chr15	+	0.418485	0.793161	0.937071	8.15	9.0716	8.0029	8.411	8.5795	7.6238	9.1116	9.3108	9.9312	7.0261	8.5056	9.2928	8.9246	9.9223	9.1763	8.164	7.8249	7.657	8.7097	8.7242	8.3173	8.9536	8.2817
AES	chr19	-	2.3926	0.0888785	0.491575	1.7832	1.7497	3.435	3.3782	3.0673	4.1206	3.0474	3.0053	1.9634	4.3091	3.2788	3.3417	3.9246	2.7273	4.6819	3.9568	3.3364	4.242	3.2702	2.7438	3.7648	4.4108	3.0485
AFAP1	chr4	-	7.78059	0.000798271	0.0489316	0.80201	1.1263	-0.84517	2.6252	2.1533	2.7206	0.67539	1.477	2.3271	-0.48852	-0.14653	3.428	2.7152	0.60861	2.8532	2.2478	2.363	-2.665	0.79451	-2.6584	2.4725	2.1262	0.48229
AFAP1-AS1	chr4	+	0.556338	0.697101	0.906533	2.1217	2.4599	0.027086	2.2586	0.87498	2.4553	0.51907	2.7814	-0.70756	1.8577	-0.85924	-1.4706	-1.1019	2.2178	2.9534	2.8231	2.1463	2.1141	0.81876	1.2728	-0.31055	2.2948	-1.3679
AFAP1L1	chr5	+	0.494276	0.740093	0.923561	7.4383	4.7509	4.4956	5.7838	6.5326	5.0874	1.9287	5.2328	5.346	3.2673	2.8724	6.1679	2.6297	3.6275	5.3064	3.7474	4.0034	6.3763	3.8134	5.0044	5.006	6.9195	6.0641
AFAP1L2	chr10	-	1.4656	0.253909	0.664802	2.6107	-0.33078	-0.10064	1.735	-2.3116	0.0056593	3.7754	-2.1708	0.74967	2.5779	3.8908	0.83463	1.7339	2.2011	-1.6118	2.9237	1.2816	2.7234	2.387	3.4437	1.1467	1.4301	0.089312
AFF1	chr4	+	1.55913	0.22794	0.662942	5.4377	5.4603	5.4432	5.7565	6.9778	5.6056	5.114	6.2229	5.5094	5.2531	5.1459	5.1597	5.9709	5.6718	4.9703	6.1155	5.3587	5.5639	6.1559	5.0808	5.948	5.5872	5.8596
AFF2	chrX	+	0.726732	0.585178	0.85948	-1.5632	-0.1875	0.24909	-0.57825	-1.9619	-1.2296	-3.9028	-1.0841	-0.00013309	-2.5642	-0.63724	-3.5705	-3.2018	-2.204	1.9079	-2.0842	-0.24318	-1.5707	-3.6031	-0.82716	0.75944	-0.29052	-1.8829
AFF3	chr2	-	6.09169	0.00278579	0.103615	6.8813	2.7722	3.0023	2.2445	0.68032	3.1087	1.9094	4.8743	1.9051	2.1484	3.8041	-0.080296	1.0254	1.2862	2.5177	2.143	3.0157	2.45	4.7779	2.6631	1.0797	4.247	2.961
AFF4	chr5	-	2.56578	0.0735715	0.46161	5.6973	5.7452	6.1968	5.7969	5.855	5.7888	5.4532	5.3001	5.5614	5.6418	5.2696	5.8263	5.7707	6.0583	7.3048	5.6233	6.0716	5.9826	5.9051	5.7256	5.9584	7.1669	5.6644
AFG3L1P	chr16	+	1.1221	0.377058	0.748691	3.7821	4.1486	3.2029	4.1905	3.7422	3.8642	3.5129	3.9603	3.7357	4.0652	3.8655	3.5202	3.1004	4.0447	3.1001	4.0514	4.0503	3.3424	3.5177	4.4052	4.4141	2.3007	3.5922
AFG3L2	chr18	-	2.07627	0.126356	0.561583	3.061	2.71	2.8218	2.4309	0.58591	2.2865	2.7399	2.711	2.0871	2.3304	2.5327	2.9335	2.5572	2.897	2.8707	2.7603	2.2185	1.663	2.8765	1.3181	2.4082	2.126	2.4812
AFM	chr4	+	0.606462	0.66308	0.892169	0.14577	0.14292	-0.3639	-2.0392	-0.25297	1.3274	-2.1938	-1.6971	0.48641	0.72971	-1.2502	-0.27662	0.09209	-0.49509	0.44689	-0.37522	-1.7042	-1.4468	-0.30919	0.14481	-0.70154	1.4184	-1.7589
AFMID	chr17	+	2.15149	0.116131	0.54546	-0.59755	-0.40448	-2.9817	-1.8497	-0.75528	-4.4604	-0.28807	-1.993	-2.1314	-0.013615	-0.6981	-1.672	-2.5257	-3.1129	-2.1709	-0.49051	-4.322	-0.15767	0.13191	0.69695	-1.7344	-3.5213	0.015619
AFP	chr4	+	0.355381	0.836914	0.945483	-0.15155	-0.89136	0.075742	-0.7516	-2.1353	-0.55492	-2.4912	-1.9944	0.18909	0.43239	-1.5476	-0.57394	0.53174	1.5295	0.14957	0.54985	-2.0015	-1.7441	0.13045	-1.7375	-0.99886	1.9691	-2.0562
AFTPH	chr2	+	2.72324	0.0621002	0.432805	3.1208	3.9326	4.1851	3.6507	4.0423	3.6714	3.7191	3.5766	3.9586	4.0673	3.7834	4.1021	3.9059	4.1451	3.6642	3.5874	3.8267	3.8956	3.8476	3.6965	3.3959	3.8419	4.1345
AGA	chr4	-	0.856685	0.508303	0.822223	4.4231	4.9272	4.9058	3.9397	5.6977	5.0719	4.4995	5.03	4.2162	4.2701	4.232	4.251	4.9795	3.9266	4.6935	4.5122	5.0559	4.2551	5.0203	5.1284	4.4238	4.5787	4.3537
AGAP1	chr2	+	2.74954	0.0603803	0.426855	-1.0944	0.4877	0.71784	-0.47208	-3.0781	1.4408	-1.1121	-2.9373	-0.75378	-0.51048	-2.4904	0.35766	-0.41113	-1.7353	4.0311	2.4143	0.51507	-1.102	-3.1343	0.48958	1.7587	2.9856	-0.67717
AGAP1-IT1	chr2	+	1.77652	0.177562	0.627448	-3.8366	-2.9914	-2.7613	-4.4366	-4.2353	-4.2399	-4.5912	-4.0945	-1.174	-3.2526	-3.6476	-4.259	-3.8902	-2.8925	-3.5354	-4.3576	-4.1015	-3.8441	-4.2915	-3.8375	-3.0989	-3.3009	-4.1563
AGAP11	chr10	+	1.51643	0.239444	0.662942	-0.26089	-3.8081	-3.5779	-3.6683	-1.882	-0.66426	-3.8229	0.13329	-2.7276	-2.4843	-0.55735	-0.031206	-3.1219	-2.1241	-1.1822	-0.41931	0.12621	-1.4909	-1.9382	-1.4842	-0.008667	-0.9476	-1.066
AGAP2	chr12	-	1.12762	0.374684	0.747664	2.7074	3.1299	2.8498	2.3199	2.5982	2.8025	3.0523	2.5383	2.2001	2.3585	2.752	2.9077	2.6072	2.6284	3.0085	1.9905	2.2981	1.8518	1.9476	2.2838	2.5122	2.4753	2.3877
AGAP2-AS1	chr12	+	2.12793	0.119235	0.550118	-3.3354	-4.0752	-3.845	-3.9354	-2.1492	-2.1538	-4.09	-3.5933	-2.9947	-2.7514	-3.1464	-3.7578	-1.8041	-2.3913	-3.0343	-3.8564	-3.6004	-3.343	-3.7903	-1.7514	-2.5977	-2.7997	-3.6551
AGAP3	chr7	+	3.5062	0.0276648	0.311542	3.5264	3.0713	3.2126	3.4117	1.5942	2.4709	2.0347	2.979	2.8405	4.0569	3.4886	2.4519	2.4462	4.0467	0.36805	3.3325	0.93946	3.1637	2.9048	2.1364	1.9421	1.4506	2.2833
AGAP4	chr10	-	0.38968	0.813246	0.940923	1.323	2.4197	2.6498	2.4391	1.5763	2.6358	2.7152	2.1646	2.3157	0.68453	3.3485	3.1376	3.2168	1.0447	2.2762	2.387	2.1575	3.6373	2.453	1.6846	2.7127	2.5107	3.3252
AGAP5	chr10	-	0.910263	0.479018	0.80619	-1.607	-0.024886	2.1313	1.2524	1.4537	-0.42541	0.80827	1.5945	1.0556	-1.0231	0.90389	-0.44443	1.7987	-0.6629	2.3946	1.3314	1.8285	2.0859	-2.062	-0.022998	0.71561	-1.0713	-0.34176
AGAP6	chr10	+	0.740967	0.576366	0.855955	0.86707	1.0707	-1.0211	1.3215	0.85535	1.6212	1.5413	1.1567	1.7552	1.838	1.9994	1.3881	0.28287	2.1982	-0.21033	0.73309	-0.77642	2.1132	1.6659	-0.026978	2.4278	-2.2977	0.54735
AGAP7P	chr10	+	0.822824	0.527545	0.833889	0.374	-2.6877	-2.4576	-2.548	-2.3467	-2.3513	-2.7026	-2.2058	-1.6073	-1.364	-1.759	-2.3703	0.32031	1.3181	-1.6468	-2.4689	-2.2129	0.36642	-2.4029	-1.9489	-1.2103	-1.4123	-0.68269
AGAP9	chr10	-	1.36709	0.284486	0.69174	-0.14881	-0.88863	-0.17306	-0.74886	-0.062129	-0.066757	-0.90347	-2.7286	0.67725	-1.8868	0.52557	0.8073	0.93501	0.79529	1.5308	-1.4068	0.72371	-2.4783	-0.11835	1.4352	0.58883	1.2349	-2.7905
AGBL1	chr15	+	0.325412	0.857238	0.952749	5.3426	4.1174	4.3475	3.5202	2.1366	5.5914	3.3656	5.0847	6.0459	4.7042	2.7243	4.4348	4.0666	5.8013	6.5369	4.8217	5.4402	4.8496	2.0803	4.1193	3.2729	6.5304	2.2156
AGBL1-AS1	chr15	-	0.715629	0.592115	0.862304	4.3281	4.3252	2.2334	3.728	2.3444	2.3397	1.9884	4.0702	5.8911	3.327	2.9321	2.3207	2.6894	3.6872	3.0442	4.544	2.4781	2.7355	5.0955	4.3271	3.4807	5.6007	4.7453
AGBL2	chr11	-	0.136198	0.966801	0.988451	2.444	1.3939	3.1299	-0.30286	2.2204	1.4788	0.64207	1.6242	2.5854	1.7742	1.1382	1.7113	2.8624	2.3408	1.4914	2.3264	3.5999	1.1827	2.0793	2.1327	2.3149	1.1954	1.077
AGBL3	chr7	+	0.51935	0.722634	0.916961	1.1601	0.1154	-0.93456	0.56002	-0.82363	1.0082	-0.28646	1.3678	-2.8916	1.8753	-0.23593	-2.0697	-0.964	-0.70318	-1.3462	0.49469	0.20322	0.66707	-0.51728	1.1591	0.67533	-0.37464	1.0919
AGBL4	chr1	-	0.895217	0.487097	0.810067	-3.0826	-1.5005	-2.0074	-3.6827	-3.4814	0.60145	-3.8373	-1.7556	-1.157	1.2017	-2.8937	-1.1831	-0.32897	-2.1385	0.3884	-0.43371	-0.1777	-1.5053	-1.9526	-3.0836	-2.345	1.3599	-3.4024
AGBL4-IT1	chr1	-	2.58778	0.0718404	0.457606	-0.76596	-1.5058	-2.8606	-2.951	-2.7497	-2.7543	-3.1056	-2.6088	-2.0103	-1.767	-2.162	-2.7733	-2.4046	-1.4068	0.75755	-1.287	-2.6159	-2.3585	-2.8059	-2.3519	0.70865	0.99211	-2.6706
AGBL5	chr2	+	6.08148	0.00280841	0.103615	-0.085071	1.2146	2.7745	1.6995	1.3907	1.5511	2.1401	0.87942	2.2149	2.4582	1.9784	2.2053	2.3637	2.2127	1.69	2.1547	1.5244	1.4923	-0.0095197	1.1364	2.0062	0.98112	1.4697
AGBL5-AS1	chr2	-	0.365692	0.829837	0.944105	-2.7246	-3.4644	-3.2343	-3.3247	-3.1234	-1.543	-3.4793	-1.3976	-2.384	-0.55572	-2.5357	-3.147	-2.7783	-1.7805	-2.4235	-3.2456	-2.9896	-2.7322	-3.1796	-2.7256	-1.987	-2.1889	-3.0443
AGER	chr6	-	0.437198	0.78006	0.935709	0.48487	-0.25494	-0.8728	-0.96318	-3.0838	-0.7665	-3.4397	-0.1356	-2.3444	0.70623	-2.4961	1.1405	-2.7387	-1.741	1.864	-0.3987	0.21989	-1.1077	-1.5551	0.12134	0.85995	1.5511	0.16515
AGFG1	chr2	+	0.483826	0.747394	0.925854	5.5893	5.8994	5.8957	6.1156	6.1389	6.6435	5.9795	6.4946	5.5616	6.1733	5.8953	6.2933	6.1541	6.8594	7.4618	6.4808	6.3938	6.4207	6.7328	5.9778	5.2216	7.3931	6.4327
AGFG2	chr7	+	3.87697	0.019241	0.266466	2.5542	2.1039	2.1072	3.2825	2.336	2.8878	1.9801	2.5858	2.3572	2.8557	2.6088	2.8688	1.0961	1.1764	-0.31462	2.156	2.7281	2.184	1.6518	1.3093	1.5004	1.0574	3.152
AGGF1	chr5	+	2.27089	0.101664	0.517006	5.1309	5.6966	5.453	5.0189	5.79	5.2412	4.8772	5.1526	5.3778	5.5	5.1259	5.5904	4.6347	5.5823	3.7916	5.9154	6.0328	6.2325	5.1246	5.5106	5.4745	3.5632	5.6632
AGK	chr7	+	4.36834	0.0121168	0.213809	7.286	6.565	6.1772	6.058	6.9608	5.775	7.2224	7.9154	6.2519	4.8605	6.627	5.537	6.8205	5.6166	6.2605	5.9834	6.2715	5.9518	7.2811	6.5976	6.2582	5.7738	5.8988
AGL	chr1	+	0.897954	0.485619	0.809617	3.3929	3.2812	3.6718	3.4848	2.4042	3.6815	2.7358	3.2881	3.2031	3.0458	3.0802	3.3576	3.0249	2.7318	3.5229	3.8669	3.5303	3.9737	3.5128	3.4318	2.8534	3.7574	3.7899
AGMAT	chr1	-	0.988163	0.438986	0.784489	1.7512	1.0114	1.727	2.5297	2.2005	3.4183	4.0322	3.2589	2.0919	1.5982	1.9402	1.3289	3.2825	0.37342	2.0524	2.8152	-0.83566	2.5917	-1.0256	2.5983	2.4889	1.55	1.4315
AGMO	chr7	-	0.149378	0.960871	0.985968	-1.4585	-4.5203	-1.9682	-4.3805	-4.1792	-0.27694	-4.5351	-1.231	-1.8549	-0.8746	-2.0065	-2.6179	-3.8341	-1.2514	-1.8944	-1.1315	-1.7235	-0.61812	-4.2354	-3.7814	-0.23546	-0.43743	-4.1002
AGO1	chr1	+	0.118691	0.974092	0.990567	4.3226	4.7644	4.8071	4.8299	4.3477	4.5692	4.5738	4.4885	4.379	4.3039	4.1389	4.3064	4.4245	4.2068	5.1811	4.5665	4.1485	4.4915	4.6186	4.2495	4.3845	4.1056	4.6677
AGO2	chr8	-	1.23465	0.3314	0.721561	3.015	3.758	3.2124	3.3455	3.4394	3.257	3.35	2.5161	4.0627	3.0684	3.6645	3.917	2.6608	4.144	2.3284	2.6349	3.6279	2.1594	3.2366	3.2205	1.8365	2.6576	1.891
AGO3	chr1	+	4.30542	0.012841	0.218156	5.82	6.4448	5.3689	5.3486	4.9477	5.7007	5.1239	5.8825	5.7678	5.6316	5.6926	5.98	5.393	5.9918	4.9037	5.5583	5.6972	6.0591	5.844	5.819	5.3745	5.2389	5.8087
AGO4	chr1	+	4.99928	0.00689197	0.164546	9.2339	10.933	10.713	10.178	10.129	10.569	10.023	8.7099	9.3445	10.941	9.9083	10.093	9.9232	10.116	9.5043	10.236	10.251	10.457	9.4475	9.8627	10.39	9.3895	10.448
AGPAT1	chr6	-	0.352612	0.838808	0.946162	-0.09584	-1.5726	0.53199	-3.0178	-2.8165	0.8793	-0.36506	-2.6757	-0.49216	-1.8338	0.093121	0.32976	-2.4714	-1.4737	-0.53169	-0.13141	1.0177	-2.4253	-0.5508	0.38863	-0.095158	0.92527	-0.41556
AGPAT2	chr9	-	1.39382	0.275843	0.683573	3.2194	2.6789	3.1643	2.1124	3.6805	3.4187	3.5427	4.7764	3.1974	2.9553	4.011	3.2515	3.1657	3.109	1.0875	1.1134	1.8999	2.7048	1.71	3.7489	1.5241	1.3221	2.5371
AGPAT3	chr21	+	0.178463	0.946587	0.980915	3.6808	3.0356	3.4783	4.2533	4.8172	4.1362	3.6728	3.3216	3.0929	3.7396	3.9643	2.9904	4.4587	3.6002	1.2692	3.2544	3.2056	3.7213	2.835	2.7513	3.2906	2.0342	3.4091
AGPAT4	chr6	-	6.20073	0.00255651	0.0989333	2.139	1.5356	1.5306	3.2889	2.4138	3.3046	1.5423	1.6204	1.7105	1.5854	1.5176	2.5324	1.4332	1.0222	1.2491	3.0165	3.5212	1.2786	1.9843	2.5137	2.9003	0.51066	2.2133
AGPAT4-IT1	chr6	-	1.87172	0.159277	0.603496	3.2576	3.9665	3.647	5.0991	3.204	3.9485	3.4432	3.4627	3.2468	2.3325	2.6294	3.8546	4.1442	4.0366	0.67119	3.6357	4.8384	1.9475	3.7429	4.1557	3.8302	2.6713	3.086
AGPAT5	chr8	+	16.0451	9.31507e-06	0.00294392	6.7544	5.3747	6.3684	5.2977	3.3484	5.2698	6.1102	6.2117	6.3388	6.6061	5.7352	5.5998	5.1994	6.5231	4.6898	5.782	5.2477	6.8031	6.3965	6.397	4.8854	4.1626	6.315
AGPS	chr2	+	0.895463	0.486964	0.810067	4.2803	3.9063	3.3605	3.3471	3.8515	4.1718	4.4255	3.9616	4.0434	4.195	3.9778	3.0908	4.497	4.5552	4.6108	4.1019	4.4488	4.6386	4.4053	4.1872	3.4624	3.074	3.6274
AGR2	chr7	-	0.742187	0.575615	0.855278	-4.6567	-5.3965	-5.1664	-5.2567	-5.0554	-5.0601	-5.4114	-4.9146	-2.7311	-4.0728	-4.4677	-5.0791	-4.7104	-3.7126	-2.7706	-3.5927	-3.3367	-4.6643	-5.1117	-4.6577	-3.9191	-1.7991	-2.6545
AGR3	chr7	-	1.30233	0.306553	0.708321	-3.599	-1.1689	-4.1087	-2.6141	-3.9977	-4.0024	-4.3537	-2.2719	-1.6734	-3.0151	-3.41	-1.214	-1.3308	-2.6549	-0.97596	-1.7981	-3.864	-2.0216	-4.054	-3.6	-1.2764	-0.7414	-3.9187
AGRN	chr1	+	1.54898	0.230622	0.662942	2.4484	2.156	-0.29832	0.89141	3.4147	-0.67744	2.1412	2.638	1.9926	1.4474	1.4999	0.15153	2.5598	0.67003	0.51248	0.052931	0.83946	-1.0186	2.9263	-2.597	0.46358	-0.47536	-2.9157
AGRP	chr16	-	0.773524	0.556565	0.848007	0.66403	-0.075787	3.6138	2.3859	0.26528	0.26066	1.4943	1.9911	2.5896	4.7074	0.85299	0.24163	0.61035	1.6081	0.96515	1.728	1.984	0.65645	0.20906	0.66307	1.4017	1.1997	3.1517
AGT	chr1	-	0.713517	0.593441	0.862471	-2.784	-3.5238	-1.7087	0.3164	-3.1827	1.0606	-3.5386	-3.0419	-2.4434	0.96987	-2.595	-3.2064	-0.51575	0.96746	-2.4829	-3.305	-3.049	-0.46964	-3.239	0.67448	-2.0463	-0.66335	-1.5187
AGTPBP1	chr9	-	1.39681	0.274893	0.682806	5.8626	6.5857	7.2357	6.8526	6.3237	7.3949	6.413	5.9673	5.4354	7.3064	5.8203	5.8836	7.1863	5.8738	7.681	7.3088	6.2203	7.4702	6.4564	6.5234	7.2426	7.8219	7.6263
AGTR1	chr3	+	0.652881	0.632325	0.87915	-0.83712	-1.5769	0.41875	-2.1741	-3.5578	-0.10298	-3.9137	-3.4169	-2.8184	0.88432	-2.9701	-1.9965	-1.6278	-2.2149	-0.050569	0.84352	-3.424	-3.1666	-3.614	-3.16	-2.4214	-2.6234	0.22168
AGTR2	chrX	+	1.47385	0.251501	0.664709	1.44	-1.6218	-1.3916	0.83994	-1.2807	1.0366	-1.6366	-1.1398	1.7806	-0.29801	-0.69298	1.0176	-0.93562	2.3841	-0.58082	1.767	0.43804	-0.88952	1.833	-0.8829	1.4407	-0.34626	-1.2017
AGTRAP	chr1	+	3.39319	0.0309798	0.330576	0.57045	1.9613	2.654	3.0133	5.3972	3.0302	2.409	1.7944	0.91109	3.2389	2.4092	1.5939	2.7141	0.35701	2.9561	2.2027	1.7513	2.6238	1.1401	1.82	2.5999	3.143	1.5425
AGXT	chr2	+	0.787571	0.548177	0.843696	-2.6214	-3.3612	-1.5461	-3.2214	-3.0201	-3.0247	-3.376	-2.8793	-2.2807	-2.0374	-2.4324	-0.72184	-2.6751	-1.6773	-2.3203	-1.5574	-1.3014	-2.629	-3.0763	-2.6223	-1.8837	0.23623	-2.9411
AGXT2	chr5	-	1.43649	0.262585	0.672801	-3.1732	-0.74313	-0.51299	-0.96594	-1.987	-0.40669	-3.9279	-3.4311	0.33732	-1.0043	-1.3993	-3.5956	-3.2269	-2.2291	-0.5502	-2.1093	-1.8533	-3.1808	-3.6282	-3.1742	-2.4356	0.16979	-1.908
AHCTF1	chr1	-	0.325236	0.857355	0.952749	3.2276	3.1498	3.0141	3.3572	1.4793	3.0903	2.8834	2.9697	3.2868	2.637	2.2421	2.9444	3.06	2.6228	4.946	3.4796	3.3171	3.6305	2.9118	2.9889	2.7059	4.9909	3.523
AHCTF1P1	chr2	-	0.0362362	0.997248	0.999228	4.0979	3.3581	3.0318	3.712	0.64027	4.6654	2.7869	2.3661	2.9646	3.9449	-0.35699	-0.96834	3.1008	4.4856	4.6132	3.8873	3.944	4.0903	3.247	2.623	2.5136	4.2377	4.1787
AHCY	chr20	-	1.5118	0.240727	0.662942	3.9188	3.9042	3.4092	3.9709	4.3811	4.0505	5.9461	5.2846	4.4261	4.2456	5.1796	5.4742	4.4002	5.398	4.0971	3.616	4.6974	4.3626	5.7379	5.0976	1.8491	3.6978	4.8046
AHCYL1	chr1	+	2.78083	0.0584007	0.422017	5.2254	5.5815	5.5986	5.7459	6.1191	5.8547	5.8163	5.3591	5.618	6.0523	5.723	5.9714	5.4588	5.7051	4.8668	5.8249	5.6598	5.8333	5.777	6.0031	5.2172	3.9471	5.8857
AHCYL2	chr7	+	0.341908	0.846101	0.948517	3.6347	3.4254	3.0304	2.4836	3.1894	3.2313	3.2066	2.6849	3.4899	3.5989	2.2387	2.2794	2.733	3.5557	1.659	3.3653	3.6213	3.6271	3.2686	3.1483	3.7526	3.9745	4.1832
AHDC1	chr1	-	3.21051	0.0372928	0.351381	-0.43907	-0.26134	-1.7967	-2.6241	-0.83781	-0.55293	-2.7787	-1.545	-0.461	-3.0251	-0.25011	-0.1245	-1.3407	0.14246	-0.13795	-1.3226	-1.552	-3.6166	-4.064	-3.61	-0.54942	-1.4883	-0.46928
AHI1	chr6	-	11.4294	8.54481e-05	0.0119681	7.0114	5.4605	3.6356	4.9114	5.2873	4.3389	5.1137	7.0923	4.2839	4.7146	4.8824	4.5167	4.176	4.8536	3.7045	4.3319	5.7924	4.0479	7.3488	5.7814	4.0664	3.9631	4.0281
AHNAK	chr11	-	9.43055	0.000271651	0.0253654	7.9108	4.4739	6.6158	6.6923	6.7721	8.1605	4.1238	8.1354	6.8715	6.0933	4.1445	7.1267	7.5068	4.754	8.6032	7.6678	5.6286	3.0045	8.24	4.5045	7.2568	8.8558	4.1376
AHNAK2	chr14	-	0.474128	0.75418	0.928682	0.84518	0.95336	1.473	-2.0768	-0.29053	2.2073	-2.2314	-1.7347	-1.1361	-0.89282	0.29717	-1.8991	1.6395	-0.53265	1.6317	1.7027	0.5802	-1.4843	-1.9317	2.2227	-0.7391	-0.94107	-1.7965
AHR	chr7	+	17.3288	5.47664e-06	0.00210945	5.3054	3.335	3.0448	1.77	0.74896	1.6772	2.6248	5.0028	2.7107	2.3597	3.3903	0.4358	2.3534	4.0361	3.5025	1.197	1.5108	2.6656	4.9221	3.1358	0.92842	2.5697	2.7025
AHRR	chr5	+	1.60731	0.215632	0.657602	0.82924	0.78131	-3.3809	-1.1493	0.18949	0.42587	-0.16642	1.1188	1.5569	0.52009	-0.36031	0.6133	0.24505	0.39483	-2.5701	0.30825	0.32326	-0.07142	1.3177	1.8827	1.3259	0.83441	-1.606
AHSA1	chr14	+	0.881264	0.494691	0.81459	5.2951	4.9095	4.3277	4.6476	6.6761	4.901	5.2319	5.997	4.4196	4.8267	5.347	4.7254	4.9183	4.7879	4.0929	4.7647	4.1933	4.5318	5.2726	4.8492	4.9008	3.1139	4.8788
AHSA2	chr2	+	5.4624	0.00464555	0.137046	5.1625	4.5239	5.5008	5.2888	6.4981	5.8966	4.1183	4.4086	4.5797	5.0943	4.7795	5.0672	6.3608	4.8488	5.5649	5.1269	5.0469	5.1549	5.116	4.5094	5.6106	5.5892	5.7479
AHSG	chr3	+	0.514281	0.726155	0.917413	-1.3068	-2.0466	-0.23154	-1.9069	-1.7056	-1.7102	-2.0615	0.020233	-0.96619	-0.72289	-1.1179	-1.7292	0.22445	-0.36273	-1.0057	1.3421	-1.5718	-1.3144	-1.7618	-1.3078	1.0158	-0.77115	-1.6265
AHSP	chr16	+	1.12736	0.374797	0.747664	5.0448	1.9831	2.2132	2.1229	2.3242	2.3196	1.9683	2.465	3.0636	3.3069	2.9119	2.3005	2.6692	3.667	3.024	2.2019	2.4579	2.7153	2.268	2.722	3.4606	3.2586	2.4032
AICDA	chr12	-	0.782468	0.551213	0.845104	-2.1438	-0.56167	-4.2384	-2.0069	-4.1275	-0.22523	-2.1615	-3.9867	-1.8031	-1.5599	0.16065	-1.3438	-3.7824	-0.46272	-1.8427	-1.0798	-0.5343	-1.4144	-1.0138	-1.4078	-1.4061	-0.87114	-4.0485
AIDA	chr1	-	0.216681	0.92569	0.972892	1.7177	2.337	2.1763	2.9691	2.153	0.87823	2.8489	2.1457	0.70471	2.533	1.9067	1.9812	2.8684	1.8387	2.3532	1.5311	2.421	0.887	0.9871	2.9211	2.3241	0.89975	0.78131
AIF1	chr6	+	0.573765	0.685187	0.901903	-1.0892	-0.60662	-1.5989	-3.2742	0.097023	0.092395	-1.8438	-1.3471	-0.74856	-0.50526	-2.4852	-1.5116	-2.7278	0.59187	0.79688	-3.1952	-0.61721	-1.0968	0.33031	-0.35319	-1.9365	0.66887	0.17605
AIF1L	chr9	+	1.76228	0.18048	0.630148	-0.93052	1.137	-1.4402	-1.5306	0.99266	1.836	-0.10021	-1.1884	-0.58988	-0.34659	-0.74156	2.1065	1.8232	0.013577	-0.6294	1.3558	0.38946	-0.9381	0.93644	-0.93148	-0.19287	1.9271	0.33472
AIFM1	chrX	-	2.33302	0.0949075	0.503348	3.7597	4.47	3.461	4.1653	3.3148	2.8434	4.3517	4.0129	3.7698	3.3773	4.3608	3.7323	3.5877	4.0189	2.2816	3.2834	4.2939	2.7407	3.6648	4.2212	2.9349	2.5921	3.2714
AIFM2	chr10	-	2.90548	0.0511839	0.398904	2.3195	4.7247	4.2591	3.1483	3.835	4.1464	5.4113	4.9003	5.3691	4.1572	5.0368	2.9515	3.6947	4.4211	1.2421	2.346	3.4834	3.8209	3.5904	3.5723	3.749	2.3247	3.6569
AIFM3	chr22	+	0.964983	0.450584	0.791854	-1.852	-2.5918	-0.039735	-0.86708	-2.2507	-0.6704	-2.6066	-2.1099	0.073615	0.31691	-1.663	0.53297	-1.9057	-0.90789	0.77106	-2.373	-0.532	-0.2746	-2.307	-1.8529	-1.1143	1.0056	-2.1717
AIG1	chr6	+	4.66536	0.00925325	0.189415	3.4464	3.0763	1.7464	0.89414	0.65935	0.65473	3.0615	3.5582	2.5967	2.9121	2.0176	1.6775	0.086876	0.72209	1.3592	2.0042	3.0094	2.3206	2.9914	2.4615	0.030208	2.5507	3.5457
AIM1	chr6	+	4.27348	0.0132268	0.220774	10.35	9.7815	9.7853	8.5969	8.1082	9.0744	9.1601	9.6127	9.8572	9.0118	9.5224	7.3476	8.7943	9.6316	10.661	8.4154	7.8958	9.2363	9.9473	9.5346	8.6305	10.421	9.6519
AIM1L	chr1	-	2.41783	0.0864503	0.489916	2.6574	-2.606	0.43147	0.34109	4.0388	2.1227	-2.6209	2.6308	0.059393	1.0397	-1.6772	2.7558	0.88746	1.8852	1.2423	0.42015	-0.54623	-1.8738	0.48618	-0.28221	1.1934	-1.3305	-2.1859
AIM2	chr1	-	0.742951	0.575145	0.85514	0.27568	2.1988	2.2685	3.22	3.8466	2.1942	3.3623	3.1877	4.8127	2.7341	2.3391	3.3127	2.885	3.3353	1.7992	3.299	3.6352	1.8531	2.6281	3.9752	4.4728	-0.7736	2.4585
AIMP1	chr4	+	0.546848	0.703622	0.909188	4.8245	4.5043	4.4429	4.5884	5.3019	3.9161	4.356	5.0043	4.3953	3.6282	3.9951	4.45	4.9642	5.3955	4.6377	4.6193	5.2215	4.8765	4.8339	5.0062	4.1812	4.7288	4.8687
AIMP2	chr7	+	2.09144	0.12422	0.557361	0.088631	-1.2927	-1.3141	-0.93884	0.59431	-1.8997	0.58774	0.37822	0.0018516	-1.1534	0.41845	-1.2268	-0.6066	0.27089	-1.7257	-2.2583	-1.5549	-1.5039	0.076186	-0.33975	-1.2892	-3.0761	-1.816
AIP	chr11	+	0.617844	0.655465	0.889947	5.1742	4.7887	5.3099	5.0924	5.9842	4.7602	5.3127	4.895	5.0294	5.3728	5.097	4.834	4.8287	4.1753	4.6772	4.7354	4.1111	4.7105	4.4531	5.1733	4.2949	5.0684	4.9663
AIPL1	chr17	-	4.21815	0.0139256	0.225354	0.43505	-2.6267	-0.81159	0.97251	-2.2856	0.031684	-2.6415	-2.1448	-1.5462	-1.3029	-1.6979	0.012659	-1.9406	-0.94277	-1.5858	-0.085941	-0.56689	-1.8945	-2.3418	-1.8878	-1.1492	-1.3512	0.11534
AIRE	chr21	+	0.864098	0.504166	0.820343	-3.0331	-3.7729	-3.5428	-1.3112	-3.4318	-1.8515	-2.2028	-3.291	-2.6924	-2.4491	-2.8441	-3.4555	-3.0868	-2.089	-2.732	-1.9691	-3.2981	-3.0407	-3.488	-3.034	-2.2954	-2.4974	-1.7678
AIRN	chr6	-	1.78588	0.175672	0.62444	2.9386	2.1988	6.1294	2.3386	5.3473	6.4422	2.184	6.3812	3.2793	3.5226	4.7126	5.9757	6.3444	6.2047	7.1467	2.4177	4.9956	5.7384	2.4837	5.2596	6.4837	6.6443	2.6189
AJAP1	chr1	+	3.45765	0.029039	0.319332	-0.38932	-3.4511	-3.2209	-1.7263	-1.525	1.2777	-3.4659	-2.9691	-2.3706	-2.1273	-2.5223	-0.32628	-1.18	-1.7671	0.39723	-3.2322	-0.65429	-2.7188	-3.1662	-2.7122	-1.9736	0.63179	-3.031
AJUBA	chr14	-	1.25365	0.324232	0.717731	1.4482	-3.1985	0.2016	-0.73677	0.84305	1.3859	-1.6283	-0.39462	-2.118	2.0322	1.4308	-1.2961	2.0112	-1.5145	2.2348	-1.3947	0.97682	-0.1443	1.1739	-0.87464	-1.721	0.39896	-2.7784
AK1	chr9	-	2.79925	0.0572685	0.418877	4.1896	3.7791	5.4057	5.5615	3.7149	5.2423	3.7041	3.6907	4.7994	4.7735	3.6167	5.5152	5.0002	4.8927	3.4532	5.6023	5.3257	3.7546	4.4265	4.7361	5.8706	4.6493	4.3658
AK2	chr1	-	1.88964	0.156062	0.600169	4.9866	4.7717	4.3517	4.6971	5.4681	3.8194	5.2303	5.2628	4.6512	3.8891	4.8809	4.3721	4.9788	4.6071	3.0687	3.9789	4.4022	4.6761	5.5824	4.8086	4.297	2.9539	4.4671
AK3	chr9	-	1.43424	0.263269	0.672801	4.0943	4.5349	4.8398	4.5265	4.283	5.1759	4.3067	4.4898	3.998	5.0246	4.7074	4.288	4.7483	3.4242	3.9187	4.7537	5.3751	4.7401	5.0981	4.0934	4.2934	2.7213	4.0145
AK4	chr1	+	1.20949	0.341125	0.726622	3.2375	3.545	-1.1791	-1.2694	1.7392	3.6821	0.89788	2.2426	3.9192	1.4995	-0.48044	1.7156	3.3644	0.2747	3.5386	3.6676	3.5892	2.1304	3.268	2.4996	0.06825	4.8205	1.3328
AK5	chr1	+	2.33947	0.0942342	0.502435	7.0533	4.3875	5.4656	6.4533	7.1615	5.8614	4.3727	5.7174	5.468	7.0898	2.9943	5.1903	5.9216	6.0714	7.0134	7.5698	6.7883	2.7978	3.9354	5.6118	7.2435	8.8329	6.878
AK6	chr5	-	1.32955	0.29708	0.700369	-1.4381	-0.59292	-1.9477	-2.0381	-1.8368	-1.8414	-2.1927	-1.696	-1.0974	0.73083	-1.2491	-1.8605	-1.4918	-0.49397	-1.137	-1.9591	-1.703	-1.4456	-1.893	-1.439	-0.70042	-0.90239	-1.7578
AK7	chr14	+	0.359595	0.834026	0.944826	-0.58491	-4.7842	-0.64713	-0.94396	-2.1212	-2.8628	-2.4771	-1.1323	-0.89635	-1.8754	-1.5335	-2.1448	-2.5131	-0.77832	-3.7432	-2.2434	-2.7244	-1.2446	-2.9143	-2.4603	-3.3067	-0.33874	-4.3641
AK8	chr9	-	1.47287	0.251787	0.664802	-3.0755	-1.4933	-3.5851	-3.6755	-1.8892	-1.8939	-3.8301	-1.0114	-2.7348	-2.4915	-2.8865	-3.4979	-3.1291	-2.1314	-2.7743	-2.0115	-1.7555	-3.083	-0.72307	-3.0764	-2.3378	-0.95482	-3.3952
AK9	chr6	-	1.30522	0.305534	0.707536	2.8942	3.5134	3.4358	3.8222	4.108	3.898	3.8575	3.1276	3.5357	2.7271	3.5137	3.9706	4.0983	3.6605	3.5945	4.6867	3.4155	4.3403	3.7819	4.0038	4.3177	3.2986	4.0282
AKAP1	chr17	+	0.500992	0.735407	0.92197	2.2337	1.7492	1.5247	1.8087	0.34021	1.631	1.9511	1.1091	3.453	0.67081	2.4227	1.7151	1.3133	3.1778	2.625	2.3131	0.47397	1.9158	1.6825	2.488	3.1464	2.3388	2.4517
AKAP10	chr17	-	1.91122	0.15228	0.594038	5.7126	5.8176	5.8045	6.1304	5.3563	5.675	5.7947	6.0082	6.0242	6.0292	5.4104	5.7424	6.3071	5.635	5.0492	6.312	5.6607	6.0483	5.7307	5.7541	5.3991	5.1971	6.0039
AKAP11	chr13	+	0.525445	0.718406	0.915689	4.9649	4.0597	5.0931	3.798	4.5766	4.691	4.1893	4.5062	4.2899	4.4463	3.9827	4.4118	3.9371	5.0899	3.4561	4.8577	4.7103	5.1244	4.6954	3.745	5.0564	4.3756	4.8029
AKAP12	chr6	+	0.373477	0.82447	0.942501	2.6187	2.3998	2.3404	2.4493	0.86637	0.86174	1.7328	1.9247	1.8953	1.4865	-1.7159	2.3166	-0.37354	1.3612	3.4407	3.3021	1.9177	1.9945	2.2841	1.2641	1.1548	4.1227	2.299
AKAP13	chr15	+	1.42277	0.266778	0.675931	11.007	12.165	11.734	12.282	11.857	12.018	11.645	11.781	11.782	11.254	11.453	11.832	11.869	11.451	12.183	11.756	11.725	11.558	11.739	11.749	11.301	12.007	11.676
AKAP14	chrX	+	2.80749	0.0567693	0.417115	-1.3392	-1.342	-1.8489	-1.9392	-0.51553	-3.3275	-3.6788	-3.182	-2.5835	-2.3402	-1.1502	-3.3465	-2.9778	-1.98	0.54691	-1.8602	-0.86719	-2.9317	-3.3791	-1.3401	-0.60153	-0.8035	-0.92193
AKAP2	chr9	+	1.2567	0.323097	0.71721	-2.7447	-3.4845	-3.2544	-3.3447	-3.1434	-3.1481	-3.4993	-1.4176	-2.404	-2.1608	-2.5557	-3.1671	-2.7984	-1.8006	-2.4436	-3.2657	-3.0097	-2.7523	-3.1996	-2.7456	-2.007	-2.209	-3.0644
AKAP3	chr12	-	0.718993	0.590007	0.861505	0.30413	1.9973	-2.5275	1.0826	1.4904	1.9711	0.68698	0.53166	-0.092194	0.1511	-0.24387	-0.11826	1.629	1.7337	1.4532	0.63113	2.5752	-0.44041	0.98667	1.6817	-1.2801	-1.4821	-2.3375
AKAP4	chrX	-	0.0347468	0.997464	0.999228	1.6261	1.2488	-1.691	-1.7813	-1.58	2.3222	-1.9359	-1.4392	0.74431	-0.59736	-0.99234	-1.6037	-1.235	-0.2372	2.2897	-0.11733	-1.4463	-1.1889	-1.6363	1.1397	-0.44365	-0.64562	-1.501
AKAP5	chr14	+	10.1284	0.000178383	0.0195137	1.2819	2.6044	3.0941	2.9103	3.5814	3.5235	2.9686	2.1197	2.0162	2.2158	2.2742	3.1119	2.7357	1.9111	2.6521	3.4328	3.872	2.3701	1.5639	2.6638	2.917	3.0877	1.948
AKAP6	chr14	+	1.66137	0.20263	0.648213	2.4666	0.83368	-0.15857	2.2536	-1.6326	3.6482	2.5351	-1.4918	2.5662	3.4375	1.277	3.6291	3.236	-0.28976	4.0215	1.0525	3.8587	1.5659	1.4811	2.8526	4.3618	0.88678	2.3533
AKAP7	chr6	+	0.797962	0.542033	0.840514	4.2137	3.2245	4.3267	4.2946	4.9357	3.8554	3.6716	4.2073	3.7865	4.8427	3.0692	3.1716	4.4116	3.8244	3.9638	4.5609	3.9022	5.3269	4.9004	3.6617	3.6179	3.7263	4.3596
AKAP8	chr19	-	3.6169	0.02479	0.297036	6.689	5.8979	6.3345	6.1385	6.2649	6.323	6.3944	6.8159	6.2457	5.6626	6.2385	6.2916	6.7791	6.6141	7.5646	6.3232	5.8422	6.1732	6.6849	6.2152	6.2168	6.9477	6.3566
AKAP8L	chr19	-	2.78229	0.0583101	0.421773	7.3079	8.153	8.9253	8.9028	9.0706	8.1484	9.0468	8.1596	9.182	8.8533	9.0303	8.6599	8.6787	9.2135	8.5705	8.605	8.8611	9.2422	8.6274	8.7869	8.1899	7.5025	8.5216
AKAP9	chr7	+	1.92039	0.150702	0.592402	5.7292	6.0648	6.3676	6.2217	6.9006	6.4445	5.6872	5.7353	6.0455	6.3567	6.0562	6.3138	5.8245	6.1733	6.2809	6.4202	6.5435	6.6652	5.9646	5.8479	5.9497	6.2158	6.5411
AKIP1	chr11	+	0.717491	0.590947	0.861736	2.4817	3.5982	1.5064	2.9063	3.0579	3.0532	3.2785	1.0663	2.9186	2.7312	3.594	2.1555	2.2139	1.7377	2.5687	2.9854	3.6625	0.4235	2.298	2.9803	2.0618	0.48133	1.2109
AKIRIN1	chr1	+	0.363131	0.831598	0.94463	7.3676	6.45	7.6296	7.2649	5.1384	7.7261	7.8951	7.4106	7.4627	7.5041	7.2606	7.7745	7.5943	7.6561	9.1407	7.3963	7.5579	6.9685	7.1722	5.902	6.3613	7.2867	5.3589
AKIRIN2	chr6	-	0.437878	0.779583	0.935709	4.5113	4.892	4.8109	4.8912	4.7452	4.1852	4.9133	5.0626	5.4501	4.5169	4.9873	4.7553	5.1406	5.0966	5.9207	4.5708	4.6177	4.9929	4.6545	4.5623	3.61	4.6538	5.0454
AKNA	chr9	-	1.76068	0.18081	0.630148	5.8423	6.2491	6.2513	6.7393	6.5276	6.5833	6.0534	5.6954	6.0071	6.3752	6.0757	6.1182	6.127	5.579	5.1903	6.6587	5.7475	6.2802	5.4122	5.9845	6.4153	5.3552	6.4172
AKNAD1	chr1	-	1.39029	0.276968	0.684671	0.22609	-0.51372	0.56441	-1.1109	-0.90962	0.67072	-0.52856	-0.031814	-0.17024	1.2955	0.41505	1.1822	1.0204	0.43322	1.3752	1.4706	1.7266	0.70394	-2.5508	-0.51184	1.8117	0.024803	-0.83059
AKR1A1	chr1	+	0.404229	0.803118	0.937071	3.1718	4.017	3.0247	3.3024	5.3607	2.67	4.1994	4.1272	3.634	2.6055	4.2017	3.6928	3.0861	3.3895	3.3402	3.6268	2.8084	2.765	3.9838	3.782	2.4461	3.5035	3.7106
AKR1B1	chr7	-	1.18388	0.351303	0.733447	3.4299	4.0404	4.2555	4.2461	5.3493	4.0965	4.3882	3.9052	3.4747	3.7867	4.5353	4.257	4.2825	4.2337	3.2341	3.9606	3.3612	3.7153	3.7081	4.1389	3.9179	4.1281	4.4975
AKR1B10	chr7	+	0.890834	0.489472	0.811644	-0.57964	-0.47146	-3.4112	-1.9167	-3.3003	-0.49759	-3.6562	-3.1595	-2.5609	-2.3176	-1.1276	-3.324	-2.9553	0.36446	-1.0155	-1.1006	-3.1665	-2.9091	-3.3565	-2.9025	-0.57896	1.0935	-3.2213
AKR1B15	chr7	+	0.151931	0.959681	0.985572	-3.7126	-2.8675	-1.0524	-1.9908	-4.1114	-1.3086	-4.4673	-2.3856	-0.20207	-3.1287	-3.5237	-2.5501	-3.7663	-2.7685	-0.60416	-4.2336	-2.3926	-3.7202	-1.3602	-3.7136	-2.975	-1.592	-4.0324
AKR1C1	chr10	+	0.912463	0.477846	0.805507	-0.51796	-2.8427	-0.29067	-2.703	-0.9167	0.30106	-1.2726	-0.77586	-1.7623	-1.519	-1.914	-0.94035	-0.57164	-1.1588	-0.21684	0.54601	-0.78294	-0.52554	-2.5579	-2.1039	-1.3653	-1.5672	-2.4226
AKR1C2	chr10	-	5.81345	0.00348086	0.118233	-3.5205	-4.2603	-0.86027	-0.42013	0.32867	-0.46446	-4.2752	-1.4565	-0.37252	-2.9366	-3.3316	-0.77299	-1.2523	-2.5764	-0.41204	-0.87159	-2.2005	-3.5281	-1.6536	-3.5215	-0.46094	1.4075	-3.8402
AKR1C3	chr10	+	15.753	1.05587e-05	0.00317417	3.8307	3.6215	-1.4338	7.9576	8.5765	6.6209	5.5209	4.7006	5.2494	1.2448	2.4347	6.8383	8.0963	2.3419	7.028	7.3197	8.1618	3.1557	5.5867	5.6748	7.5617	7.5124	-1.2439
AKR1C4	chr10	+	3.08993	0.042221	0.367724	-3.6112	-4.351	-1.3135	-1.8894	-1.688	-0.84467	-2.7809	-3.8691	-0.94866	-3.0273	-3.4223	-0.8637	-1.343	-2.6671	-0.98818	-2.5473	-2.2912	-3.6188	-2.4812	-3.6122	-2.8736	-1.4906	-3.9309
AKR1C6P	chr10	-	0.301447	0.873152	0.957677	-0.60079	-4.5105	-1.473	-2.0488	-2.5845	-4.1741	-4.5254	-4.0286	-1.8451	-1.6018	-3.5818	-4.1931	-2.2394	-1.2417	-3.4696	-1.9698	-2.4507	-3.7783	-4.2257	-3.7717	-1.4481	-1.6501	-4.0904
AKR1C8P	chr10	-	1.23524	0.331175	0.721561	-0.67215	-2.9969	-2.0298	-0.35466	-4.2408	1.427	-4.5967	-0.19309	-0.69408	-3.2581	-2.0682	-2.6795	-0.19532	-2.898	-0.7336	-2.7781	-0.019591	-3.8497	-1.4897	-1.5211	-3.1044	1.738	-0.99187
AKR1D1	chr7	+	0.42376	0.789471	0.937071	-0.82006	-1.9224	-2.9147	-2.2681	-4.3887	-0.0010416	-3.1597	-2.6629	-3.6493	-3.4061	-3.801	-1.605	-1.7217	-3.0459	0.21802	-4.511	0.13735	-1.6756	-4.445	-1.669	-3.2523	-1.1324	-1.1398
AKR1E2	chr10	+	3.33007	0.0330185	0.336164	0.95817	-1.3666	1.6709	1.9431	1.2964	2.1398	0.20352	-0.88469	1.2988	-0.042856	-0.43783	1.2727	1.6415	0.31731	1.2593	2.0221	1.9156	-0.63437	-1.0818	0.95721	0.11086	2.2308	2.2234
AKR7A2	chr1	-	2.88971	0.052041	0.402641	2.4408	2.7474	2.3696	3.1272	3.2836	2.5533	3.2978	1.9492	2.7542	3.249	3.4657	1.9351	1.8355	2.6207	1.6729	2.2117	2.2545	2.8107	2.7282	2.993	1.6464	2.1657	2.7633
AKR7A2P1	chr1	+	1.51256	0.240516	0.662942	-2.8708	0.089844	-1.7955	-3.4708	-0.9476	0.42629	-3.6254	-0.80676	-2.5301	-2.2868	-1.0969	-3.2932	-0.60254	1.2432	-2.5697	-1.0698	-1.5508	-2.8784	-1.7408	-0.54981	0.67422	-2.3351	-0.86857
AKR7A3	chr1	-	0.484081	0.747216	0.925854	-2.6483	-3.3881	-0.35057	-3.2483	-3.047	-0.72969	-0.23298	0.26377	0.014318	-2.0643	-2.4593	-3.0706	-2.7019	-1.7042	-0.76217	-0.84732	-2.9132	-1.0709	-3.1032	-2.6492	-1.9106	-0.52761	-2.968
AKR7L	chr1	-	0.348153	0.841852	0.946979	0.31693	-0.42289	-0.19275	-2.6051	-2.4037	0.39898	-1.1747	0.059026	-1.6644	0.1639	-1.816	-0.84243	0.26325	-1.0609	2.3836	0.93344	2.3739	-0.42762	-2.46	-0.421	-1.2674	0.85261	-0.0027895
AKT1	chr14	-	0.311031	0.866829	0.955815	9.1846	8.3611	9.3196	9.7294	9.9307	9.4259	9.357	9.3468	9.5653	9.5495	9.5276	9.4069	8.4074	8.8369	9.4445	8.6224	8.2617	9.5351	8.5572	8.1632	9.6552	9.0624	8.7375
AKT1S1	chr19	-	1.03709	0.415368	0.772416	6.2025	5.9102	3.8184	4.465	6.4318	5.5097	5.1584	4.0702	3.0837	4.912	5.254	3.9057	2.6894	3.6872	5.3661	5.9225	4.0631	2.7355	3.8731	2.7421	5.8027	5.6007	4.0083
AKT2	chr19	-	1.50569	0.242429	0.662942	0.23079	0.47676	0.89418	0.67256	0.92781	0.42178	0.37357	0.64031	0.57143	-0.33414	0.47524	-0.24932	0.43542	-0.41008	0.14488	0.83178	0.31575	0.7796	-0.6112	-0.23314	1.4045	1.4691	0.21593
AKT3	chr1	-	1.35379	0.288887	0.695989	1.3724	0.63261	1.3482	0.035407	0.97368	0.23209	1.1032	-1.2074	1.7131	1.2194	-0.76054	-1.3719	-1.0032	-0.0054056	-0.64839	0.85143	0.37048	1.8503	1.4029	0.6345	-0.21186	1.9081	0.31574
AKTIP	chr16	-	1.94227	0.147006	0.585835	3.0221	2.1379	2.7473	1.5622	2.7365	2.1605	1.2175	2.41	1.2923	3.1206	1.5659	1.0147	0.16102	2.1928	0.030399	2.596	2.0652	2.4442	2.7162	2.3913	1.8454	1.6435	2.8156
ALAD	chr9	-	3.55853	0.0262628	0.306101	6.2512	5.7126	6.6082	6.121	5.0999	5.8631	6.1542	5.7951	6.3758	6.0826	6.1124	6.0166	5.8305	4.8578	4.6201	5.9315	5.4727	5.4381	6.138	6.1709	5.4643	3.8838	6.1327
ALAS1	chr3	+	2.23266	0.106075	0.52549	6.4937	5.5909	5.8931	6.6868	6.8881	6.7504	7.0231	6.2136	6.4874	5.8256	6.0243	6.6153	6.1481	6.287	6.0282	6.2154	7.256	5.9605	6.0606	6.7355	6.5378	5.3535	5.8548
ALAS2	chrX	-	0.834302	0.520959	0.829484	0.2686	0.014211	0.24435	-0.33145	-2.4521	-2.4567	-2.808	-2.3112	1.0947	-1.4694	-1.8644	-0.1538	-2.107	-1.1092	1.7072	-2.5743	-2.3183	0.26102	-2.5083	-2.0543	1.0062	1.6523	-0.051119
ALB	chr4	+	0.827385	0.52492	0.831982	-0.23128	2.7294	-0.74095	0.75364	-0.63002	1.6873	0.59903	1.0958	2.4313	3.16	1.5426	0.93129	1.3	0.71282	1.6548	1.5697	1.8257	1.3461	-0.68624	-0.23224	0.50637	3.1118	-0.55099
ALCAM	chr3	+	1.00283	0.431785	0.781614	4.2744	2.156	1.9387	1.1963	1.7601	2.9779	-0.18073	2.638	3.8532	3.6604	3.0848	1.3739	4.6632	1.518	3.538	4.0226	3.582	4.1107	5.3022	3.2359	4.2502	3.7726	3.8787
ALDH16A1	chr19	+	1.22987	0.333227	0.722778	2.214	2.2627	2.3324	3.2838	2.2627	3.2092	4.0223	3.7821	4.2245	3.8621	4.0728	3.6897	3.7453	2.0206	3.1432	2.9885	3.699	2.6539	2.6919	2.213	3.1927	2.0976	1.8943
ALDH18A1	chr10	-	5.29748	0.00533639	0.148641	4.4506	4.8504	4.4822	4.4854	3.1754	4.7557	5.4711	4.7014	4.8599	3.6466	4.8366	4.3048	4.3969	4.8951	3.5905	4.8636	3.9296	4.5117	5.1459	4.8558	3.8003	2.6876	4.6396
ALDH1A1	chr9	-	0.607577	0.662332	0.891841	0.25043	-1.2263	0.22618	-1.0866	-2.4702	-0.15294	-1.2412	-0.74444	-0.14589	0.83437	-0.29757	0.67603	-2.1252	-1.1274	1.6891	2.3617	-0.014546	0.24285	-2.5265	-2.0725	-1.3338	2.5516	-2.3912
ALDH1A2	chr15	-	1.34312	0.292465	0.696508	4.9998	4.912	4.4901	3.9143	1.7937	4.959	1.4378	4.2564	2.533	2.7763	2.3814	4.0919	2.1387	3.1365	4.8155	6.3153	5.3869	4.5068	3.3224	3.7764	5.252	7.3719	1.8727
ALDH1A3	chr15	+	0.925868	0.470758	0.801703	1.6167	0.5874	-0.030457	1.0167	0.92847	0.075847	-2.5974	-2.1006	1.3053	-1.2588	-1.6537	0.90482	-1.8964	-0.89861	2.1588	1.8842	-2.1077	-1.8503	-2.2977	-0.25871	-1.1051	2.3934	-2.1624
ALDH1B1	chr9	+	3.0259	0.0451229	0.377862	5.0603	3.7038	4.3248	4.3741	3.3079	2.9407	5.697	4.9607	4.847	3.2362	5.1631	4.1441	4.626	3.9834	3.6452	3.5601	2.7743	4.4361	5.2111	5.1407	3.7769	1.8094	3.0244
ALDH1L1	chr3	-	0.10729	0.978449	0.992256	0.32679	0.072404	-2.5048	-2.5952	-2.3939	-2.3985	-1.1648	-2.253	0.66743	-1.4112	-1.8062	-0.83257	-2.0488	0.53393	0.62791	0.65379	-2.2601	-2.0027	-2.4501	-1.9961	0.32747	-1.4595	-2.3149
ALDH1L1-AS1	chr3	+	0.374823	0.82354	0.942065	-3.0617	-3.8015	-3.5714	-3.6618	-3.4605	-3.4651	-3.8164	-3.3196	-2.7211	-2.4778	-2.8728	-3.4841	-3.1154	-2.1176	-2.7606	-3.5827	-1.7417	-3.0693	-3.5167	-3.0627	-2.3241	-2.526	-3.3814
ALDH1L1-AS2	chr3	+	0.489888	0.743157	0.92509	0.35913	-1.1177	-2.4725	-0.24092	-0.039616	-2.3662	-0.39553	-0.63574	-1.6222	0.2061	-1.7738	-2.3852	-2.0165	1.3032	-1.6617	1.2166	2.1645	-1.9704	-0.8328	-1.9638	1.0968	0.89481	-2.2825
ALDH1L2	chr12	-	0.167038	0.952382	0.982346	0.33485	1.069	-1.0228	-1.1132	-0.91189	1.1539	-1.2678	-1.508	1.593	-0.66618	1.2608	0.82999	-0.081402	0.43095	1.1665	0.55082	0.60039	0.85779	0.61685	1.0709	-2.0974	2.6548	0.7521
ALDH2	chr12	+	2.02616	0.133695	0.572512	1.2979	-0.28991	-0.79674	2.3859	0.89916	1.6315	-2.6267	-2.1299	0.79054	0.29687	-0.098103	1.406	0.39622	-0.92793	0.014055	0.41433	-0.55204	-1.8796	2.1966	-1.873	2.0355	-1.3363	-0.60678
ALDH3A1	chr17	-	0.716676	0.591458	0.861959	-1.7508	-1.3531	-1.4125	-4.6728	-4.4715	-4.4761	-4.8274	-4.3307	-3.7321	-3.4888	-3.8838	-2.9102	-4.1264	-3.1287	-3.7716	-4.5938	-2.7528	-1.7584	-4.5277	-4.0737	-3.3351	-3.5371	-4.3925
ALDH3A2	chr17	+	4.92485	0.0073542	0.169546	5.7712	6.0024	5.9126	5.3838	5.5019	5.1669	6.2449	5.3243	5.786	5.4988	6.1907	5.0229	5.166	5.5902	3.0878	5.3213	5.5574	6.1215	5.9338	5.7172	5.4063	3.5507	6.2536
ALDH3B1	chr11	+	2.48701	0.0801498	0.475927	2.1265	-1.8863	-0.91924	-3.3315	-3.1302	-3.1349	-1.1642	-0.66747	-0.80589	-2.1476	-0.95757	-1.5689	-1.2002	-1.7874	-2.4304	-0.93056	-1.4115	-2.7391	-1.6015	-0.41053	-1.9938	-2.1958	-1.4662
ALDH3B2	chr11	-	0.929905	0.46864	0.801286	-2.3287	-3.0686	-2.8384	-2.9288	-2.7275	-2.7321	-3.0834	-2.5866	-0.40314	-1.7448	-2.1398	-2.7511	-2.3824	-1.3846	-0.44266	-1.2648	0.5762	-2.3363	-2.7837	0.84022	-1.5911	0.52887	-2.6485
ALDH4A1	chr1	-	1.08124	0.395046	0.758079	-0.38483	1.814	2.1644	2.4746	-0.046606	1.0863	3.0035	2.2959	1.1782	2.3146	-1.7808	1.5147	-2.0235	1.2962	1.7908	2.0328	0.93515	1.1926	-0.10283	0.35118	-1.2321	2.2663	-0.70455
ALDH5A1	chr6	+	2.12966	0.119004	0.549909	2.3112	2.5396	4.8402	2.7421	2.4332	4.1786	4.655	3.3626	3.4136	4.2044	3.3341	3.594	3.0915	3.2553	2.481	4.3219	3.4053	4.5482	2.9473	2.1789	3.4794	0.6452	4.4104
ALDH6A1	chr14	-	1.54682	0.231197	0.662942	4.3571	4.2453	5.0483	4.3851	4.1673	5.0878	4.4546	4.0223	4.5807	4.0318	4.4691	4.5628	4.059	4.5263	3.1463	5.0369	4.1652	4.9776	4.2936	4.4988	5.3978	2.8739	5.1369
ALDH7A1	chr5	-	2.11427	0.121076	0.552931	-1.4847	-1.694	-3.5794	-1.0068	-0.80547	-2.7361	-0.45511	-3.3276	-1.5067	-4.0707	-4.4657	-0.98958	-1.901	-3.7106	-2.7686	-1.4752	-1.2192	-2.3403	-2.3023	-2.3337	-1.5951	-0.031509	-2.167
ALDH8A1	chr6	-	0.842682	0.516192	0.826061	4.8821	4.022	2.0505	3.7256	1.4244	3.0048	2.6535	2.3022	3.3862	0.82214	0.42717	4.8602	4.272	2.7673	4.4462	2.5246	5.4651	3.9311	2.1052	3.4072	4.1458	2.3589	3.0884
ALDH9A1	chr1	-	0.951021	0.457698	0.796403	3.6534	4.2452	4.2349	4.1832	4.1042	4.2325	4.5825	4.3277	3.5389	3.1732	3.9368	4.6276	4.3198	3.9808	4.3538	4.6113	4.0033	4.5485	4.5683	3.9305	4.5113	4.9007	4.7823
ALDOA	chr16	+	2.04639	0.13068	0.567545	7.6721	7.3379	7.0203	7.5825	8.1366	6.7402	8.064	8.1657	7.5772	6.9496	7.7495	7.3046	7.3054	7.3874	7.1114	6.8111	6.8909	6.787	7.8351	7.2729	7.1034	7.0236	7.2197
ALDOB	chr9	-	1.7925	0.174347	0.621972	-2.5064	-0.92432	1.3762	-0.78455	-0.097819	1.1777	-0.93916	-2.7643	-2.1658	-1.9225	0.0044563	-0.12147	-0.97515	-1.5623	-2.2053	-0.7055	0.035944	-2.514	0.49804	-2.5074	-1.7688	0.8366	-2.8261
ALDOC	chr17	-	1.2355	0.331078	0.721561	5.6352	4.6465	5.5007	5.653	6.8774	4.8774	5.8296	5.8586	4.4469	4.7704	5.6417	4.3359	4.1327	3.828	5.3005	5.1974	4.7781	4.9467	6.4349	5.2798	4.759	5.4434	5.3715
ALG1	chr16	+	0.462305	0.762462	0.931581	2.9171	2.1292	1.8342	2.7957	2.8914	2.0748	2.0646	2.6111	2.6845	2.4282	2.5328	2.1786	3.5909	1.1004	1.1943	2.1378	2.1476	1.5023	2.0232	3.0077	2.4789	1.2225	2.0242
ALG10	chr12	+	0.0620666	0.992254	0.997311	-2.3295	-0.43701	0.56685	0.42098	-0.40628	-0.19678	0.14854	0.044899	-1.1408	0.4561	-1.2925	-0.55023	0.33932	-0.53737	0.93513	-0.043107	0.037823	-0.95853	1.1225	0.90223	-0.74382	-0.94579	0.75681
ALG10B	chr12	+	1.43662	0.262547	0.672801	2.7458	1.6356	3.2764	1.6273	1.9045	2.9895	2.53	2.7823	2.0024	2.4598	2.3361	1.3504	1.3565	3.0064	2.0739	2.1693	0.84035	2.941	2.7126	2.5715	3.1818	3.0454	2.4261
ALG11	chr13	+	1.17925	0.353173	0.734028	3.8478	4.001	2.7871	4.0906	4.0416	3.6169	4.2348	4.4328	3.7657	4.1823	3.3448	4.048	4.7357	4.024	3.457	4.0909	3.3334	4.4628	4.4708	3.6509	3.363	3.3604	3.8906
ALG12	chr22	-	0.66611	0.62371	0.875375	5.4319	5.8565	5.1086	5.9512	5.3584	5.3271	5.8268	6.3085	5.4794	6.6063	6.0968	5.2248	5.2021	4.5769	4.4995	5.0679	6.0549	5.1311	5.3795	5.9538	5.9164	5.5019	5.6118
ALG13	chrX	+	2.37127	0.0909887	0.497017	3.4953	3.3563	3.9121	3.4834	4.0627	3.6801	3.5302	3.3827	3.1053	4.1355	3.2403	2.68	3.4793	3.6104	5.1241	3.4975	3.0472	4.0109	3.9967	3.4751	3.5337	5.2561	4.1612
ALG14	chr1	-	0.95595	0.455175	0.79488	3.0487	1.802	-0.63085	-2.3062	1.802	1.5909	0.34657	0.35789	2.0939	0.46276	0.80475	1.9589	1.9406	1.5599	2.0544	2.1652	1.4883	1.4562	1.7458	2.6852	0.61647	2.7364	-2.0259
ALG1L	chr3	-	0.743821	0.57461	0.854805	-4.2459	-3.4008	-2.4337	-4.846	-2.3227	-4.6493	-5.0006	-2.9188	-2.3203	-3.662	-4.0569	-3.0833	-4.2996	-3.3018	-3.9448	-2.445	-4.5109	-2.6685	-4.7009	-4.2469	-1.9233	-3.7102	-1.7583
ALG1L2	chr3	+	1.96069	0.143968	0.583425	-3.1437	-3.8835	-3.6533	-3.7437	-3.5424	-3.547	-3.8983	-3.4016	-2.803	-2.5597	-2.9547	-3.5661	-3.1974	-2.1996	-1.2576	-3.6647	-3.4086	-3.1513	-3.5986	-3.1446	-2.406	-2.608	-3.4634
ALG1L9P	chr11	-	2.71531	0.0626296	0.434046	0.68251	-1.9318	-0.11667	-1.792	-0.36831	-0.85837	-0.36165	-1.4499	-0.11436	-0.60803	-2.588	-3.1993	1.0763	-1.8328	-2.4758	-3.2979	-3.0419	0.022851	-3.2319	-1.1929	-0.45432	0.92868	-0.77471
ALG2	chr9	-	0.0352033	0.997399	0.999228	4.4256	4.6965	4.3256	4.638	5.3842	4.8429	4.8496	5.2412	4.6621	4.1	4.9119	4.8075	5.2483	5.1699	4.2556	4.325	4.8715	4.6678	4.6815	5.3243	4.3826	4.5864	4.6298
ALG3	chr3	-	0.792486	0.545264	0.842081	4.5019	3.8453	3.4425	3.6187	5.2715	2.7979	4.4199	4.7456	4.6921	2.6755	4.4756	4.4547	4.165	2.8752	2.2323	4.3114	3.0706	3.669	4.5884	3.8651	4.2538	2.9029	3.899
ALG5	chr13	-	0.270778	0.89294	0.962762	4.7381	4.6748	4.4133	4.7023	6.8287	4.7027	4.7351	5.3714	4.8083	4.8946	5.0454	5.2845	4.9939	5.2875	3.8413	5.4914	5.2394	4.7305	5.1475	4.8093	4.7139	5.1978	5.1846
ALG6	chr1	+	3.69586	0.0229393	0.288068	3.8943	3.9103	4.2043	4.5301	3.1398	4.2089	3.607	3.5554	3.708	3.6208	3.8622	4.07	4.0865	4.1429	3.4479	4.0524	4.0503	3.8709	4.0164	3.6723	4.1497	3.0641	4.0533
ALG8	chr11	-	1.1351	0.371496	0.745806	3.7418	2.7285	2.8814	1.9535	3.9315	2.7273	3.0679	3.3762	2.1729	2.633	3.0786	3.5668	3.4395	3.1215	1.1719	2.5112	3.5575	2.8821	4.1045	3.5167	3.2431	2.2029	2.5319
ALG9	chr11	-	0.483199	0.747833	0.925862	3.7797	4.4666	4.4379	3.7073	3.684	4.4583	4.0157	4.1005	4.2965	3.7116	4.1776	4.0094	4.5361	4.0116	4.933	4.5993	4.6992	3.9147	4.7791	4.3823	3.923	5.0373	3.8514
ALK	chr2	-	2.14311	0.117225	0.546288	0.4349	-0.95699	-3.5342	0.075863	0.96905	1.4301	-0.31975	-0.47507	0.48604	-0.85563	-1.2506	0.25352	-0.27085	0.2415	-0.40148	0.8468	-0.48215	-0.71018	-0.67214	0.67495	0.88305	0.97058	0.11519
ALKBH1	chr14	-	0.198586	0.935855	0.977098	3.5641	4.0622	3.4351	3.2134	5.1169	3.2657	3.3853	4.3727	4.4057	4.4425	3.7531	4.3086	4.7938	3.6383	3.1817	3.505	3.5485	3.5565	4.0677	3.8576	4.3552	1.5418	3.9922
ALKBH2	chr12	-	1.61532	0.213654	0.657602	2.3407	1.3457	1.0139	0.77917	1.5905	1.7723	1.7342	2.428	1.9955	0.037157	0.12761	2.6396	0.9845	1.2453	2.1873	1.3652	1.2586	1.9817	2.3488	1.6539	1.3284	1.7544	2.1691
ALKBH3	chr11	+	0.412581	0.797288	0.937071	4.0152	3.7337	4.2841	4.0799	5.2092	3.6805	3.9975	3.9337	4.1815	3.9234	4.1564	3.8499	3.8392	4.3566	2.9284	2.9267	4.3391	3.8595	4.1646	4.8064	3.7876	2.9659	3.128
ALKBH3-AS1	chr11	-	0.912679	0.477731	0.805507	0.86027	0.32691	-1.0279	-0.63287	1.009	1.4003	0.65311	-0.77614	1.5879	1.2032	-2.6512	0.64433	-0.57192	0.91128	0.2683	-1.0392	0.80174	-0.040393	-0.97321	0.6183	1.0674	-0.71953	0.747
ALKBH4	chr7	-	0.433464	0.782676	0.935709	3.4376	2.9493	2.732	2.2178	3.7758	2.0111	1.9151	1.2899	3.2928	2.7991	2.6035	2.7103	1.6545	1.5743	0.56878	1.9837	1.7189	1.7007	1.3977	3.2407	2.7215	1.4554	2.4981
ALKBH5	chr17	+	2.34199	0.0939726	0.501954	3.1936	2.8635	3.894	3.3219	3.6236	4.3895	3.3841	2.7523	2.6777	3.6888	4.3052	4.2826	3.9687	3.2811	4.8963	4.1379	2.6955	3.5629	2.4005	3.3164	2.9945	5.1946	3.5493
ALKBH6	chr19	-	0.723845	0.586976	0.860515	4.0507	4.0619	4.4873	4.5689	4.3605	3.9622	4.5384	3.5646	3.6777	4.6347	4.1675	3.6283	4.4209	3.0967	3.5179	4.0548	2.9518	4.0431	3.0962	3.9017	3.6787	3.8727	3.5829
ALKBH7	chr19	+	1.40361	0.272743	0.68154	2.2094	2.8535	3.1104	2.7596	2.9289	2.4709	2.8115	2.2087	3.1698	2.4802	2.5327	2.9686	2.1557	2.4398	2.5105	2.3532	2.0787	1.8887	1.0408	2.3428	1.4964	0.84698	1.6614
ALKBH8	chr11	-	3.62319	0.0246367	0.296977	3.8326	4.058	4.584	3.4451	3.4789	3.6418	3.4757	4.2268	3.1501	4.2721	3.1735	4.4663	3.7789	4.4718	1.8569	4.5727	3.5211	4.7902	3.9081	4.5958	2.8409	2.0914	4.4544
ALLC	chr2	+	0.643412	0.638533	0.882059	0.9053	-2.1564	-1.9263	-2.0167	-1.8154	0.50193	-2.1713	-1.6745	-1.076	-0.8327	-1.2277	0.4829	-1.4703	-0.47253	0.46945	-0.35266	-0.096647	0.16075	-1.8716	-1.4176	-0.67898	1.9264	-0.15139
ALMS1	chr2	+	3.10752	0.0414598	0.367495	6.1197	6.3839	5.8635	5.9886	5.602	5.4871	5.2811	6.1557	5.9585	5.3445	6.3248	5.7454	5.1062	6.166	6.2841	5.9576	5.0736	5.8829	5.598	5.1589	5.7991	6.0079	6.6131
ALMS1-IT1	chr2	+	0.47688	0.752254	0.927855	0.97398	1.0822	1.3123	2.4443	1.7127	1.9491	1.5978	2.6421	3.2406	-0.76401	2.7479	0.55159	3.1219	-0.40385	3.2011	1.5905	-0.027962	2.1039	1.6565	-1.3489	-0.6103	3.2752	2.0328
ALMS1P	chr2	+	0.758856	0.565424	0.850889	0.97398	-0.5028	-1.8576	-1.948	-0.16173	-0.16635	-0.51764	-1.6058	1.8001	-0.76401	-1.159	-1.7703	-1.4016	-0.40385	-1.0468	-1.8689	-1.6129	-1.3555	-1.8029	-1.3489	-0.6103	-0.81227	-0.082701
ALOX12	chr17	+	2.3449	0.0936715	0.501476	-0.44344	-1.9202	0.63185	0.094015	0.92335	1.4751	-0.35009	0.14666	1.8232	1.519	-0.25448	0.27167	1.2684	-1.8213	1.2362	0.62053	0.13958	0.68649	-1.6354	0.4036	-0.44276	0.092242	0.82181
ALOX12-AS1	chr17	-	1.68316	0.19762	0.645953	-2.1022	-0.72655	0.55804	-0.38034	1.4687	0.55331	-1.2719	-0.24464	-1.0246	-0.29589	-1.9133	-0.02211	0.7827	0.064277	-0.21613	0.74602	0.80273	-0.8874	0.10579	-2.1032	-1.3646	-1.5665	-1.1995
ALOX12B	chr17	-	1.8389	0.165348	0.611233	-0.092997	0.75215	-0.60267	-0.69305	-0.49174	-0.49637	0.73731	-0.3509	1.8326	0.49094	0.095964	1.0696	1.4383	0.8511	0.20812	2.1934	1.227	1.4844	-0.54796	1.491	0.64465	0.44268	1.1722
ALOX12P2	chr17	+	0.166692	0.952554	0.982346	2.1577	0.6809	1.989	2.5087	-0.56299	2.7054	0.66607	1.8998	1.3988	-1.1653	1.2471	0.63575	3.0551	1.5168	-1.4481	2.5878	-2.0142	1.4131	1.2553	2.1567	3.512	1.1084	-0.48396
ALOX15	chr17	-	2.2826	0.100352	0.514286	0.16629	-2.8955	-1.0804	-0.43376	-2.5544	-0.97405	-2.9103	-0.091616	-0.23004	-1.5717	-0.38172	-2.578	-2.2093	-1.2115	-1.8545	-2.6766	-0.098692	-2.1632	-0.28868	-2.1566	-1.418	-1.62	-2.4754
ALOX15B	chr17	+	3.10462	0.0415845	0.367724	0.15814	-0.58168	-0.35154	-0.44191	3.4598	-0.24523	-0.59652	-0.099767	2.0837	0.74207	0.3471	-0.26426	0.10445	1.1022	2.0442	-0.36286	-0.10684	0.15056	-0.29683	0.15718	0.89578	0.69382	-0.16158
ALOX15P1	chr17	+	0.429377	0.785539	0.935709	-1.611	-2.3508	-2.1207	-2.211	-2.0097	-2.0144	-2.3656	-1.8689	-1.2703	-1.027	-1.422	-2.0334	-1.6647	-0.66688	-1.3099	-0.54701	-1.876	-1.6186	-2.0659	-1.6119	-0.87333	-1.0753	-1.9307
ALOX5	chr10	+	3.00945	0.0459027	0.380384	-0.32563	-1.0654	-0.47274	-0.56311	-1.2098	0.85596	-2.3027	-1.8059	-1.2074	-0.96409	-2.944	-1.9704	-0.86474	-2.1889	1.075	0.98987	-1.076	-0.33321	-2.003	-1.549	0.41202	1.1031	-3.4527
ALOX5AP	chr13	+	1.20954	0.341106	0.726622	11.57	14.151	13.865	13.28	15.562	13.253	13.767	13.132	13.823	13.504	13.527	13.842	14.108	14.523	11.101	12.867	13.81	13.573	12.825	13.904	14.155	11.703	13.812
ALOXE3	chr17	-	0.802142	0.539576	0.839397	0.22042	1.8025	-0.28925	-0.37963	-0.17832	2.6244	-0.53423	-0.037482	2.146	0.80436	0.40938	2.6054	0.16674	1.1645	0.52154	2.5068	2.2774	2.5348	1.3504	0.21946	0.95807	3.5635	1.4857
ALPI	chr2	+	0.621441	0.653069	0.888524	-0.04967	-0.78948	-0.55934	-0.64972	-0.44841	2.3543	0.78064	-0.30757	0.29097	0.53427	0.13929	-0.47206	-0.10335	0.89443	0.25145	1.0143	-0.31465	-0.057247	-0.50463	-0.050629	0.68798	0.48601	-0.36939
ALPK1	chr4	+	0.974728	0.445676	0.788421	1.8046	2.3185	1.0539	3.232	2.5634	2.3446	1.9933	4.2556	1.2521	1.4954	1.9935	0.48909	-1.9496	-0.95177	2.9288	-0.83191	2.483	1.797	2.8586	1.8036	1.1637	0.22477	2.0323
ALPK2	chr18	-	2.33865	0.0943193	0.502435	-3.358	0.15007	0.88717	-0.051205	0.88707	1.448	-2.5277	-2.031	0.15252	-2.7741	0.53136	1.0775	-0.2418	-0.82898	1.3354	-1.0717	-0.4531	-0.1957	-1.0057	1.6854	-1.0354	1.57	-1.3558
ALPK3	chr15	+	3.1199	0.0409334	0.365388	3.866	3.9742	1.0344	5.4676	1.1454	7.0715	3.5968	1.2862	1.8848	2.1281	1.7331	4.2916	4.6604	2.4882	6.4891	5.5467	5.3666	3.8585	5.6127	4.7131	5.4517	2.0798	1.2244
ALPL	chr1	+	1.11966	0.378111	0.748899	-1.4647	-2.2045	-1.9744	-0.47979	-1.8634	-1.8681	-2.2194	-1.7226	-1.1241	0.70419	-1.2757	-1.8871	-1.5184	-0.52061	1.6438	-1.9857	-1.7297	-1.4723	1.2503	-1.4657	-0.72706	0.65594	-1.7844
ALPP	chr2	+	0.309018	0.868161	0.955865	-0.34157	-2.6663	-2.4362	-2.5266	-2.3253	-2.3299	-2.6812	-2.1844	-1.5859	-1.3426	-1.7376	-0.76397	-1.9802	-0.98244	-1.6254	-2.4475	-2.1915	-1.9341	-2.3815	-1.9275	-1.1889	-1.3909	0.075675
ALPPL2	chr2	+	1.15445	0.363358	0.740015	-3.3254	-4.0652	-3.8351	-3.9255	-3.7242	-3.7288	-4.0801	-3.5833	-2.9848	-2.7415	-0.81453	-3.7478	-3.3791	-2.3813	-3.0243	-3.8464	-3.5904	-3.333	-3.7804	-3.3264	-2.5878	-1.2048	-3.6451
ALS2	chr2	-	0.537113	0.710334	0.911908	4.4007	4.2108	4.5619	3.7538	4.6136	4.9081	3.5751	4.1428	4.0794	4.5887	3.9277	4.0012	4.3001	4.5288	4.179	3.4838	4.2034	4.1956	4.4638	3.8434	3.845	4.4784	4.081
ALS2CL	chr3	-	0.631009	0.646717	0.885695	1.8268	-0.78753	1.5581	0.089202	-0.44645	1.1339	-2.3873	0.43135	1.0299	1.7586	-1.4437	-2.0551	-1.6864	-0.68858	0.99037	-0.56871	0.9097	1.5297	1.0823	1.5363	-0.89503	2.3624	0.36954
ALS2CR11	chr2	-	0.675439	0.617679	0.872209	0.34822	-0.39159	0.39494	-1.1694	-4.138	-1.3353	-0.79345	-1.1898	0.060832	0.014619	-0.38036	0.23068	1.1613	-2.7951	0.02131	0.13208	0.94998	-0.57689	-1.8723	0.78336	0.16833	-1.6186	-4.059
ALS2CR12	chr2	-	1.13744	0.370501	0.745203	6.0855	5.0562	6.7602	6.6699	7.5849	6.615	6.5153	6.7605	6.8736	5.5319	5.9849	5.9041	6.4793	6.7401	6.0971	6.1925	6.609	5.4258	4.9784	6.0845	6.8231	6.3317	4.6283
ALX1	chr12	+	1.39236	0.276308	0.683957	0.80084	-1.1614	0.29117	-2.6066	-0.82029	1.497	-2.7612	0.057514	0.65606	0.16239	-1.8176	-2.4289	-0.47523	-1.0624	0.61654	-0.20558	0.53587	-2.0141	0.34588	-2.0075	1.0531	2.4361	0.48113
ALX3	chr1	-	0.949884	0.458281	0.796897	-1.8076	-0.96245	0.0046593	1.0518	0.60102	0.59639	-2.5622	-2.0655	0.11801	0.3613	-1.6186	0.57737	-1.8613	1.4584	-1.5065	0.47877	-2.0726	0.99218	-0.6776	0.9988	1.252	-1.2719	0.68004
ALX4	chr11	-	0.475076	0.753516	0.928561	0.96869	0.22888	-2.7109	-0.47935	-2.6	-1.0196	-0.63396	0.71079	1.3093	1.8421	-2.0123	0.5463	0.91501	1.0648	-1.9001	-2.7222	-2.4662	-2.2088	-2.6562	-0.61723	-1.4636	0.65638	-2.5209
ALYREF	chr17	-	1.18974	0.34895	0.732072	1.0559	0.026614	-2.9132	-0.68162	1.4457	-2.8069	-0.35079	-2.6614	0.7445	-1.8196	-0.62957	-2.8259	-0.87222	1.7105	0.21955	-0.60256	-0.34655	-0.089148	-2.8585	-2.4045	-0.080887	0.45411	0.08414
AMACR	chr5	-	1.16419	0.359328	0.737618	-1.4782	-0.10254	-0.40292	0.58471	0.78602	-0.29661	1.1364	-0.15115	-0.4006	-0.1573	0.58522	-0.67821	1.1311	-2.1191	-1.1771	0.11628	-1.0062	0.099179	-0.34821	1.1838	-0.74056	-0.94253	-1.7979
AMBN	chr4	+	0.628734	0.648224	0.8861	-0.69524	-1.4351	0.38004	-1.2953	-2.6789	-2.6836	-3.0349	-2.5381	-1.9396	-1.6963	-2.0912	-0.38067	-2.3339	-1.3361	0.34284	0.89924	0.26217	0.51957	-0.41324	-2.2812	0.77937	1.4254	-2.5999
AMBP	chr9	-	0.661619	0.626627	0.876723	-2.021	-2.7609	-4.1157	-4.2061	-2.4198	-4.0094	-4.3607	-3.8639	-3.2654	-1.4371	-1.8321	-4.0284	-3.6597	-2.6619	-1.7199	-1.8051	-1.5491	-3.6136	-4.061	-3.607	-2.8684	-1.4854	-1.1184
AMBRA1	chr11	-	0.328474	0.85518	0.951866	5.2276	5.9299	5.8096	5.9348	6.4138	5.5786	5.7323	6.0614	5.2426	5.1594	5.6327	6.0767	5.8933	5.0342	5.3087	5.426	5.4728	5.22	5.7653	6.0319	5.9652	4.3434	4.3009
AMD1	chr6	+	1.77435	0.178004	0.628201	7.082	6.411	6.7942	6.6608	6.0352	6.9245	7.173	7.7647	6.9414	6.4078	6.8476	6.7617	7.6308	7.3557	10.028	7.1448	6.8655	7.3203	7.8474	6.8848	6.8231	9.9254	6.8904
AMDHD1	chr12	+	0.934457	0.466263	0.800377	3.4993	1.0141	-2.8432	1.5899	2.3121	-2.7369	0.081706	2.0524	3.735	-1.7496	1.3148	1.7676	1.5196	0.93246	0.77491	1.9003	0.57138	1.9068	2.4209	-0.74956	2.1045	-1.7979	0.80615
AMDHD2	chr16	+	2.07639	0.12634	0.561583	1.5721	3.0752	2.5131	3.8066	3.0478	2.9343	1.8648	0.57725	3.6783	2.7727	3.4689	2.9708	1.071	2.3098	2.3587	2.0984	2.3544	1.3581	1.4582	2.3081	2.1033	1.3708	0.80494
AMELX	chrX	+	1.09217	0.390159	0.754178	-1.2891	-3.6139	-3.3838	-3.4741	-3.2728	-3.2775	-3.6287	-3.132	-2.5335	-2.2902	-2.6851	-3.2965	-2.9278	-1.93	-2.573	-3.3951	-3.1391	-2.8817	-3.3291	-2.8751	-2.1365	-2.3384	-3.1938
AMELY	chrY	-	0.834792	0.520679	0.829484	-2.4827	-3.2226	-2.9924	-3.0828	-2.8815	-2.8861	-1.6524	-2.7406	-2.1421	-1.8988	-2.2938	-2.9051	-2.5364	-1.5386	-2.1816	-3.0037	-1.1628	-2.4903	-2.9377	-2.4837	-1.7451	-1.9471	-2.8025
AMER1	chrX	-	0.728011	0.584382	0.85896	1.8991	4.2182	3.2639	1.8296	4.0029	3.6834	3.184	2.9949	2.2398	1.6351	3.3105	3.9215	4.0331	2.8432	2.7308	2.8521	2.7121	2.4221	4.3828	3.7726	2.6368	4.1229	2.6574
AMER2	chr13	-	0.331146	0.853381	0.951264	1.197	-1.1277	2.2723	2.9189	1.5353	3.8526	2.0273	1.6761	2.2746	2.5179	2.123	2.3596	4.082	3.7261	5.8439	4.1355	-0.6529	3.3049	3.801	3.0705	0.34972	3.8482	2.7518
AMER3	chr2	+	2.99099	0.0467952	0.383094	-0.9087	-3.9704	-0.57038	-3.8307	-3.6294	-3.634	-1.6634	-1.1666	-2.89	-2.6467	-3.0417	-3.653	-0.96238	-0.70157	0.24041	-3.7516	-3.4956	-3.2382	-1.3637	-0.061665	-2.493	-1.11	-1.9654
AMFR	chr16	-	2.67276	0.0655523	0.44116	3.6971	3.906	4.2369	3.097	5.2729	3.9759	2.8737	3.5047	3.7407	4.0642	4.5683	4.6428	3.709	4.7067	4.947	3.6805	3.2153	3.2174	3.6487	4.5366	4.5003	4.4789	3.679
AMH	chr19	+	1.56364	0.226758	0.662942	-0.91505	-1.6549	-3.0097	-1.5151	-2.8988	-2.9034	-0.93273	-2.7579	0.16256	-1.9161	-2.311	-2.9224	-2.5537	-1.5559	-2.1989	-3.021	-1.18	-2.5076	-2.955	-0.91601	-1.7624	-1.9643	-2.8197
AMHR2	chr12	+	0.35719	0.835675	0.945187	-2.2727	-1.4275	-2.7824	-2.8727	-2.6714	0.13129	-3.0273	-2.5306	-1.932	-1.6888	-2.0837	-2.6951	-2.3264	-1.3286	-0.38661	-1.2087	-2.5377	-2.2803	-1.1427	0.048278	-1.535	1.4329	1.3145
AMICA1	chr11	-	7.89714	0.000736608	0.047002	2.6792	7.9629	7.9636	1.262	3.2998	4.055	3.1908	5.3463	7.2091	7.3552	3.3866	4.2857	3.0308	8.4732	0.5782	4.0677	5.2216	6.3417	5.9834	7.4981	-0.20766	0.32734	7.2174
AMIGO1	chr1	-	0.435533	0.781226	0.935709	-1.6238	-0.29326	-4.4554	-4.5458	-0.43762	-2.7642	-1.8931	-1.8817	-1.2832	-3.3618	-1.4349	-0.66772	-3.9994	-3.0017	-0.18522	-0.3793	-1.8888	-3.9533	-4.4007	-3.9467	-3.2081	-0.60273	-1.0956
AMIGO2	chr12	-	3.87004	0.0193698	0.267348	3.7429	-1.0844	3.6942	2.9622	3.2385	3.9854	1.7883	3.1841	2.5321	4.2573	1.2229	3.2509	2.9522	1.978	2.1581	2.9622	2.9014	3.1588	3.821	2.6901	2.715	2.513	-0.66432
AMIGO3	chr3	-	0.760326	0.564532	0.850656	0.73096	1.0384	1.3588	-0.31655	-1.2527	-1.9943	1.0236	0.65363	1.2522	0.57793	1.4053	1.3559	1.4142	1.4686	0.82563	1.3475	0.25953	1.7707	1.013	0.28254	0.73164	0.81918	-0.32573
AMMECR1	chrX	-	1.41122	0.270358	0.678813	8.9064	8.2706	8.9681	8.9995	8.8642	8.7502	8.3761	8.7525	8.9813	8.6796	7.3983	8.9809	8.7406	8.4666	9.0359	9.2513	9.4468	8.8988	8.7434	8.3928	9.0523	7.9101	9.1398
AMMECR1L	chr2	-	0.639578	0.641056	0.883374	4.5043	4.2757	4.8452	4.7673	3.3067	4.5301	4.3683	4.1281	4.1231	4.1657	3.0621	4.0121	3.8018	4.5258	3.6994	3.9604	4.2393	3.7369	3.6305	4.144	3.7451	4.7378	4.472
AMN	chr14	+	1.88747	0.156448	0.600169	-2.7242	-3.464	-3.2338	-3.3242	-3.1229	-3.1275	-3.4788	-2.9821	-2.3835	-2.1402	-2.5352	-3.1466	-2.7778	-1.7801	-0.10112	-3.2452	-2.9891	-2.7317	-3.1791	-2.7251	-1.9865	-2.1885	-3.0439
AMN1	chr12	-	0.812206	0.533696	0.836319	3.4671	2.851	4.0103	3.5691	4.9389	4.4814	4.1932	3.8846	2.786	4.7531	3.5672	3.849	3.23	2.4326	0.024039	4.0399	4.3357	4.688	2.9684	2.6854	4.0213	2.1846	4.3942
AMOT	chrX	-	1.43575	0.262808	0.672801	1.8074	-0.1548	-0.77266	1.063	-2.9837	-0.66636	-3.3396	-2.8428	0.077656	-2.001	-2.396	1.6365	2.1163	-1.6408	1.9641	1.8483	0.32003	-2.5925	0.66056	0.22148	-1.8473	2.5946	0.26529
AMOTL1	chr11	+	2.09423	0.123831	0.556309	5.1456	3.9204	3.3025	4.499	3.1619	5.6105	4.6035	5.2142	3.9013	4.7065	4.1122	5.1553	3.6382	2.9198	5.3521	4.7134	3.8575	3.6843	3.7578	3.6909	5.3322	4.9894	3.8028
AMOTL2	chr3	-	1.52741	0.236429	0.662942	0.65349	1.0512	1.5223	0.53886	1.1027	0.73554	-2.4231	0.39558	-1.3278	-1.0845	-1.4795	0.23109	-0.13716	-0.72434	-1.3673	0.61792	-1.9334	-1.676	-2.1234	-0.08444	2.7696	1.1892	-1.9882
AMPD1	chr1	-	0.973895	0.446094	0.788818	-0.62088	0.96123	1.1914	0.36403	0.56534	0.56071	-1.3755	1.4431	-0.28024	2.285	1.153	2.1266	2.1328	0.32322	3.5871	-1.1419	1.4361	-0.62846	-1.0758	2.1855	0.11677	1.4998	1.3813
AMPD2	chr1	+	1.72933	0.187424	0.634408	11.201	10.279	10.691	10.513	10.007	10.051	10.403	10.437	11.036	10.562	10.519	10.834	10.558	10.629	10.825	10.112	9.8997	10.036	11.184	10.38	10.204	10.411	9.9021
AMPD3	chr11	+	3.34981	0.0323657	0.334043	1.9352	2.6441	2.9303	0.51801	1.3714	1.9371	1.9484	0.9914	1.3143	2.8643	2.5294	1.5128	-1.743	2.0622	0.93375	1.4142	1.3187	1.5761	2.0521	2.6555	0.92282	2.3907	3.0354
AMPH	chr7	-	1.59459	0.218812	0.657629	4.749	5.2838	4.3295	5.5698	5.5046	5.1194	4.0846	3.7848	2.4574	4.6267	4.7387	5.2551	3.9891	3.0608	4.1834	5.6137	6.35	5.8958	4.4691	4.0418	5.2873	3.1378	6.075
AMT	chr3	-	1.09752	0.387788	0.754178	0.85059	-1.7873	1.5225	-0.46316	0.52056	0.70437	0.41081	1.2124	0.22599	0.16443	-0.85857	-0.53704	-0.037086	-0.75551	0.04208	1.2758	0.95598	1.8605	1.5459	0.35005	0.13757	-0.51186	1.7125
AMTN	chr4	+	0.69411	0.605716	0.866951	-2.0042	0.42587	-2.5139	-1.0193	-2.403	-0.82265	-2.7589	-2.2621	1.1438	-1.4203	-1.8153	-2.4266	0.264	0.52482	-1.7031	-2.5252	-2.2692	-2.0118	-2.4592	-2.0052	-1.2666	0.1164	-2.324
AMY1A	chr1	+	2.33758	0.0944316	0.502435	-2.3374	-3.0772	-2.847	-4.5224	-1.9992	-4.3257	-4.677	-2.5953	-3.5817	-1.7534	-3.7334	-4.3447	-3.976	-2.9782	-3.6212	-4.4433	-2.6024	-3.9299	-2.0554	-3.9233	-3.1847	-3.3867	-4.2421
AMY2A	chr1	+	1.21187	0.340193	0.726622	-0.73104	-1.4708	0.34425	-1.3311	-1.1298	-1.1344	-1.4857	-0.98894	-0.39039	1.4379	-0.54208	-1.1534	-0.78472	0.21306	-0.42992	-1.252	-0.99601	-0.73861	-1.186	-0.732	0.0066113	-0.19536	-1.0508
AMY2B	chr1	+	0.929355	0.468928	0.801308	1.7936	2.4075	2.8689	3.153	2.1319	2.3078	2.117	2.6137	0.54932	2.6671	1.1346	1.9018	3.2139	-0.43218	1.7322	3.3122	3.6441	3.5703	2.9236	1.7927	4.1163	3.4073	3.2582
AMZ1	chr7	+	2.10034	0.122984	0.55468	-5.6388	-1.2494	-0.21778	-1.484	-3.2302	-1.088	-4.0716	-3.5748	-0.54331	-1.148	-5.4499	-3.2539	-5.6925	-2.3728	-5.3377	-2.2529	-3.5819	-3.3245	-2.1869	-0.51052	-4.9012	-2.7812	-3.1512
AMZ2	chr17	+	0.288797	0.881401	0.95953	3.9365	3.9125	4.2979	3.7496	4.1001	4.0121	4.109	3.5373	3.5048	4.4593	4.1696	4.1164	3.6391	3.3966	4.81	4.2535	3.9182	4.3644	3.69	3.7609	4.137	2.6076	4.1276
AMZ2P1	chr17	-	2.5121	0.0779882	0.472124	4.4334	5.3666	5.4532	5.2035	5.6014	5.7533	4.4586	4.7144	5.3499	5.6988	4.6758	5.8605	4.8016	5.6269	6.5065	5.5154	5.8242	6.2136	4.5543	5.3627	5.3258	5.1719	5.5253
ANAPC1	chr2	-	1.52152	0.238042	0.662942	6.9441	7.1874	6.5	7.2928	7.1414	7.5902	7.3023	7.1906	7.5309	7.5936	6.836	6.7678	6.956	7.2168	6.5738	7.4725	6.8074	7.5326	8.0054	7.1316	7.8702	6.4458	6.6244
ANAPC10	chr4	-	1.5057	0.242425	0.662942	2.3533	2.3733	1.8436	2.0322	3.6624	1.5024	2.028	2.4057	1.7505	2.2002	2.4219	2.5969	2.2205	2.4261	2.0403	2.1733	2.3352	1.8448	2.809	2.1459	1.9914	3.0352	2.9443
ANAPC11	chr17	+	0.354461	0.837544	0.945695	9.4363	8.6965	9.1773	8.9956	10.643	8.7804	8.9323	9.1572	9.7123	9.0307	10.011	9.5953	8.6596	10.051	8.3673	8.5038	8.549	9.0449	8.4531	9.1828	8.7483	8.5464	8.6185
ANAPC13	chr3	-	0.473912	0.754331	0.928743	2.868	3.0114	2.2702	2.592	4.514	2.4859	2.8374	3.4342	3.0744	2.3059	2.7746	3.5236	2.7487	3.0021	1.5842	3.3839	3.2609	3.9485	3.7414	3.0286	2.9039	1.6123	3.3723
ANAPC15	chr11	-	3.55584	0.026333	0.306198	0.62246	0.57452	-0.41773	0.5699	1.9495	0.60611	-0.66271	1.6183	0.43259	-0.90908	-0.081664	0.20007	1.3919	-2.1339	1.4711	1.0449	0.56393	0.61488	0.1675	-0.75701	0.46702	1.9813	1.4603
ANAPC16	chr10	+	0.550358	0.701207	0.908249	7.0998	6.7462	6.5998	6.7494	7.3764	6.5262	6.607	6.6044	6.5817	6.734	6.43	6.5343	6.6384	6.6068	6.2497	6.5837	7.0387	6.9165	6.716	6.9557	6.3191	6.001	6.9797
ANAPC1P1	chr2	+	0.64674	0.636347	0.881217	-0.34556	-2.6703	0.72973	-0.94561	-0.7443	-0.011964	-1.1002	0.1335	-0.0049181	0.97534	-1.7416	0.45444	0.33772	0.59854	-0.04444	0.71841	0.12643	-0.35314	-0.063558	-1.9315	1.6145	0.19012	0.071689
ANAPC2	chr9	-	1.16725	0.358067	0.736921	2.1465	2.1874	1.8433	1.6186	2.2953	1.5871	1.5328	0.30368	0.37171	2.6545	1.4424	1.4831	0.71435	1.2647	2.3717	0.984	-0.59648	-0.33908	1.05	-0.33246	1.0582	2.0407	2.3228
ANAPC4	chr4	+	4.88442	0.00761945	0.17216	4.7385	4.5453	4.4699	5.3152	4.3913	5.1734	5.0647	5.6496	4.3711	4.464	4.6801	4.8263	4.7364	4.4661	3.8632	5.6682	5.1894	4.1848	5.1218	5.2721	4.6797	3.4625	4.8141
ANAPC5	chr12	-	0.411833	0.797811	0.937071	6.7639	6.674	6.9249	6.9641	5.6744	6.6488	7.0221	6.6741	6.9249	6.1761	6.8608	6.5987	6.853	6.1089	6.3968	6.6562	6.581	6.6237	6.9009	6.578	6.5545	6.9747	6.6615
ANAPC7	chr12	-	2.99255	0.0467192	0.382934	5.5573	5.2877	5.7029	5.6348	5.2106	5.382	5.3773	5.4815	5.3196	5.119	5.3761	5.3478	5.4312	4.9684	4.7049	5.4937	5.6705	5.7162	5.5404	5.0424	5.0814	4.8588	5.3723
ANG	chr14	+	0.474489	0.753927	0.928607	-3.8169	-2.9717	-4.3266	-2.095	-4.2156	-2.6353	-1.7642	-1.2674	-3.4762	-3.2329	-3.6279	-4.2393	-3.8706	-2.8728	-3.5158	-2.016	-4.0819	-3.8245	-2.6869	-3.8178	-3.0792	-0.95928	-4.1366
ANGEL1	chr14	-	1.80579	0.171719	0.618052	5.6021	4.6764	4.728	4.8759	4.5947	4.0799	4.3939	5.4226	4.7945	4.9136	4.3467	4.2517	4.6951	3.656	2.2425	4.8005	4.9727	4.5328	5.4704	5.5324	5.3598	4.2225	5.1853
ANGEL2	chr1	-	0.104132	0.979599	0.992727	5.2078	4.4982	5.5506	4.638	4.4909	4.959	4.7136	4.4563	4.459	5.2837	3.9663	4.855	4.9343	5.1671	4.6404	4.9642	4.1818	4.735	4.8322	4.7969	4.7433	4.9997	5.1655
ANGPT1	chr8	-	1.2721	0.317419	0.714193	-0.64687	-4.194	-3.9639	-1.2469	-0.68304	-0.15715	-0.50843	-1.3902	0.056344	-2.8703	-0.095337	0.030274	-1.186	-0.18819	1.3705	0.88276	-0.91185	-1.8768	0.48313	-3.4552	-1.1316	0.7819	0.31352
ANGPT2	chr8	-	2.04562	0.130792	0.567734	1.5604	2.8434	2.7908	1.9756	2.7466	1.711	1.9377	2.2871	2.1793	3.0327	2.4236	2.1226	1.785	1.9041	2.3293	2.5401	0.95029	2.9408	2.4457	2.4806	1.1358	0.00092657	3.2635
ANGPT4	chr20	-	3.72671	0.022258	0.28385	-2.827	-1.9818	-1.0147	-3.427	-1.6408	-1.6454	-3.5816	-3.0849	-2.4863	-2.243	-1.053	-3.2494	-2.8807	0.43906	-2.5259	-1.763	-3.0919	-1.2496	-3.2819	-2.8279	-0.50436	-2.2913	-1.5617
ANGPTL1	chr1	-	2.64415	0.0676004	0.447717	-0.40073	-2.278	0.27402	-0.55332	-1.4515	-0.8041	-4.6148	-1.7961	-1.1976	-1.6913	-2.0862	-1.1126	-1.5919	-2.9161	0.52842	-1.2112	-1.8032	-3.8677	-1.5078	-2.2762	0.33692	-1.0026	-4.1799
ANGPTL2	chr9	-	0.348097	0.84189	0.946979	2.1841	0.70733	0.93747	1.5841	1.0484	3.5463	-0.89247	1.9262	1.7878	2.0311	1.6361	1.7617	-0.1915	3.9762	2.4852	-0.65882	1.9191	2.662	2.5771	2.6686	0.59983	2.7198	3.6299
ANGPTL3	chr1	+	0.453146	0.768881	0.934104	-1.703	-1.7059	-3.7977	-1.0807	-3.6867	-0.88401	-4.0426	0.36099	1.1401	-0.38213	-0.77711	-0.90304	-1.7567	-0.75893	-1.4019	0.83486	-3.553	-1.7106	-1.421	-3.289	-0.22842	-2.7523	-3.6077
ANGPTL4	chr19	+	0.940698	0.46302	0.798057	-0.37628	-1.1161	-1.6229	-3.2983	-3.097	0.068345	-1.8679	-2.9561	-2.3576	-2.1143	-0.92429	-3.1206	-2.7519	-1.7541	-2.3971	-3.2192	-2.9632	-1.1208	-3.1532	0.10819	-1.9606	-2.1625	-3.0179
ANGPTL5	chr11	-	1.4152	0.269117	0.677217	-2.857	-1.2749	-1.7817	-0.64972	-3.2558	-0.090469	-3.6117	-1.53	0.65354	1.1863	-1.0831	-0.47206	-0.58878	-1.9129	-0.23398	-1.0561	0.047923	-1.2796	-1.727	-1.273	0.20255	0.84858	-3.1767
ANGPTL6	chr19	-	1.51412	0.240083	0.662942	-3.471	-2.6259	-3.9807	-0.61163	-1.0624	-3.8744	-2.6407	-3.7289	-3.1304	-2.8871	-1.6971	-1.5715	-3.5247	-0.94195	-3.1699	-0.53258	-3.736	-3.4786	-3.926	-3.472	-2.7334	-2.9353	-2.2058
ANGPTL7	chr1	+	0.333247	0.851964	0.950603	-1.0123	-2.9745	0.8801	-2.0978	-4.2184	-0.31616	-4.5743	-4.0776	-0.30912	0.22368	-1.3088	-4.2421	-0.41393	-2.8756	0.72936	-0.25321	-2.4997	-1.0199	-0.36775	-0.65072	-0.27468	0.41644	-2.5544
ANHX	chr12	-	2.41008	0.0871885	0.489916	0.22042	-3.9788	-0.94133	-3.8391	-1.3158	-3.6424	-3.9937	-3.4969	-2.8984	-2.6551	-1.4651	-3.6614	-3.2927	-2.2949	-0.61596	-3.76	-3.504	-0.92466	-3.694	-0.070047	-0.17944	0.7561	-3.5587
ANK1	chr8	-	0.57958	0.681232	0.900817	3.349	0.40753	-0.099301	0.54729	-1.5733	3.28	0.39269	0.15247	0.75101	-0.59065	-0.98563	1.5729	0.35669	2.0914	2.827	2.0049	1.3678	1.1398	-0.04459	1.1464	-0.43694	3.0615	1.6756
ANK2	chr4	+	0.917602	0.475118	0.803941	2.1924	3.2181	2.2994	0.0073929	1.0567	4.072	0.33822	1.7281	3.1497	3.2618	2.5619	2.618	3.0898	0.81458	3.2305	3.1221	3.4468	2.3654	0.15248	0.60648	3.1106	3.6792	0.28773
ANK3	chr10	-	1.37334	0.282442	0.689834	3.6061	3.3927	3.223	1.192	-0.39091	3.6919	2.1493	3.1499	2.9599	0.88127	2.0713	1.4599	0.87168	1.2414	2.6309	2.9751	1.3278	2.8964	2.4915	3.7318	1.4824	2.659	2.822
ANKAR	chr2	+	0.692381	0.606817	0.86742	3.685	4.2066	3.727	3.0036	3.2462	4.1471	3.0443	3.4661	2.2281	3.8605	2.439	3.1813	2.8678	3.7968	3.5242	4.0722	3.497	4.2558	4.4581	3.0488	3.9607	2.7857	4.3946
ANKDD1A	chr15	+	1.21617	0.338518	0.72614	8.0025	8.0549	7.3447	7.1742	8.2235	7.914	7.0997	8.9569	8.03	8.5864	7.7881	7.8949	8.4241	7.4959	7.4696	7.8518	7.2379	9.0803	8.0726	7.6884	8.0264	8.466	8.4749
ANKDD1B	chr5	+	1.95035	0.145665	0.584724	-1.323	-2.9108	-2.1952	-5.0929	-1.1912	-2.0889	-2.0776	-1.5809	-1.3449	-3.9089	-0.84449	-2.5933	-2.2246	-1.2269	-0.49132	-1.107	-2.4359	-4.5005	-0.19296	-2.9089	-2.1703	0.29073	-4.8126
ANKEF1	chr20	+	2.58531	0.072032	0.458364	2.4175	1.9137	2.1439	2.0535	2.1416	2.0141	2.0536	2.3956	0.72569	1.597	1.8695	2.653	2.0814	1.5702	0.92718	2.077	1.1842	2.1275	3.2388	-0.75341	1.3637	0.63122	2.3338
ANKFN1	chr17	+	2.03948	0.131701	0.569495	-0.76	0.085149	0.6048	-2.945	-0.42178	1.3391	0.35982	-1.0179	-2.0043	-1.761	0.65135	-1.1824	-0.81368	0.1841	0.27809	0.59347	0.19741	-2.3525	-1.215	-0.76096	-0.022352	1.8912	0.14268
ANKFY1	chr17	-	0.744542	0.574167	0.854479	10.923	10.645	10.536	11.553	11.384	10.79	10.999	11.211	10.62	10.694	10.921	11.374	11.71	10.256	10.168	10.427	11.126	10.399	11.341	10.702	11.369	9.4285	10.86
ANKH	chr5	-	5.61395	0.00409694	0.128327	3.6297	5.8837	5.3531	5.1978	4.5759	5.0826	4.617	3.9401	5.4758	5.2864	5.2523	4.8251	4.252	5.3883	5.8053	4.6601	5.9689	4.6468	4.1664	5.767	4.2282	4.7993	5.3867
ANKHD1	chr5	+	1.60914	0.215179	0.657602	1.109	2.3862	2.6164	2.2664	3.2368	2.5421	1.7434	1.9506	2.94	2.9153	2.0349	2.5981	1.3068	3.4937	3.4272	2.7655	2.2846	3.0489	1.9896	2.6464	1.9779	3.1831	2.7007
ANKHD1-EIF4EBP3	chr5	+	0.244577	0.909197	0.967855	0.20185	-1.7604	-1.5302	-3.2056	0.16568	-1.4239	-1.7752	-2.8634	-0.6799	0.30036	-2.4165	-1.4429	-2.6592	-1.6614	-2.3044	-0.80457	-1.2855	-2.6131	-1.4755	-1.0215	-1.8679	-2.0698	-0.60329
ANKIB1	chr7	+	1.12744	0.374764	0.747664	7.7871	8.5588	7.9861	8.078	8.3336	7.6783	8.1977	8.1556	7.591	8.4876	8.768	8.0561	8.7123	7.9436	6.8054	7.2186	8.1055	8.7678	8.177	8.0731	7.7209	7.5512	8.3882
ANKK1	chr11	+	0.375112	0.823341	0.942065	1.0714	-1.9904	-0.17525	-0.26563	0.67265	1.1534	-2.0052	-1.5084	1.412	0.91836	-1.0616	0.649	0.28074	2.0155	2.2205	-1.7715	-1.5155	-1.2581	-1.7055	-1.2515	-0.51289	-0.71486	0.014707
ANKLE1	chr19	+	0.997167	0.434552	0.782709	0.41064	0.51883	2.1026	0.29602	-2.31	-2.3147	-0.34401	-2.1692	0.75128	-1.3274	-1.7223	-2.3337	1.205	0.61778	-1.6102	-2.4323	-2.1763	-1.9189	-0.78129	-0.32728	-1.1736	-1.3756	-2.231
ANKLE2	chr12	-	1.1535	0.363754	0.740264	4.2577	4.3755	3.9311	4.1337	3.8805	4.2666	4.3119	3.9332	4.3375	2.6443	3.8008	3.3192	3.9689	4.4864	4.1034	3.6472	3.2042	4.0403	4.2313	3.4303	2.3324	3.5195	4.3825
ANKMY1	chr2	-	0.432491	0.783357	0.935709	2.0168	2.3951	2.5246	2.1253	0.50841	1.6134	2.2796	2.5511	0.70031	1.998	0.75508	2.7446	1.7348	-0.074747	1.6042	2.069	1.7518	1.696	1.3335	1.4132	1.4843	2.5525	2.2702
ANKMY2	chr7	-	1.08776	0.392126	0.755996	2.3171	2.7055	2.3709	2.4893	2.1962	1.5365	2.258	2.8611	1.8148	1.8622	2.962	3.0112	2.6429	1.7264	1.9066	3.0148	2.5628	2.6692	3.1134	2.0037	2.7737	2.3364	2.6448
ANKRA2	chr5	-	2.31952	0.0963339	0.506231	3.5147	3.7281	4.393	4.3026	3.9012	3.9548	3.6484	3.7246	3.255	4.459	3.6194	3.9011	4.0697	3.3854	4.025	4.6124	4.4982	4.4065	3.3548	4.226	4.2927	4.5762	4.027
ANKRD1	chr10	-	2.44655	0.0837724	0.484077	-1.079	-1.8188	-3.9106	-1.679	-1.4777	-2.2193	-1.8336	-2.0739	-3.0603	-2.817	-3.212	-2.2383	0.0048363	-0.87185	-0.29244	-2.3369	-2.0809	-1.8235	-1.0485	-3.4019	-2.6633	-0.057879	-0.91328
ANKRD10	chr13	-	0.764629	0.561925	0.849381	7.0575	5.8215	7.0208	6.524	6.3338	6.8159	6.4972	6.4373	5.9007	7.0121	6.2962	6.2148	6.4221	6.0208	6.2703	6.5475	6.8053	6.6637	6.6656	6.3984	6.308	6.3866	6.7705
ANKRD11	chr16	-	1.61852	0.212867	0.657602	3.7757	4.0801	4.0321	3.7688	5.0257	4.1479	3.3544	3.7297	3.4432	4.0316	4.1766	3.7622	3.8469	3.402	4.2166	3.7471	2.5189	3.878	3.5605	3.0214	3.6751	4.0237	4.0917
ANKRD12	chr18	+	1.94869	0.145939	0.584977	8.7558	8.9643	9.1976	9.682	10.343	9.2738	8.735	9.0762	9.3229	9.1831	8.6904	9.8093	9.5157	9.4742	9.2118	9.581	9.6773	9.6406	9.0347	8.6802	9.1877	8.8401	9.4975
ANKRD13A	chr12	+	2.60518	0.0705019	0.455041	4.5899	4.825	4.368	4.5848	4.5427	4.4743	5.2441	4.9659	3.6814	4.9827	5.0169	4.245	4.5162	5.1486	4.3977	3.9225	4.3447	5.5674	5.2077	5.1573	3.929	4.1745	4.6828
ANKRD13B	chr17	+	0.261584	0.89872	0.965162	-0.67359	-3.7353	-3.5052	-3.5956	-3.3943	-1.8139	-3.7502	-3.2534	-0.33295	-2.4116	-2.8066	-3.4179	-3.0492	-0.46646	-2.6944	-3.5165	-3.2605	-3.0031	-3.4505	-2.9965	-2.2579	-2.4598	-3.3152
ANKRD13C	chr1	-	2.07996	0.125833	0.561214	6.7687	7.1495	6.4953	6.6817	5.5302	5.8234	6.1417	6.79	6.9579	7.2461	6.1179	6.2508	6.4935	7.6173	6.403	5.9898	6.7659	6.7714	6.4601	6.9233	6.2667	6.0888	6.3535
ANKRD13D	chr11	+	2.27156	0.101588	0.516934	1.9046	2.1789	2.8824	2.5269	2.3092	2.2039	2.4662	0.92847	2.5501	2.4308	1.913	2.63	1.9064	2.791	2.2057	2.219	1.6951	1.3539	1.5051	1.2756	1.7247	1.1602	2.2523
ANKRD16	chr10	-	0.910341	0.478977	0.806176	0.55172	-0.18809	0.042049	-2.8557	-2.6544	-1.074	0.15964	0.65639	1.2549	-1.6717	1.1033	0.12933	-0.72435	-1.3115	1.2154	-1.1917	-0.19868	0.058719	0.09676	-0.67163	-1.518	1.45	0.88408
ANKRD17	chr4	-	2.30508	0.0978841	0.509837	5.6105	6.1651	6.1584	6.0948	5.9524	5.781	5.7811	5.6412	5.649	5.4161	5.5762	5.492	6.0662	6.0673	5.1809	6.3092	5.8549	5.7115	5.7607	5.5123	4.8275	5.3516	6.0648
ANKRD18A	chr9	-	0.48486	0.746671	0.925854	-0.84074	-0.84358	-0.12802	-0.70382	-2.8244	-0.021713	-3.1803	-2.6836	0.23687	-1.8418	-2.2367	-2.8481	-0.89442	0.84033	-2.1246	0.75375	-2.6907	-2.4333	-1.2957	-0.8417	0.63388	-0.30506	-0.42349
ANKRD18B	chr9	+	0.388857	0.813818	0.941076	-0.11358	-2.0758	-0.62326	-0.71363	-3.3197	0.13513	-3.6756	-1.5939	-0.25837	1.1224	-2.732	-1.7584	-0.65269	-0.39187	1.4676	-3.4419	0.27352	1.595	-3.3759	-2.9219	0.13864	0.4221	-1.6557
ANKRD18DP	chr3	-	0.626142	0.649944	0.886388	1.367	0.62723	-1.95	-2.0404	-1.8391	2.5486	-2.195	-1.6982	1.7077	-0.85637	-1.2513	0.45922	1.3134	-0.49621	1.6682	-0.37634	-1.7053	-1.4479	0.91208	-1.4413	-0.70266	0.68033	-1.76
ANKRD19P	chr9	+	1.57974	0.222589	0.660557	2.1192	3.5587	3.355	3.0464	3.8228	3.6057	3.005	2.2974	3.5017	3.9011	4.0536	3.1012	1.4375	3.2238	3.6183	3.3934	3.4947	3.6389	2.9343	3.3162	4.0548	1.7374	2.9974
ANKRD2	chr10	+	0.478898	0.750842	0.927855	-3.0416	-3.7814	-1.9663	-2.0567	-3.4403	-1.86	-3.7962	-1.7145	-2.7009	-2.4576	-2.8526	-3.464	-3.0953	-2.0975	-1.1555	-3.5626	-1.7216	-3.0492	-3.4965	-1.4576	-2.3039	-0.18397	-3.3613
ANKRD20A11P	chr21	-	2.52006	0.0773161	0.470687	-0.157	0.48169	-2.9886	0.62146	-1.2927	-1.2973	-0.063658	-2.7368	-0.55333	-1.895	-2.29	-2.9013	1.8597	-1.5348	1.5226	3.1498	-1.1589	0.68342	-2.9339	-0.15796	3.0136	1.9636	0.0087062
ANKRD20A12P	chr4_GL000008v2_random	-	1.11098	0.381877	0.751358	-0.88742	-3.2122	-2.9821	-0.75051	-2.8711	-0.55383	-3.227	-2.7303	-2.1317	-1.8884	-2.2834	-2.8948	-2.5261	-1.5283	-0.5863	-1.4084	-2.7374	-2.48	-2.9273	-2.4733	-1.7347	-0.35174	-2.7921
ANKRD20A19P	chr13	-	0.15842	0.956598	0.984022	2.0625	-0.99925	1.5528	-0.85949	1.6637	3.4247	-1.0141	-0.51734	0.081202	1.9095	1.5145	-0.68183	-0.31312	0.68466	2.849	1.5415	1.7975	2.9029	0.87056	1.3246	0.47821	0.27624	-0.57916
ANKRD20A3	chr9	+	1.16442	0.359231	0.737618	-2.0125	0.055	-2.5222	-2.6126	-2.4113	-2.4159	-2.7672	-2.2704	-0.086938	-1.4286	-1.8236	-2.4349	-2.0662	-1.0684	-1.7114	-2.5335	-2.2775	-0.43516	-0.88254	-2.0135	0.31007	-1.4769	-2.3323
ANKRD20A4	chr9	+	3.3522	0.0322874	0.334033	-1.4151	-2.1549	-3.5098	-3.6001	-3.3988	-3.4034	-3.7547	-0.93605	-1.0745	-2.4161	-2.8111	-3.4225	-0.73183	-2.056	-1.114	-3.5211	-3.2651	-0.68573	-1.8701	-3.001	-2.2624	-2.4644	-3.3198
ANKRD20A5P	chr18	+	6.34965	0.00227637	0.0918409	0.43478	2.3579	1.5101	3.2942	2.8434	2.6944	-1.9048	0.91384	1.9978	1.0187	0.62374	3.785	3.8405	2.1158	3.2384	3.8207	2.6723	1.1642	2.0953	0.43382	1.9094	2.1929	2.9224
ANKRD20A8P	chr2	-	1.09422	0.389246	0.754178	-0.17772	-1.2801	-0.39789	-2.3627	-3.7464	-1.4291	-4.1023	-0.7982	-1.422	-0.44178	-3.1587	-2.1851	-3.4013	-0.81859	0.1234	-0.1682	-2.0277	-3.3552	-0.34318	-1.7636	-2.61	-0.49004	-1.3454
ANKRD20A9P	chr13	-	0.286118	0.883133	0.960084	-1.4818	-2.2216	-1.9915	-3.6668	-3.4655	-0.66281	-3.8214	-3.3247	-2.7262	-2.4829	-2.8778	-1.9042	-1.5355	-2.1227	-1.1807	-1.2659	-3.3318	-0.75244	-3.5218	-3.0678	-2.3291	-2.5311	-1.8015
ANKRD22	chr10	-	0.366923	0.828989	0.943812	2.5816	2.0022	1.1544	0.21598	-1.9046	4.1993	-2.2606	-1.7638	1.1567	0.663	1.005	0.87906	0.76235	-0.5618	2.4957	1.88	1.6886	1.2939	1.946	3.137	-0.76825	2.1997	0.49631
ANKRD23	chr2	-	2.36283	0.0918378	0.497729	1.9034	0.42662	2.3448	0.85589	1.5047	2.8026	2.1961	0.060539	1.1445	2.0399	1.3554	0.74404	2.897	-1.0594	2.2045	1.7234	1.9795	2.5125	-2.4585	1.455	2.1936	1.7021	2.0691
ANKRD24	chr19	+	1.20204	0.344057	0.729325	1.2929	0.55312	2.0057	0.69288	-0.69077	0.88956	0.53828	-0.54993	0.048611	1.8769	-0.10307	-0.71442	1.2393	2.974	2.331	-0.81303	1.7649	-0.29961	-0.74699	1.292	2.0306	0.24365	2.5582
ANKRD26	chr10	-	2.14987	0.11634	0.545479	8.8767	7.89	8.9247	9.0201	8.968	8.627	8.3878	8.7129	9.0084	9.3943	8.0162	8.8975	8.8551	7.7374	9.4965	9.3476	8.8503	9.3123	8.8408	7.7576	9.2047	8.4285	8.5891
ANKRD26P1	chr16	-	1.02289	0.422103	0.776897	0.41687	-1.603	-1.0103	-1.4633	-4.0693	-2.489	-1.2553	0.59507	-1.008	-0.76473	-1.8967	-4.093	-2.1393	0.44344	-0.19955	-0.73215	-3.9356	-2.0932	-4.1256	-0.50162	-1.348	0.32452	0.25762
ANKRD26P3	chr13	-	0.770084	0.558633	0.848221	0.33698	1.1821	1.4123	-0.26307	1.1606	2.5966	-2.0026	0.81604	1.4146	-0.66405	1.7483	-1.6704	0.2833	2.018	2.2231	1.9315	0.072	1.0664	1.1044	1.073	1.8116	2.4576	-1.5677
ANKRD27	chr19	-	2.72465	0.0620073	0.43234	10.353	9.9652	10.627	10.513	8.6427	10.21	10.096	10.159	10.294	10.187	8.9894	10.048	10.052	9.5939	9.194	10.215	9.8015	9.8107	10.407	10.216	10.197	8.567	10.3
ANKRD28	chr3	-	0.473573	0.754569	0.928827	5.3849	6.0236	7.4854	5.9377	5.7366	7.1608	5.1156	5.9937	6.6648	7.6201	4.522	7.1418	6.7227	6.1864	7.3693	6.6785	4.3829	7.5715	5.7004	5.5744	5.9799	7.1478	6.6273
ANKRD29	chr18	-	0.397719	0.807655	0.938374	-0.20694	0.92771	-2.3016	-2.392	-2.1906	-0.61031	-0.96159	0.75755	1.7187	1.114	-1.6029	0.59306	-1.8456	-0.8478	1.6791	-2.3129	1.6436	0.52245	0.075061	-1.7929	-1.0543	0.32874	0.21031
ANKRD30A	chr10	+	3.37713	0.0314851	0.331853	-0.4669	-3.5286	-0.49115	-1.067	-1.6026	-0.87027	-3.5435	0.12319	-2.4482	-0.61993	-2.5999	-0.8893	1.0644	-1.8447	0.97172	-0.1399	-1.4688	-1.2114	-0.43644	-1.2048	-2.0512	0.5542	-3.1085
ANKRD30B	chr18	+	1.04414	0.412061	0.771511	1.6392	-1.4225	-1.1924	1.0392	1.7259	-1.0861	-1.4373	0.64437	1.2429	-0.098759	-0.49373	0.47987	1.5856	1.8464	3.0779	3.0442	2.5118	0.89469	1.1843	2.1237	0.054954	1.4379	1.3195
ANKRD30BL	chr2	-	2.6129	0.0699165	0.453914	-0.42944	-0.89362	-2.0171	-1.19	0.20929	-1.9108	-2.6247	-0.077288	-1.5294	-0.39299	-1.029	-1.6403	-1.9237	-0.92591	-0.91682	-0.95043	-1.2419	-1.8776	-0.17813	-1.871	-1.6178	-1.3343	-0.74916
ANKRD30BP2	chr21	+	0.484576	0.74687	0.925854	-1.0729	-1.8128	0.73931	0.64894	-1.4717	-1.4763	-1.8276	0.25412	-0.7323	-0.489	-0.88398	0.089629	-1.1266	-0.12884	2.6876	1.2134	0.24705	-1.0805	-1.5279	1.248	-0.33529	-0.53726	-1.3927
ANKRD30BP3	chr10	+	1.73768	0.185637	0.632413	0.42253	-1.9023	0.64982	-0.17752	-1.5612	0.019155	-1.9171	0.16462	0.76317	-0.5785	-0.97348	-1.5848	0.36884	-0.21834	1.946	-1.6834	-1.4274	-1.17	-1.6174	-1.1634	1.1602	0.95821	-1.4822
ANKRD31	chr5	-	0.397581	0.807751	0.938374	0.50914	1.1478	1.9255	0.75709	-2.2115	1.8713	1.3395	0.25124	1.9873	1.0931	1.8356	0.086746	2.6571	-0.86869	2.5758	1.3667	-0.4928	1.3496	1.8197	1.6457	1.7322	3.1152	1.5679
ANKRD33	chr12	+	0.876378	0.497373	0.816401	-2.4325	-3.1723	-2.9421	-3.0325	-2.8312	-2.8358	-3.1871	-2.6904	-2.0918	0.4734	-2.2435	-1.2699	-0.16421	-1.4884	-2.1313	-0.63153	-2.6974	-2.44	-2.8874	-0.84846	-1.6948	-1.8968	-2.7522
ANKRD33B	chr5	+	2.87512	0.0528483	0.405769	-3.1026	-3.8424	1.0316	-0.002179	1.3567	-0.69858	-3.8572	-0.55312	-0.44	-2.5186	-2.9136	1.4292	-0.83432	1.0115	2.0565	0.28333	0.33289	-3.1101	1.4869	-0.29617	0.805	2.2911	-1.8373
ANKRD34A	chr1	-	2.87195	0.0530254	0.406445	-2.8716	-0.4415	-0.57393	-1.8867	-3.2704	1.2486	-2.0413	-0.80759	-2.531	-2.2877	-1.0977	0.95392	0.77515	-1.9275	-2.5705	-0.58525	-1.5516	-2.8792	-3.3266	-2.8726	-0.549	-0.75097	0.71556
ANKRD34B	chr5	-	1.21621	0.338502	0.72614	-0.58559	-1.3254	0.77921	0.92984	-0.98433	-2.5739	0.24472	-2.4285	-1.8299	-1.5866	-1.9816	1.3139	-2.2242	-1.2265	-1.8694	1.2153	0.7344	1.2813	0.18184	0.99842	-1.4329	0.68706	-2.4903
ANKRD34C	chr15	+	0.43798	0.779512	0.935709	-0.38203	-4.8223	-3.0072	-4.6825	-4.4812	-2.1639	-2.5152	-2.7554	-0.041384	-3.4985	-3.8935	-1.3349	-4.1361	-3.1384	-1.4594	-0.90302	-0.25998	-2.5051	-4.5374	-0.9135	-1.7599	0.36011	-0.70174
ANKRD34C-AS1	chr15	-	0.267582	0.894957	0.96322	-1.597	-2.3368	-2.1067	-0.61209	-1.9957	-2.0004	-2.3517	-1.8549	-1.2564	-1.0131	-1.408	-2.0194	-1.6507	-0.6529	-1.2959	-0.53304	-1.862	-1.6046	-0.467	-1.598	-0.85936	-1.0613	-1.9167
ANKRD35	chr1	-	3.00204	0.046259	0.380677	-3.9251	-1.8576	-4.4348	-0.13287	-4.3239	-2.0066	-3.0948	-1.3757	-3.5845	-3.3412	-3.7362	-1.1776	-3.9788	-2.981	-1.3021	-1.6388	-0.28323	-3.9327	-2.7951	-2.3411	0.51295	-1.8045	-4.2449
ANKRD36	chr2	+	3.60985	0.0249629	0.297419	6.429	6.3194	6.6338	6.5159	5.1823	6.4266	6.0922	6.1561	6.5955	6.6115	6.4689	6.2715	6.1928	6.0343	5.9348	6.2396	5.8853	6.5222	6.1294	6.0266	6.0543	5.5484	6.429
ANKRD36B	chr2	-	0.388536	0.81404	0.941076	6.3974	6.159	6.9129	6.6006	6.5855	6.6543	6.303	6.3497	6.692	7.3401	6.2573	6.1555	6.8046	6.0886	6.3262	6.7244	6.0864	7.1931	6.3951	5.9019	5.9088	6.546	6.9319
ANKRD36BP1	chr1	-	5.54787	0.00432684	0.13202	6.4763	6.48	6.9818	6.8563	8.633	6.8441	6.3028	7.046	6.8539	6.689	6.7159	6.2747	7.3544	5.6512	8.1495	6.7044	6.7154	6.5373	6.9482	6.1978	6.4956	8.285	6.5792
ANKRD36BP2	chr2	+	0.795213	0.543653	0.841617	-0.070629	-0.32502	-0.094876	0.17732	-2.7913	-0.474	-0.33985	-0.32853	0.75544	-0.22366	1.7033	-0.49302	0.72369	0.87347	1.368	1.1739	-2.6575	-0.81517	-1.2626	-2.3935	0.66702	1.313	0.45765
ANKRD36C	chr2	-	0.400793	0.805514	0.937641	5.6306	5.3316	5.6813	6.175	5.1032	5.428	5.5708	5.1027	5.884	5.503	5.7885	5.3121	5.7092	4.8184	5.5358	5.6595	5.3733	5.9941	5.6277	5.0037	5.3174	5.5639	5.2237
ANKRD37	chr4	+	1.04493	0.411691	0.771346	-1.4594	-1.7138	-4.291	-1.574	-4.1801	-4.1847	-0.83556	-0.86932	-3.4407	-3.1974	-2.0074	-4.2037	-3.835	-2.8372	-0.67287	-1.9804	-1.7244	-3.7889	-1.9144	-3.7823	-3.0437	-3.2457	-4.1011
ANKRD39	chr2	-	1.91281	0.152006	0.594038	2.2204	2.7724	2.2103	2.5953	4.5411	1.6029	2.7976	1.192	3.0606	2.9908	2.9777	1.4636	1.3962	2.5545	2.949	1.8858	1.9554	2.7124	2.1169	2.4908	2.1875	1.5986	3.1925
ANKRD40	chr17	-	0.253603	0.903673	0.966422	5.222	4.0882	4.8341	4.1035	4.9942	4.7632	3.7243	4.7702	4.6927	4.4238	4.4731	5.5257	4.3946	6.1661	4.8396	3.9881	5.5925	4.935	4.4876	5.0062	5.3883	4.9526	4.7084
ANKRD42	chr11	+	0.859893	0.506509	0.821855	6.7632	5.9985	6.5828	5.7357	4.9204	6.2037	6.2777	7.0862	6.6429	6.0314	6.74	6.6303	6.179	7.2463	7.2708	6.3831	6.167	6.6797	6.9217	6.431	7.2887	6.537	6.4679
ANKRD44	chr2	-	0.476729	0.752359	0.927855	8.7599	8.3434	8.8526	8.857	8.2969	8.9875	8.7246	9.027	7.9489	8.6526	8.4423	8.2266	8.9987	7.3935	8.0544	8.9949	8.1327	8.9713	8.6792	8.0239	8.947	7.9296	9.0159
ANKRD44-IT1	chr2	-	2.24909	0.104155	0.521822	3.7373	1.3627	3.0174	2.6121	3.1838	2.7366	2.7147	2.9543	2.2827	3.0824	2.7985	2.1871	2.7551	2.2581	3.7704	2.6912	3.1442	3.2046	3.2823	2.1016	2.9846	3.9449	3.3163
ANKRD45	chr1	-	1.49044	0.246731	0.662942	-1.1642	-1.9041	-3.2589	-3.3493	-3.1479	-3.1526	-3.5039	0.16282	0.39879	-2.1653	-2.5602	-1.5866	0.004467	-1.8051	-0.12616	-3.2702	-3.0142	-2.7568	-3.2042	-2.7502	-2.0116	0.1084	-0.747
ANKRD46	chr8	-	3.42773	0.0299229	0.323666	5.0393	5.5881	6.6563	6.0603	4.6035	5.7833	5.729	5.6968	5.8963	6.2143	5.3674	5.9352	5.3961	6.089	4.9193	6.3386	6.6751	6.5417	6.5045	5.6294	6.043	3.7947	6.4101
ANKRD49	chr11	+	1.27754	0.315437	0.71296	4.9117	4.6392	5.2037	4.8674	5.3592	5.2166	4.6013	5.0981	5.0128	4.7743	4.6618	4.5809	5.3812	5.1856	5.8519	5.1371	5.4118	5.3132	5.2125	5.2959	5.2935	4.8265	5.0129
ANKRD50	chr4	-	0.828987	0.524001	0.831663	4.7737	2.0064	4.1508	3.3999	0.23201	4.6197	3.1491	3.9172	3.0869	4.8392	2.4047	3.4814	5.592	4.3822	5.6137	3.6541	4.6635	3.5618	5.0986	3.4371	3.2429	4.3364	1.896
ANKRD52	chr12	-	0.61837	0.655115	0.88968	2.3505	2.8331	2.8461	2.381	2.1695	2.1277	2.2264	2.3467	3.3078	2.2326	2.6022	2.9959	2.7822	3.1366	2.3162	1.7861	1.9275	1.1487	2.0571	2.7565	3	2.0761	2.052
ANKRD53	chr2	+	0.181424	0.945048	0.980168	1.2017	0.46187	-0.89295	0.23906	1.3335	-0.049684	-2.7229	0.095784	-1.6276	0.93762	-1.7793	-2.3906	0.3	-1.0241	0.65481	0.31812	-0.64826	-0.39086	-2.4232	0.35273	-1.2306	-1.4326	0.033969
ANKRD54	chr22	-	0.935215	0.465868	0.800119	3.0452	1.8397	4.9904	4.095	3.2147	3.9737	3.2655	3.86	4.1426	4.1974	3.6616	4.585	4.1996	3.8862	4.5969	4.174	4.226	4.1569	3.1585	4.0689	3.9693	4.6055	4.4374
ANKRD55	chr5	-	0.8012	0.540129	0.839613	1.2583	0.033053	-2.0587	-2.1491	-0.36284	2.135	-2.3037	-1.807	0.37654	0.61984	-1.3601	-0.38649	-0.01778	-0.60496	2.6589	1.0999	1.3559	-1.5566	-0.41906	0.034941	-0.81141	1.794	0.93858
ANKRD6	chr6	+	1.27146	0.317652	0.71448	2.8928	0.23876	1.5233	0.37852	0.96686	1.9192	-0.30659	1.6641	1.3192	2.2544	1.5546	0.31517	-2.7755	2.8661	1.0387	1.1495	2.4394	1.1774	1.467	-2.7228	0.82314	0.98374	1.2063
ANKRD60	chr20	-	2.85491	0.0539881	0.409244	-1.7394	-2.4792	-2.2491	-0.41347	-4.4601	-0.55783	-4.816	-4.3193	-3.7207	-3.4774	-3.8724	-4.4837	-4.115	-3.1173	-3.7602	-0.88191	-0.23887	-4.0689	-4.5163	-4.0623	-3.3237	-0.35575	-4.3811
ANKRD61	chr7	+	0.834997	0.520563	0.829452	-1.0752	-0.96706	-3.9068	-1.1899	0.11098	0.10635	-1.8299	-0.84772	1.0309	-1.2283	-3.2082	-1.4976	-0.6435	0.35428	-1.5111	-1.1108	-1.3402	-3.4048	-1.5302	-1.0762	0.5104	-2.8615	-3.7169
ANKRD62	chr18	+	1.18221	0.351979	0.733536	-0.81451	0.030635	-3.6461	-2.1515	-1.2133	0.70812	-1.5692	-1.8094	-2.7958	-0.96754	-2.9475	-1.9739	-0.8682	-2.1923	1.4126	-0.85008	-3.4014	-3.144	-2.0064	0.32203	-2.3988	0.56916	-3.4562
ANKRD62P1-PARP4P3	chr22	-	0.590122	0.674085	0.897191	4.0021	3.9992	1.9074	4.6244	2.0184	3.5987	1.6625	2.1592	2.7578	3.001	4.191	4.8021	5.5334	3.3612	4.3032	1.8961	4.4741	2.4095	5.1321	4.7381	3.1548	4.5378	3.6824
ANKRD65	chr1	-	0.174593	0.948575	0.981451	-1.8786	-4.9404	-3.1253	-4.8006	-4.5993	-1.1445	-4.9552	-4.4585	-3.8599	-3.6166	-4.0116	-4.623	-4.2543	-3.2565	-3.8995	-4.7216	-4.4656	-4.2082	-4.6555	-4.2015	-3.4629	-2.0799	-4.5203
ANKRD66	chr6	+	0.219856	0.923861	0.972172	-3.358	-4.0979	-3.8677	-3.9581	-3.7568	-1.4395	-4.1127	-3.6159	-3.0174	-2.7741	-1.5841	-3.7804	-3.4117	-2.4139	-3.0569	-3.879	-3.623	-3.3656	-3.813	-3.359	-2.6204	-2.8224	-3.6778
ANKRD7	chr7	+	2.06878	0.127425	0.562681	-2.6865	-3.4263	-1.6112	-3.2865	-1.5002	-1.5049	-0.63377	-2.9444	-2.3458	0.70482	-2.4975	0.06106	-1.1552	-1.7424	1.3151	0.49297	-0.14409	-2.694	-0.33408	-2.6874	0.3731	-0.56583	-3.0062
ANKRD9	chr14	-	0.36001	0.833741	0.944806	-2.5589	-1.7137	-3.0686	-3.1589	-0.63569	0.20767	-3.3135	-0.49486	-2.2182	-1.9749	-2.3699	-2.9813	-2.6126	-1.6148	-2.2578	-3.0799	-2.8239	-2.5665	-3.0138	-2.5598	-1.8212	-2.0232	-2.8786
ANKS1A	chr6	+	1.44699	0.259422	0.670079	4.3876	3.5944	4.119	3.5608	2.4555	4.4317	4.4515	4.231	4.7283	4.0482	3.7494	3.8563	4.8925	3.4573	4.0367	4.5282	3.8332	4.5294	3.8237	4.0972	4.0988	1.9493	3.572
ANKS1B	chr12	-	1.485	0.248285	0.662942	2.5709	6.2234	5.5207	5.8778	2.1722	6.255	4.1382	6.0135	5.2335	5.4768	2.7599	5.608	6.2177	6.3224	6.7789	6.1374	6.2128	6.8113	2.116	6.0294	4.8935	6.2765	5.9516
ANKS3	chr16	-	1.218	0.337805	0.726125	2.7951	1.2381	2.9586	3.2524	-0.0057424	3.2046	2.8083	2.5372	1.6267	1.87	1.6815	1.5556	2.3899	0.85167	-0.52827	1.457	1.2276	2.5323	2.6853	1.6721	3.6087	-0.29371	2.6922
ANKS4B	chr16	+	2.46652	0.0819627	0.479692	-0.8475	1.22	-0.62021	0.13741	-2.8312	2.3736	-0.017187	0.47956	-2.0918	-0.26356	-2.2435	2.0031	-2.4861	-1.4884	0.19059	0.50598	-0.37551	-2.44	-2.8874	-2.4334	-1.6948	0.42515	-0.43025
ANKS6	chr9	-	0.169691	0.951057	0.981921	3.0961	3.3981	1.3064	4.2913	1.4173	3.8148	2.1609	2.8382	4.1042	2.4	3.4456	2.2867	1.2769	3.6532	2.7692	2.5751	2.4441	3.0886	2.4606	1.8151	4.7005	3.2448	3.4438
ANKUB1	chr3	-	0.0744534	0.989071	0.995939	0.050495	1.4262	1.8627	0.18741	-1.9332	1.5216	-0.70416	-0.20741	-1.1938	1.8568	-1.3455	0.85049	-0.0031866	-0.59037	1.574	-2.0555	0.52248	1.9174	0.81792	0.049535	-0.79682	1.8086	-1.8542
ANKZF1	chr2	+	1.94832	0.146	0.584977	10.827	10.458	11.473	11.078	9.8229	11.144	10.576	10.596	10.68	11.299	10.056	10.566	10.248	10.239	9.6471	10.895	10.296	10.855	10.18	10.922	10.986	10.176	10.843
ANLN	chr7	+	1.08019	0.39552	0.75822	3.0684	3.2217	2.0733	2.4684	-0.13768	2.665	4.2613	3.2762	3.6606	2.43	1.187	1.4236	2.5293	2.7901	2.4367	3.647	2.9347	1.4759	2.4691	5.0502	3.1142	2.9122	1.8158
ANO1	chr11	+	0.835753	0.520131	0.829254	4.5005	4.4977	3.9909	5.4854	5.3242	5.3196	2.1609	5.465	5.5781	3.4995	3.1045	2.4932	4.4468	5.4446	5.5386	5.2019	4.9725	2.908	4.7825	5.2365	3.6532	5.7732	4.1808
ANO1-AS2	chr11	-	1.75898	0.181162	0.630148	-1.9153	-2.6551	-2.425	-2.5154	-2.3141	-2.3187	-1.085	-2.1732	0.010289	0.25358	-1.7264	-0.75275	-1.969	-0.97122	-1.6142	-2.4363	0.14164	-1.9229	-2.3703	-0.33131	-1.1777	0.94229	-2.235
ANO10	chr3	-	0.669546	0.621485	0.874281	6.4234	5.965	6.1201	6.1408	6.0683	5.67	5.5771	6.5525	6.4696	4.6854	6.2047	6.4543	6.8551	4.515	6.7245	6.9134	6.579	7.2638	7.1652	6.128	5.6622	5.5805	6.9015
ANO2	chr12	-	1.3676	0.28432	0.691609	2.1568	0.68	-0.67482	0.81977	1.758	1.0164	-0.9198	-0.42305	0.17549	2.0038	0.023814	2.5824	1.3661	0.77895	0.13597	-0.68614	1.8918	-0.17272	-0.62011	-0.16611	0.5725	3.1779	-0.48486
ANO3	chr11	+	2.38923	0.0892081	0.492513	-1.2215	-1.5987	-1.3686	-1.8215	-0.96812	0.99408	-0.39114	-2.7017	-2.1032	-3.4449	-3.8398	0.50299	0.16544	-1.4997	-1.4058	-0.84937	-0.20633	-0.86646	-0.78333	-4.0298	-1.7062	0.89919	-1.5412
ANO4	chr12	+	1.10703	0.383603	0.753122	-2.1631	-2.9029	-1.4504	-2.7632	-1.8249	0.09648	-2.9178	-2.421	-1.0855	-1.5792	-3.5591	-1.3631	-2.2168	-1.219	-0.27703	-1.9471	-0.31262	-2.1707	-2.6181	-1.4271	-3.0104	0.24703	-2.4828
ANO5	chr11	+	1.25961	0.322017	0.71721	2.4599	0.62054	1.2132	2.0404	-1.8457	4.0323	-0.61669	3.4244	2.3531	0.72189	1.5493	0.45253	3.9256	-0.50291	3.102	2.4243	2.1949	-1.4546	2.6216	3.41	1.6126	3.1761	1.0406
ANO6	chr12	+	1.86002	0.161414	0.606578	3.9247	3.4838	3.6448	3.6895	2.5567	3.7152	3.4174	3.767	3.6855	2.8159	3.7361	3.1248	3.6224	3.4777	3.927	3.8621	3.1701	2.9479	4.19	3.1446	3.8471	4.3301	3.8169
ANO7	chr2	+	0.437806	0.779633	0.935709	1.4954	0.75557	0.98571	-1.4266	1.5821	2.4705	0.0037673	-1.0844	-0.4859	2.0793	0.94738	2.658	-0.88023	0.11756	1.0595	1.4598	-1.0915	-0.83412	-1.2815	-0.8275	-0.088896	1.2941	-1.1463
ANO8	chr19	-	5.1485	0.0060588	0.15537	-2.9028	-3.6426	-1.0905	-3.5028	-3.3015	-3.3062	-3.6574	-3.1607	-2.5621	-2.3189	-2.7138	-3.3252	-1.3715	-1.9587	-1.0167	-3.4238	-3.1678	-2.9104	-3.3578	-2.9037	0.15679	0.80282	-3.2225
ANO9	chr11	-	26.5998	2.41825e-07	0.000309479	3.4107	0.038595	1.4062	-2.1436	-1.9423	-3.5319	0.64043	2.395	1.6045	1.1559	1.7043	-1.2289	-0.86024	0.13755	-2.8274	-3.6495	-3.3935	0.56438	2.3938	-0.80751	-2.3908	-1.0078	1.3067
ANOS1	chrX	-	0.239215	0.912437	0.969031	1.0531	0.023749	0.54339	-1.4215	-0.48318	1.2777	-1.5761	0.14309	-2.0657	0.4995	0.10453	-2.8288	-2.46	-1.4623	1.9822	0.53207	0.78809	1.6735	-2.8613	-2.4073	0.65321	0.93667	0.44384
ANP32A	chr15	-	0.735501	0.579738	0.857039	3.4393	3.6505	3.7415	3.6511	4.8248	4.0832	4.248	3.7556	3.2422	4.0232	4.4762	3.9	3.1032	4.5639	2.336	3.2078	4.5772	4.479	3.601	4.1753	4.2998	3.6925	4.498
ANP32A-IT1	chr15	-	0.376798	0.822175	0.942065	6.9901	7.0843	6.7118	6.2588	7.4941	7.8446	6.8412	7.1629	2.8072	6.2204	6.5624	8.0666	7.1678	6.218	5.9376	6.3379	5.009	8.2919	4.3335	7.1095	6.6637	8.1315	7.9798
ANP32AP1	chr15	+	0.571196	0.686938	0.90241	0.79364	-1.5311	-1.301	-2.9763	1.4729	-0.45772	0.95653	0.17317	1.1343	-1.7923	0.13461	-0.47675	-2.43	-1.4322	0.73219	0.27265	0.81817	-0.061932	-2.8312	0.79268	2.2683	-1.8406	-1.111
ANP32B	chr9	+	0.314554	0.864491	0.955416	4.4026	4.4785	5.119	4.3766	4.8634	4.6584	4.9607	4.5014	4.5627	4.6165	4.7285	4.4638	3.7607	4.7585	5.2601	4.825	4.9607	4.646	4.6476	4.1912	4.1725	4.7126	4.683
ANP32C	chr4	-	0.626522	0.649691	0.886285	-0.53342	2.8142	-1.0431	2.0365	1.3898	-0.93679	1.0339	2.3786	-0.19278	0.050516	-0.34446	-0.95581	-0.5871	0.41068	-0.2323	1.2675	2.902	1.7809	2.7121	-0.53438	0.20423	0.0022604	-0.85314
ANP32D	chr12	+	0.473477	0.754636	0.928827	-2.392	-1.5468	-2.9017	-1.4071	-1.2058	-2.7953	-1.5617	-2.6499	-2.0513	-1.808	-2.203	-1.2294	-2.4457	-1.4479	-0.5059	-2.913	-1.072	-2.3996	-0.039588	-2.3929	-1.6543	-1.8563	-2.7117
ANP32E	chr1	-	0.626242	0.649878	0.886388	5.3821	5.7938	5.4145	6.1276	5.5588	5.1497	6.0722	5.3447	5.6999	4.8703	5.9656	5.0153	5.7959	5.1727	5.1383	5.7233	6.0739	6.1945	5.3946	6.4449	5.8503	5.5046	6.1406
ANPEP	chr15	-	1.64459	0.206577	0.652649	-2.7315	-0.66395	-3.2412	-1.0096	-0.32288	0.32457	-3.4861	-2.9894	-2.3909	-2.1476	0.26482	-1.5689	-1.2002	-1.7874	-0.84541	1.7017	-0.67454	-2.7391	3.4135	-1.1475	0.32808	0.61154	-3.0512
ANTXR1	chr2	+	2.37707	0.0904097	0.495815	-2.2486	2.056	0.94214	-0.041319	0.81207	0.51793	-0.19592	0.30083	1.9989	1.7947	-2.0597	0.13634	1.9456	1.5028	3.3379	1.1373	2.3444	1.4442	-2.7036	1.2098	-1.511	1.9875	0.89109
ANTXR2	chr4	-	5.04654	0.00661521	0.162212	4.8266	1.8408	1.1779	2.5779	3.1633	3.9687	-0.28947	4.0031	4.3774	2.4028	-0.19385	3.0226	1.8854	1.9398	2.3513	3.4608	2.8116	1.9315	3.6605	0.75373	2.9871	3.3855	1.3679
ANTXRL	chr10	+	1.03623	0.415774	0.772416	0.47162	-2.5901	-2.36	-2.4504	-2.249	-2.2537	-2.605	-2.1082	1.6603	-1.2664	-1.6613	-2.2727	-1.904	0.67876	0.77274	-2.3713	-2.1153	0.46404	-2.3053	-1.8513	-1.1127	-1.3146	-2.17
ANTXRLP1	chr10	-	4.33823	0.0124576	0.215879	-2.8257	0.13494	0.57153	-3.4257	-3.2244	-0.90713	-0.12091	-3.0836	-2.485	1.4587	-2.6367	-3.2481	-2.8794	-1.8816	-0.93961	-3.3467	-3.0907	2.3762	-3.2807	0.34328	-2.088	0.03192	2.2809
ANXA1	chr9	+	6.40602	0.00217933	0.0889447	8.5561	8.1097	8.3473	9.1423	11.556	8.7289	7.8882	10.175	9.1695	8.2787	7.6686	9.9048	10.237	9.1255	9.4395	9.1523	9.2628	7.5881	10.268	8.1412	9.4188	9.2906	7.6915
ANXA10	chr4	+	0.775712	0.555252	0.847472	-2.1852	-0.99899	-2.2094	-3.5222	-2.0985	-3.3255	-1.8023	-1.5951	-4.1665	-3.9232	-2.7332	-3.3445	-2.9758	-3.563	-4.206	-5.0281	-0.52415	-4.5147	-2.1547	-1.7007	-1.4475	-1.6495	-2.5049
ANXA11	chr10	-	1.15467	0.363266	0.739949	5.1924	4.7929	4.5643	4.9214	4.8899	5.6433	5.524	5.044	4.2771	4.8253	5.6408	5.1326	5.4334	4.8462	6.2586	4.9427	4.442	4.3899	4.8203	3.254	5.5031	4.2125	4.2842
ANXA13	chr8	-	0.204102	0.932805	0.975814	0.92706	0.83932	-2.39	-2.4803	-2.279	-0.6987	-2.6349	-2.1382	0.04531	0.2886	-1.6913	-2.3027	-1.934	-0.93619	0.0057877	-0.079361	0.66208	-1.8879	-2.3353	0.9261	-1.1426	-1.3446	-2.2
ANXA2	chr15	-	2.39264	0.0888751	0.491575	10.336	10.237	9.8555	9.4559	13.496	9.9322	10.484	11.596	11.187	8.7533	9.9655	10.601	10.874	10.698	10.576	10.734	9.1646	9.7467	11.49	9.4286	10.579	10.555	10.348
ANXA2P1	chr4	-	1.27408	0.316696	0.714017	-0.6546	-0.50133	-3.9716	-4.062	2.5487	-1.058	-1.4093	-1.3979	0.048611	-2.878	-3.273	-0.71442	0.39125	-2.5179	-1.5759	1.0614	-2.142	-3.4695	-1.595	-3.4629	-2.7243	0.24365	-0.97432
ANXA2P2	chr9	+	2.9091	0.0509896	0.398666	1.8206	1.7483	1.2533	1.738	5.4342	1.2367	2.2884	3.2032	3.1182	-0.097918	2.4869	2.5713	3.0832	3.0696	2.8923	2.5461	1.3095	1.3501	3.3586	1.3567	2.8166	2.9127	2.57
ANXA2P3	chr10	+	5.07999	0.00642667	0.160024	5.7977	5.2989	4.1505	4.0601	7.0688	4.2568	5.043	5.5398	5.4863	4.5072	4.8491	3.5008	5.744	6.4523	4.9613	1.8173	2.0733	5.138	5.5837	2.3373	6.2458	5.1959	3.6035
ANXA2R	chr5	-	1.252	0.324851	0.71809	6.3761	7.2117	7.403	6.5855	8.8564	7.3644	7.1776	6.1465	7.1775	6.9884	7.0258	7.4604	7.4908	7.0714	6.8645	6.8764	6.2474	7.2726	5.8328	6.8969	7.1698	5.1116	6.8328
ANXA3	chr4	+	2.16909	0.113867	0.541298	2.3079	3.89	1.7982	4.0298	1.9091	3.4895	3.1382	2.05	2.6485	2.8918	2.4968	4.2074	2.2542	4.8369	2.609	3.3718	2.0429	2.3003	1.8529	3.8919	3.0455	2.8436	4.3101
ANXA4	chr2	+	7.22953	0.0011788	0.0606651	3.5261	4.2107	1.656	4.5311	6.8231	4.1453	3.5679	5.1781	4.0913	1.9325	3.5881	5.2515	5.776	3.1098	4.1998	5.1597	4.846	2.73	5.2258	3.9887	5.3305	5.1854	2.3089
ANXA5	chr4	-	2.565	0.0736343	0.461638	5.8193	4.9286	5.0156	5.6266	7.1909	4.1093	5.5904	7.3614	5.6497	4.7555	5.7142	5.0255	3.9836	6.1937	3.9351	5.1922	4.6436	3.4271	7.0353	4.9076	4.2754	3.1223	4.1414
ANXA6	chr5	-	2.94924	0.048885	0.391632	6.1111	5.6554	5.9192	6.02	5.7986	6.2577	6.4301	7.0062	5.6481	5.619	6.589	5.4648	6.5496	5.0222	6.8746	6.0088	4.7825	5.711	6.8512	5.1654	6.0554	7.0655	5.9643
ANXA7	chr10	-	4.18802	0.0143231	0.228975	7.4181	7.5892	7.0603	6.9199	7.1547	6.6291	7.5763	7.5472	7.4785	6.8905	7.2119	7.0942	6.8805	7.5608	7.0625	6.6213	7.5595	7.6937	7.753	7.4062	6.4961	7.0607	7.6434
ANXA8	chr10	-	2.57807	0.0725992	0.45869	-1.4592	-2.199	-1.9689	-2.0592	-1.8579	-1.8626	-2.2138	-1.7171	-1.1186	-0.87526	-1.2702	-1.8816	-1.5129	-0.5151	1.1638	-1.9802	-1.7242	-1.4668	-1.9142	-1.4602	0.86341	-0.92352	-1.7789
ANXA8L1	chr10	+	0.40252	0.80431	0.937071	-1.8033	-2.5431	-2.3129	-2.4033	-2.202	-0.62166	-2.5579	-2.0612	-1.4626	-1.2193	-1.6143	-2.2256	-1.8569	-0.85915	-1.5021	-2.3242	-2.0682	-1.8108	-2.2582	-1.8042	-1.0656	-1.2676	-2.123
ANXA9	chr1	+	0.570398	0.687483	0.902715	3.1203	0.79548	3.3475	3.2572	2.7215	4.5914	0.78064	1.2774	4.1979	4.9266	4.0462	3.4348	1.4816	4.0644	3.4214	3.3362	1.2703	1.5277	2.6653	4.3417	2.2729	2.071	4.916
AOAH	chr7	-	0.583456	0.6786	0.899562	7.3618	8.445	8.6717	8.4106	8.1447	8.521	8.0771	7.2735	7.2335	8.5444	7.96	7.6597	8.7708	7.0869	6.9001	8.5651	8.4671	8.4543	8.3992	8.4571	8.7519	6.8512	8.558
AOAH-IT1	chr7	-	0.996852	0.434707	0.782758	-0.10151	1.7167	1.4283	1.338	0.030265	2.1066	0.8319	0.37756	-0.60886	1.0129	0.61797	0.5541	1.8042	-0.74237	-1.3854	1.417	-0.07698	1.4759	-0.025957	-0.10247	1.1667	-2.7358	0.93241
AOC1	chr7	+	0.181982	0.944757	0.980168	-0.84525	-9.8138e-05	-3.6768	-3.7672	-3.5659	-3.5705	-3.9218	-3.4251	-0.50461	-2.5832	-2.9782	-3.5896	-3.2209	-2.2231	-2.8661	-2.1032	-0.6248	-3.1748	-3.6221	-1.5832	-2.4295	0.17586	-1.165
AOC2	chr17	+	0.45771	0.765682	0.933132	-2.5174	-3.9942	-2.1791	-5.4394	-5.2381	-2.4353	-5.594	-2.7753	-4.4987	-1.9335	-4.6504	-2.0918	-2.5711	-3.8952	-2.2163	-5.3603	-0.85637	-4.8469	-3.7093	-3.2553	-4.1017	-1.9817	-5.159
AOC3	chr17	+	0.681621	0.613701	0.870309	-1.9406	-4.2653	-4.0352	-4.1256	-2.3393	-0.022014	-1.9583	-2.1985	-1.5999	-2.9416	-1.0146	-3.9479	-3.5792	-2.5814	-0.41706	-4.0465	-2.2056	-3.5331	-3.9805	-1.2046	0.38204	-2.9899	-3.8453
AOC4P	chr17	+	0.318763	0.861687	0.9542	-1.5666	-0.72144	-2.0763	-2.1666	-1.9653	-0.38499	-2.3212	-1.8245	-1.2259	1.3393	-1.3776	-1.989	-1.6203	-0.62249	-1.2655	-2.0876	-0.2466	-1.5742	-2.0216	-1.5675	-0.82894	-1.0309	-1.8863
AOX1	chr2	+	0.735106	0.579983	0.85711	0.67368	1.2875	0.45351	-0.77437	-0.087635	0.55981	-0.92897	-2.7542	-0.57064	-0.32735	-2.3073	-0.59671	-2.5499	1.9073	0.9748	-0.20989	-1.1763	0.30353	-1.3662	-2.4972	-0.17364	1.4989	-0.0086107
AOX2P	chr2	+	0.540098	0.708274	0.911263	-0.52374	0.11496	-1.7704	-1.8608	-0.074486	-0.92711	-0.4304	-1.5186	0.30233	-2.2617	-2.6567	-0.46071	-2.8994	0.42036	-0.22262	0.092767	-0.78872	-0.045893	-3.3006	-1.2617	-0.52306	0.49737	-0.84346
AP1AR	chr4	+	5.83236	0.00342798	0.117041	3.4895	3.6014	4.4853	4.4409	-0.18225	4.0269	4.5062	4.1016	4.5671	4.2599	4.1544	4.2462	4.1324	4.7049	2.3921	4.1476	4.6208	3.6972	3.7913	4.1009	3.0696	0.75218	3.7603
AP1B1	chr22	-	1.3171	0.301377	0.704595	7.1355	6.6665	5.7591	6.8216	6.7916	6.056	7.1104	7.5382	6.8	6.4657	7.0142	6.7132	7.0819	6.7808	5.5868	6.5576	6.0374	6.7222	6.5025	6.8697	6.4797	6.5036	6.4345
AP1B1P1	chr22	+	1.26873	0.318652	0.715404	-0.51017	-1.25	-1.0198	0.47475	-0.90891	1.4084	-1.2648	-0.76807	-0.16953	0.073768	-0.32121	-0.93256	-0.56385	0.43393	2.1129	-1.0312	-0.77514	1.0672	-0.96513	-0.51113	0.22748	2.3474	-0.82988
AP1G1	chr16	-	0.45086	0.770484	0.934104	3.9417	3.7975	3.7261	4.0413	2.6357	3.2402	3.6189	3.8126	3.585	4.0014	3.7792	4.0279	4.0233	3.8536	4.8004	3.6376	3.9416	4.0629	3.7338	3.9408	3.9114	5.0493	3.2152
AP1G2	chr14	-	0.94148	0.462615	0.798004	5.7165	5.6173	5.8895	5.0308	5.1504	5.0691	5.2945	5.9055	5.1957	5.4085	4.9823	5.406	5.4383	4.4506	4.118	5.2684	5.6457	5.2645	5.1847	6.0614	5.6519	4.8246	4.9636
AP1M1	chr19	+	0.850749	0.511635	0.823446	5.0668	5.251	4.6831	5.0681	5.9623	5.3075	5.2928	5.3662	5.3052	5.5006	5.4695	4.7804	5.1788	5.1912	3.5958	4.6102	4.7908	5.081	4.7176	5.289	5.1319	3.7133	5.1133
AP1M2	chr19	-	0.573918	0.685084	0.901903	5.1487	2.0869	5.487	4.5486	4.013	5.2307	2.0721	4.1538	3.1674	3.4107	3.0157	3.9893	5.5804	3.7709	5.4498	2.3058	4.8837	4.4041	2.3718	5.1477	3.5644	3.3624	2.507
AP1S1	chr7	+	0.228504	0.918814	0.971006	4.7885	5.8142	3.5419	3.4515	2.0678	3.6482	5.7994	4.5306	4.3922	3.0505	6.743	4.8515	5.5828	3.4107	2.7677	4.7529	5.009	2.459	2.0116	2.4656	5.5262	5.3242	2.1469
AP1S2	chrX	-	1.36945	0.283712	0.691379	5.0635	3.7588	4.6827	4.5591	4.0457	3.941	4.5021	3.979	4.1967	4.44	3.8209	4.0762	3.6946	5.0121	3.4811	4.5515	4.637	4.5433	4.2989	3.7695	4.53	3.5016	4.6022
AP1S3	chr2	-	1.05812	0.405574	0.766328	7.5058	7.4113	7.8605	6.7497	7.3763	5.7239	7.1382	8.0286	6.809	7.0523	7.4538	7.1556	8.2328	8.6564	7.731	8.4409	7.3817	7.4223	6.1578	7.6457	7.4816	7.8005	7.327
AP2A1	chr19	+	0.0278277	0.998355	0.99949	3.9966	3.7492	3.6704	4.1138	4.6577	4.12	4.1008	3.9646	2.8469	4.3703	4.1358	3.5244	4.1264	3.1455	3.17	3.659	3.1344	4.3352	3.0165	2.8679	3.6065	3.1732	4.2372
AP2A2	chr11	+	1.25317	0.324414	0.717937	-0.32659	-2.6514	-2.4212	-4.0966	-1.0879	-2.3149	-1.0812	-3.7544	-3.1559	-1.3276	-0.98563	-3.9189	-3.5502	-2.5524	-1.6104	-4.0175	-3.7615	-3.5041	-3.9515	-3.4975	-0.43694	-2.9608	-3.8162
AP2B1	chr17	+	3.62255	0.0246521	0.297018	7.6575	7.5692	7.0448	6.9133	6.5954	6.9111	7.034	7.278	6.8932	6.7301	6.7708	6.9683	6.978	6.834	6.8011	6.8531	6.7346	6.9255	7.6249	7.4543	7.2529	7.1247	7.0291
AP2M1	chr3	+	1.6577	0.203486	0.649421	6.6159	6.6491	6.5415	6.7888	5.9535	6.4685	6.9543	6.7443	6.5534	6.2096	6.8871	6.6384	6.8612	6.7518	6.2603	6.5915	6.6813	6.8312	6.7981	6.7156	6.2971	6.5747	6.7553
AP2S1	chr19	-	1.64377	0.206772	0.652743	3.3951	3.4273	2.9716	2.8388	4.1338	2.9917	3.1259	2.8962	3.3858	2.6005	3.343	3.6646	2.9337	4.3829	3.0314	3.2268	3.2163	3.3424	1.9621	3.349	3.4679	3.1179	3.8985
AP3B1	chr5	-	0.676276	0.617139	0.872041	4.7922	5.6778	5.5472	5.4512	5.2308	5.1952	5.5524	5.729	5.019	4.8349	5.1848	5.472	6.0089	5.0705	5.6058	5.2814	5.2112	5.527	5.7376	5.2249	5.5022	5.3279	5.4759
AP3B2	chr15	-	0.567935	0.689163	0.903623	3.9232	3.1834	4.1505	1.7382	1.9395	1.9349	3.1686	2.0804	2.6789	4.5072	2.5272	1.9159	2.2846	4.8673	2.6394	4.6246	3.6582	2.3307	1.8833	2.3373	5.3978	4.4589	3.6035
AP3D1	chr19	-	1.16288	0.359866	0.737626	8.7903	8.8815	9.0771	8.8965	10.175	9.2008	9.1168	8.9737	8.7108	8.5323	9.2549	8.3979	8.5418	8.7792	7.3795	8.8593	7.8381	8.7827	8.5599	8.0524	7.3504	6.4565	8.7711
AP3M1	chr10	-	2.16557	0.114316	0.541574	4.3463	4.1765	4.611	4.2257	1.5896	4.2559	4.7313	4.5291	4.2389	4.4741	4.071	4.6597	4.3676	4.3456	3.9911	4.4693	4.7441	4.5376	4.6448	4.3571	4.2168	3.8551	4.5644
AP3M2	chr8	+	1.34526	0.291744	0.696085	5.3301	4.833	5.3492	5.9774	5.2988	5.6144	5.8228	4.3786	5.0123	5.1094	4.9934	6.2007	5.894	5.5806	4.4804	4.9753	6.1244	4.4388	5.7665	5.662	5.4093	4.0418	4.7714
AP3S1	chr5	+	3.05362	0.0438409	0.373377	4.2506	4.7691	4.3857	4.1675	5.028	3.4869	4.8321	4.332	4.7849	4.7859	4.8645	3.9937	3.877	4.5403	4.1071	3.9779	4.8122	4.9379	4.4707	4.8425	4.9722	3.7942	4.8945
AP3S2	chr15	-	1.6269	0.210825	0.657602	-0.10151	-1.5783	0.23681	0.14644	1.0847	-0.019452	0.28134	0.48859	0.23913	-0.25454	1.466	1.2416	1.6103	-1.4793	0.19961	-0.13708	0.11894	-0.84605	-1.2934	0.38296	0.63614	1.2822	0.71628
AP4B1	chr1	-	2.56347	0.0737561	0.46222	4.8795	5.19	5.8318	4.9282	4.7045	5.2499	5.2539	5.5403	5.4279	5.2642	5.0498	5.7318	5.1422	5.8421	4.847	5.5459	4.8222	5.2324	5.2412	5.2678	4.2237	4.9073	4.991
AP4B1-AS1	chr1	+	0.744111	0.574432	0.854782	2.1457	1.9129	3.0028	1.8213	1.4059	3.5168	1.5355	2.7692	3.7303	3.7671	2.4791	3.4978	2.7983	2.9293	2.4468	2.8031	2.7621	2.9346	2.8691	2.1448	2.5423	1.8929	2.9356
AP4E1	chr15	+	1.25968	0.32199	0.71721	3.8045	3.9646	3.793	3.8237	4.0632	4.3011	3.1364	3.1755	3.695	2.8329	2.8854	4.2334	4.0457	4.3775	3.9151	4.1348	2.8704	4.1159	3.7609	2.7582	3.557	4.1497	3.3927
AP4M1	chr7	+	1.6719	0.200193	0.648058	1.243	1.761	1.8822	2.3482	2.2515	0.70843	2.5347	1.4158	2.2696	2.4327	2.0377	1.8517	0.75326	1.5705	0.92749	0.28595	1.0984	0.95983	-0.56556	1.3624	1.8494	-0.42291	1.8916
AP4S1	chr14	+	0.149664	0.960738	0.985935	1.7094	2.2397	2.4698	1.4142	3.0561	2.9465	2.0768	3.2948	3.4545	2.8498	2.3345	2.0576	2.0918	1.736	2.9675	2.7157	3.4231	2.2582	2.5933	2.1446	2.6075	2.9125	3.3683
AP5B1	chr11	-	2.09606	0.123576	0.555495	5.3964	4.5396	5.1278	5.3751	3.5889	5.5464	4.6788	4.5997	5.9781	2.5209	4.9333	5.0471	4.3614	5.3591	3.9543	5.0844	4.0741	4.0763	4.5573	4.1731	4.1152	3.7528	4.5378
AP5M1	chr14	+	5.40414	0.00487761	0.140314	4.4511	4.5205	4.6042	4.4374	3.5669	4.2946	4.5247	4.5558	3.9166	4.1752	4.6146	3.8874	4.4058	4.0284	3.3854	4.3815	4.3677	3.8352	4.7465	4.4669	3.7779	3.3591	4.283
AP5S1	chr20	+	2.94189	0.0492631	0.392117	2.83	2.8272	2.2302	1.9405	2.4313	2.3365	2.1603	3.4585	3.1707	2.07	2.8326	1.6112	2.4868	1.8997	1.2567	2.0195	0.328	1.6849	2.6161	1.8721	1.6932	0.64324	2.5103
AP5Z1	chr7	+	5.20275	0.00578393	0.152332	1.7095	2.8689	2.3415	3.3942	1.442	2.34	2.5089	2.6935	3.4737	2.9455	3.6006	2.3651	1.8683	3.1841	1.3187	2.0056	2.0371	2.0996	1.581	2.5514	1.8961	0.91172	2.1807
APAF1	chr12	+	0.179842	0.945872	0.980641	2.3693	1.6517	3.2872	2.1067	0.24472	1.8735	1.8418	1.5095	2.2686	2.9307	1.6555	1.7558	1.9909	0.0025952	2.625	2.1132	1.1592	2.1707	1.4729	0.78336	1.5876	1.3856	2.0041
APBA1	chr9	-	1.5725	0.224454	0.662529	2.323	1.5832	4.6207	1.7229	1.9242	3.5046	3.1533	2.0651	2.6636	2.9069	2.512	3.4856	3.8543	3.2671	4.2091	1.802	2.058	2.3154	1.868	2.322	5.868	2.8587	2.0033
APBA2	chr15	+	1.6849	0.197225	0.645647	0.98475	0.24494	2.908	1.9697	-0.15095	1.4294	1.6086	1.2123	-0.99653	2.7062	1.1737	0.56236	0.93107	2.4143	1.2859	1.6013	1.2052	-1.3448	-0.20718	-1.3381	1.7224	-0.8015	2.987
APBA3	chr19	-	1.27724	0.315544	0.71296	8.0246	7.2383	8.1075	7.8567	7.9154	8.3022	7.9509	7.7202	8.6918	8.0576	8.3024	7.7747	7.2031	7.3838	5.5184	7.7931	7.6153	7.8211	6.8778	6.6903	7.9945	6.0425	6.5856
APBB1	chr11	-	0.887957	0.491036	0.812952	6.7313	6.1143	7.5328	6.4722	4.385	6.5998	6.5218	5.7716	6.1448	7.2937	6.5016	6.1024	5.1553	7.0079	6.801	6.7701	5.6562	7.0477	5.6424	6.1926	7.7758	6.4569	7.1989
APBB1IP	chr10	+	3.45088	0.0292364	0.320599	3.8652	4.1393	4.3415	4.8563	6.1917	4.8114	3.7109	4.1953	4.0896	4.0678	3.6969	4.2056	4.8708	3.5104	4.2565	5.1792	4.8825	4.5645	3.9606	3.7878	4.8736	4.2228	4.7572
APBB2	chr4	-	1.60183	0.216996	0.657602	-0.34938	-1.8262	0.90648	1.3725	-0.26269	2.4799	0.033476	1.1583	-0.7457	-2.0874	0.97709	-0.77177	-1.14	-1.7272	2.8393	1.2	0.23364	0.78055	0.043657	-1.0873	0.8737	2.9088	-0.66909
APBB3	chr5	-	0.5064	0.731639	0.920467	2.4225	2.5363	3.178	2.7311	1.8056	1.801	2.1748	2.5985	-0.7478	2.9549	1.7328	2.317	2.4186	2.5781	1.6456	2.2975	1.6101	2.9571	2.3635	2.3166	3.1086	1.9833	3.1888
APC	chr5	+	0.817126	0.530839	0.834708	4.674	5.0986	5.4619	5.1467	4.5583	5.3092	4.8427	5.1474	4.7156	5.6425	4.2745	5.5835	5.3169	4.773	4.9464	5.4621	5.0701	5.6268	4.8801	4.3914	4.7121	5.0757	5.3436
APC2	chr19	+	2.52905	0.0765635	0.469144	-2.3044	-0.72226	-0.49212	-0.097067	-1.1182	0.75169	-1.4741	-0.97731	-1.9637	0.60149	-2.1154	-1.1418	-0.77309	-1.3603	-2.0033	-0.018012	-0.24742	-2.3119	-2.7593	-2.3053	-1.5667	-0.18373	-2.6241
APCDD1	chr18	+	1.51235	0.240574	0.662942	0.63748	0.9972	-1.0946	-1.185	-0.24669	0.23411	-2.9245	-2.4278	-1.8292	-1.5859	-1.9809	-2.5923	-2.2236	-1.2258	-1.8688	-0.36894	-0.11293	-2.1775	-2.6248	-2.1708	-1.4322	-1.6342	-0.16766
APCDD1L	chr20	-	0.28607	0.883164	0.960084	0.91713	0.41832	-3.052	-1.5574	-2.941	-2.9457	0.16248	1.1067	-0.6167	-1.9584	-0.031415	0.73574	-0.27406	-1.5982	-2.2412	-0.74137	0.65215	-2.5499	-2.9973	-2.5433	1.8958	0.3153	-0.054667
APCDD1L-AS1	chr20	+	1.61834	0.212911	0.657602	0.060243	-2.554	-0.73894	-3.9992	-3.7979	-3.8026	-2.5689	-3.6571	-3.0585	-2.8153	-3.2102	-3.8216	-1.1309	-2.4551	-0.77614	-3.9202	-3.6642	-3.4068	-3.8542	-3.4001	-2.6615	-2.8635	-3.7189
APCS	chr1	+	1.81605	0.169717	0.616831	-2.0035	-4.3283	-4.0981	-1.0186	-3.9872	-3.9918	-4.3431	-3.8464	-3.2478	-3.0045	-3.3995	-4.0108	-3.6421	-2.6444	-0.47998	-4.1094	-3.8534	-3.596	-4.0434	-3.5894	-1.2658	-0.24541	-3.9082
APEH	chr3	+	4.25366	0.0134726	0.221394	6.453	6.5353	6.5944	6.7418	5.8419	5.9236	6.6223	6.9732	6.5295	6.1376	6.6198	5.8804	6.0399	5.625	4.207	6.0878	6.2206	6.1412	6.5627	6.326	6.0706	4.1592	6.5332
APELA	chr4	+	0.0177954	0.999316	0.999697	0.68688	0.30963	-2.6302	-2.7205	-2.5192	1.383	-2.8751	-0.056452	1.3901	-1.5365	-1.9315	-0.22094	0.14777	1.1456	-1.8194	1.2654	-2.3855	-2.1281	-2.5754	1.7855	-1.3828	1.5851	-0.85523
APEX1	chr14	+	4.69625	0.00900111	0.186616	6.4236	5.634	5.6376	5.5302	6.6635	5.2311	6.3605	6.6431	6.355	5.3728	5.8113	5.862	6.0506	6.2399	6.2096	5.6924	5.2434	5.6976	6.4954	6.068	5.6512	5.785	5.9875
APEX2	chrX	+	1.24795	0.326367	0.718504	2.167	3.552	3.0685	2.8578	2.7528	2.8089	3.8177	2.8936	3.6112	2.6226	2.4738	3.1088	2.7875	1.6439	1.0009	2.5343	3.0056	1.4628	2.9256	3.3529	2.5595	1.0549	2.7356
APH1A	chr1	-	2.63489	0.0682776	0.449163	2.3636	3.5078	3.5072	2.7236	5.0446	3.2123	3.4786	2.8321	2.8536	2.9475	4.4078	3.4727	3.323	3.2543	3.4833	2.8557	2.3833	3.0176	2.9976	3.2955	3.1012	3.0952	3.4424
APH1B	chr15	+	0.594897	0.67086	0.896171	9.1477	8.727	9.6311	8.6278	7.9173	8.9958	8.6674	9.3151	8.1316	8.6898	7.4804	8.3861	8.4458	8.2355	5.5419	8.5123	8.3583	9.0257	7.4703	8.4548	8.8435	8.8998	8.7719
API5	chr11	+	1.76482	0.179956	0.629801	6.2184	6.2489	5.9949	6.0756	4.5122	5.6998	6.2372	6.6448	5.9754	6.1035	5.7998	5.9222	6.5143	5.9313	6.0571	6.3452	5.9639	6.1182	6.3633	6.6159	5.7855	5.5596	6.4345
APIP	chr11	-	1.12094	0.377555	0.748862	5.3913	4.3255	4.8488	5.2344	5.7742	3.7216	5.3408	5.0327	5.1388	4.709	5.3713	5.412	5.1657	5.5321	3.9716	5.0811	5.6164	4.8853	5.3061	5.8094	4.2971	2.2586	5.4662
APITD1	chr1	+	1.96009	0.144065	0.583425	4.7229	3.2912	2.1429	2.5379	1.5168	1.5122	3.0354	1.6577	2.2562	0.91454	2.8415	2.2301	3.0843	4.7341	3.8016	2.617	2.873	0.32302	2.1976	1.9146	3.3902	3.6736	3.1808
APITD1-CORT	chr1	+	1.4653	0.253997	0.664802	-2.133	-2.8728	-2.6427	-2.733	-2.5317	-2.5364	-2.8876	-2.3909	-1.7923	-1.5491	-1.944	-2.5554	-2.1867	-1.1889	-1.8319	-2.654	-2.398	-2.1406	-2.588	-2.1339	-1.3953	-1.5973	-0.86774
APLF	chr2	+	2.37755	0.0903614	0.495815	-0.049218	1.8504	2.0075	2.0253	-1.8265	1.2045	1.4264	0.6363	2.2634	2.1918	0.68723	1.1133	1.4821	0.0017966	0.45835	1.0869	2.0515	2.0757	0.65336	2.1801	1.7429	1.5409	0.45419
APLN	chrX	-	0.403126	0.803888	0.937071	-0.78664	-1.5264	1.511	-1.3867	0.39959	2.7169	0.78064	1.2774	-0.44599	-0.2027	-0.59767	-1.209	-0.84032	0.15746	-0.48552	-1.3076	-1.0516	-0.79421	1.0803	-0.78759	-0.048987	1.334	-1.1064
APLNR	chr11	-	0.0291335	0.998201	0.999451	1.4825	-2.4272	0.12484	0.51989	-2.0862	-2.0908	-2.4421	-1.9453	-1.3468	1.2184	-1.4985	0.21212	1.0663	-0.74331	-1.3863	0.11352	-1.9524	-1.695	-2.1424	0.63355	-0.94977	-1.1517	0.3148
APLP1	chr19	+	1.49122	0.24651	0.662942	-0.33116	-1.071	0.74413	1.3907	0.85506	0.85044	2.0841	-0.58906	0.0094849	0.25278	-0.1422	-0.75355	-0.38484	0.61294	-0.030037	0.73281	1.7258	1.2462	-0.78612	-0.33212	1.9915	1.7895	0.93409
APLP2	chr11	+	5.60454	0.00412886	0.128637	4.4711	5.1795	4.9285	5.006	4.9788	4.7576	5.127	4.6373	4.9631	4.9807	5.0403	5.2482	5.5391	4.5988	6.696	5.4454	5.4734	4.7035	4.3511	4.8725	5.4114	6.373	5.5232
APMAP	chr20	-	14.19	2.12987e-05	0.00495315	7.1861	8.5483	8.8763	8.7718	9.1003	8.7064	8.4637	7.3103	8.1618	8.6414	8.3483	8.462	8.7793	7.8701	8.5417	8.7122	8.647	9.0327	7.4623	8.6494	8.5525	8.7161	8.9351
APOA1	chr11	-	1.48615	0.247957	0.662942	-2.8741	-3.6139	-3.3838	-1.8892	-0.95091	-3.2775	-3.6287	-3.132	-2.5335	-2.2902	-2.6851	-1.7115	-2.9278	-1.93	-2.573	-3.3951	-0.81715	-2.8817	-3.3291	-2.8751	-2.1365	-2.3384	-3.1938
APOA1-AS	chr11	+	1.70473	0.192787	0.640312	-4.0974	-0.74979	-2.2852	-2.3756	-4.4962	-4.5008	-1.6822	-2.0334	-0.94944	0.57396	-1.5865	-2.1979	-2.5662	-0.83141	-3.7963	-3.0335	-0.45552	-1.7831	-4.5524	-4.0984	-3.3598	-1.2398	-2.8322
APOA1BP	chr1	+	1.21572	0.338693	0.726184	6.1889	6.7184	6.2489	6.117	7.7399	5.6586	6.8588	6.1556	6.9022	5.7576	6.4374	5.7044	6.4109	6.7129	6.0699	6.1315	6.1996	5.72	6.565	6.2763	6.2874	6.0855	6.4389
APOA2	chr1	-	0.835373	0.520348	0.829398	-1.0744	-0.22923	-1.5841	-1.6744	-1.4731	0.10721	-0.24407	0.98964	0.85122	1.0945	-0.88542	-1.4968	-1.1281	2.1916	-0.77326	-0.010414	-1.3394	-1.082	-1.5293	-1.0753	-0.33673	-0.5387	0.92783
APOA4	chr11	-	1.45171	0.258013	0.668448	-1.9798	-1.1347	-0.90454	-2.5799	-2.3786	-2.3832	-2.7345	-0.65277	-0.054226	-1.3959	-1.7909	-2.4022	-2.0335	-1.0357	-0.093748	-2.5008	-2.2448	-1.9874	-2.4348	-1.9808	-1.2422	-1.4441	-2.2995
APOA5	chr11	-	0.584954	0.677585	0.899372	0.46826	-2.5935	-2.3633	-2.4537	-0.66745	-2.257	-2.6083	-2.1116	-1.513	-1.2697	-1.6647	-2.2761	-1.9074	-0.90957	-1.5525	-0.052736	-2.1186	-1.8612	-2.3086	-1.8546	-1.116	-1.318	-2.1734
APOB	chr2	-	0.244896	0.909003	0.967854	2.1725	0.4644	0.69454	-1.5975	-0.54816	0.80084	-0.61457	-3.5772	0.48073	0.071943	0.039539	-0.57182	-1.7881	-0.05332	0.1517	-1.033	0.6636	-1.005	-0.31488	1.6339	-0.25977	3.099	0.26783
APOBEC1	chr12	-	0.449158	0.771677	0.934104	-0.76119	-3.086	-2.8558	-1.3612	-2.7449	-1.1646	-3.1008	-2.6041	-0.42055	-0.17726	-2.1572	-2.7686	-2.3998	-1.4021	-2.045	-2.8672	-2.6111	-2.3537	-2.8011	-2.3471	-1.6085	-1.8105	-2.6659
APOBEC2	chr6	+	4.63759	0.00948651	0.191525	3.1315	2.5567	2.7067	3.0416	0.49571	3.11	2.1904	1.7361	1.2351	3.0634	1.9765	3.0223	0.84077	1.8386	0.71015	3.399	3.1075	3.9622	1.3326	3.0403	2.9122	-1.3772	3.0528
APOBEC3A	chr22	+	0.596009	0.67011	0.895853	-2.0073	-2.7471	-2.5169	-2.6073	0.40135	-2.4106	-2.7619	-2.2652	-1.6666	-1.4233	-0.23334	-0.8447	-2.0609	-1.0632	-1.7061	-0.20633	0.53511	-2.0148	0.34512	-2.0082	-1.2696	-1.4716	-2.327
APOBEC3B	chr22	+	0.648722	0.635047	0.880668	-0.4766	2.3161	0.11327	-1.0766	1.6749	-3.6873	1.2468	0.36504	2.6714	-0.37809	-1.51	-0.53642	0.1218	1.9081	-2.9828	-0.34551	-0.379	-3.2915	0.34855	3.2229	-0.22438	-2.7483	-3.6037
APOBEC3B-AS1	chr22	-	0.920079	0.473808	0.803212	5.9786	6.6676	4.5758	5.7655	6.1273	1.8748	6.4777	5.9271	5.4261	5.6694	7.222	5.3152	5.0318	4.8072	2.5793	4.0791	5.4726	3.8555	5.7301	5.4471	5.3377	2.8138	3.5434
APOBEC3C	chr22	+	0.756798	0.566676	0.85136	5.941	7.0663	5.8622	6.5338	6.5571	5.9236	7.1464	6.3786	7.122	6.0564	6.9512	6.8633	6.6496	6.9597	5.5852	6.2746	6.8274	5.5997	6.423	7.0367	6.3014	5.5062	6.1674
APOBEC3D	chr22	+	4.38905	0.0118883	0.211747	5.4976	5.7997	5.8143	5.5497	4.8906	5.7308	5.6747	4.8841	5.63	5.7566	5.612	5.4751	5.0569	5.8868	1.7113	5.3947	5.8535	4.6176	5.0427	5.7617	4.8951	2.8389	4.9974
APOBEC3F	chr22	+	1.58829	0.220407	0.658496	6.433	6.7795	6.2478	6.4221	6.0751	6.0214	6.877	6.2159	6.1783	5.846	6.6628	6.2395	6.3289	6.2788	2.3745	4.7223	6.5443	5.1382	6.074	7.192	6.1415	2.7696	4.9236
APOBEC3G	chr22	+	1.44523	0.259948	0.670592	9.2101	10.433	9.559	9.7975	10.294	8.9258	10.893	9.7543	10.113	9.1541	10.536	9.7702	9.4659	9.614	6.8431	8.6857	10.13	8.4975	9.7817	10.314	8.9755	7	8.692
APOBEC3H	chr22	+	1.8472	0.163791	0.609864	3.0441	4.7491	3.9293	3.879	4.833	3.5583	4.276	3.5232	5.3441	3.9175	4.745	2.821	3.8502	4.4428	2.6778	3.1945	4.3641	3.2358	4.0631	5.1586	3.4192	2.9124	3.6974
APOBEC4	chr1	-	0.405721	0.802078	0.937071	-2.2846	-3.0244	1.2932	-2.8846	-2.6833	1.0125	-3.0392	-2.5425	0.86342	-1.7006	-2.0956	-2.707	-2.3383	-1.3405	-1.9835	0.36436	0.90988	-2.2922	-0.41761	0.88439	-1.5469	-0.16393	-2.6043
APOBR	chr16	+	1.54794	0.230899	0.662942	3.1276	3.343	4.3161	4.2258	3.2227	3.1756	4.0344	4.0494	3.8308	4.3636	3.3166	3.936	3.7991	3.4112	3.6469	3.4013	2.8025	3.8091	3.1665	3.6205	2.6429	2.6925	3.497
APOC1	chr19	+	3.0335	0.044767	0.376774	-2.4178	-0.83565	-2.9274	-3.0178	-2.8165	-2.8211	-3.1724	-2.6757	-2.0771	-1.8338	-2.2288	-2.8402	-0.88649	-1.4737	-0.53169	-2.9388	-2.6827	-2.4253	-2.8727	-2.4187	-1.6801	-1.8821	-2.7375
APOC1P1	chr19	+	7.2595	0.00115359	0.0600782	-2.8141	-1.9689	-3.3238	-3.4141	-1.6279	-3.2175	-3.5687	-3.072	-2.4734	-2.2301	-2.6251	-3.2365	-1.2828	-1.87	-0.928	-3.3351	-3.0791	-1.2367	-3.269	-2.815	-0.49147	-2.2784	-3.1338
APOC3	chr11	+	4.06304	0.0161103	0.243491	-1.7919	-2.5317	-2.3016	-0.070025	-0.60568	0.12665	-2.5466	-2.0498	-1.4513	-1.208	-1.6029	1.2451	-1.8456	0.73716	-1.4908	-0.72794	-0.47192	-1.7995	-2.2469	-1.7929	-1.0543	0.32874	-2.1116
APOC4-APOC2	chr19	+	1.57469	0.223886	0.661653	-2.0679	-2.8077	-2.5776	-2.6679	-2.4666	-2.4713	-2.8225	-2.3258	-1.7272	-1.4839	-1.8789	-2.4903	-2.1216	-1.1238	-1.7668	-2.5889	-2.3329	-2.0755	-2.5228	-2.0688	-1.3302	0.052762	-0.80264
APOD	chr3	-	1.18063	0.352617	0.733748	-2.5864	-3.3262	-1.5111	-3.1865	-2.9852	-1.4048	-3.3411	-2.8443	-2.2458	-2.0025	-2.3975	-3.0088	-2.6401	-1.6423	0.036617	-3.1074	-2.8514	-2.594	-3.0414	-2.5874	-1.8488	-2.0508	-1.3212
APOE	chr19	+	0.738478	0.5779	0.856561	-1.8015	-2.5413	-2.3112	-2.4016	-2.2003	-2.2049	-2.5562	-2.0594	-1.4609	-1.2176	-1.6126	0.098021	-0.27023	-0.85741	-1.5004	-2.3225	-2.0665	-1.8091	-2.2565	-1.8025	-1.0639	-1.2658	-2.1212
APOF	chr12	-	0.71729	0.591073	0.861736	-0.79909	-1.0084	-2.8937	-2.9841	-2.7828	-4.3724	-4.7237	-4.2269	-3.6284	-3.3851	-3.7801	-4.3914	-4.0227	-3.0249	-1.346	-2.1681	-0.77456	-3.9766	-1.2541	-2.385	-1.6464	-3.4333	-4.2887
APOH	chr17	-	2.24731	0.10436	0.521992	-2.3557	-3.0955	-2.8653	0.50371	-1.1695	1.3284	-3.1103	-2.6136	-2.015	-1.7717	-2.1667	-1.1931	-2.4094	-1.4116	-2.0546	-1.2917	-2.6207	-0.77829	-2.8106	-0.77167	-1.618	-1.82	-1.0904
APOL1	chr22	+	0.150538	0.960331	0.985805	6.7391	7.5087	6.9609	8.0519	9.6081	6.6563	7.89	8.3033	6.5323	6.6044	8.0756	6.8808	7.4085	6.1256	5.5227	6.7055	7.4357	6.524	7.3283	7.3023	7.4205	4.6967	7.5032
APOL2	chr22	-	0.146369	0.962256	0.986661	6.1806	7.106	5.8734	7.2147	7.8665	6.062	7.0697	6.8867	6.1662	5.9106	7.064	6.6554	6.5069	5.9872	4.6875	5.8751	7.1262	5.9108	6.0104	7.1086	6.7767	5.2672	6.3193
APOL3	chr22	-	0.529647	0.715496	0.914225	7.1952	7.8264	7.1965	7.8442	8.4865	6.9095	7.2179	8.2796	7.1651	6.7335	7.229	7.1889	7.5141	6.895	6.1724	7.2414	7.3945	6.7185	7.4641	7.4208	7.475	5.0488	6.5567
APOL4	chr22	-	1.03689	0.415465	0.772416	3.2932	-0.73936	-1.2462	-1.3366	2.6373	-0.40292	2.4157	3.9905	0.3411	-0.15258	2.1154	2.011	-0.053227	1.7926	1.4391	-0.52054	1.3204	-0.74409	-0.45451	-2.3224	1.2235	-1.7858	-0.31926
APOL5	chr22	+	1.47845	0.250171	0.662942	-2.3479	-3.0878	-2.8576	-2.948	-2.7467	-2.7513	-3.1026	-2.6058	-2.0073	-1.764	-2.159	-2.7703	-2.4016	-1.4038	-2.0468	-2.8689	-2.6129	-2.3555	-2.8029	-2.3489	-1.6103	-1.8123	-2.6677
APOL6	chr22	+	4.95185	0.0071827	0.167354	9.6489	10.097	9.1023	11.101	12.163	9.3383	10.515	11.148	9.2526	8.8851	10.263	9.9266	11.22	8.992	11.223	9.7003	10.282	8.7856	10.379	10.148	10.333	10.952	8.5301
APOLD1	chr12	+	1.48247	0.249012	0.662942	0.027971	0.2057	1.1033	-0.57208	0.15974	1.4089	0.96138	1.244	1.591	2.7995	-0.63106	-3.5643	1.1967	0.97207	-2.8408	2.4868	-0.23701	1.8047	-0.13749	0.55753	-0.81934	-0.28435	0.62579
APOM	chr6	+	0.412426	0.797396	0.937071	-2.1581	-2.4125	-2.1823	-2.2727	-3.2938	-2.076	-3.6497	-3.153	-2.5544	-3.8961	-4.2911	-3.3175	-4.5337	-3.5359	-1.009	-2.6791	-2.4231	-2.1657	-3.35	-2.1591	-2.1574	-0.2439	-2.4778
APOO	chrX	-	0.436647	0.780446	0.935709	7.3783	7.8609	7.6056	7.9405	8.2019	7.4406	7.3606	6.6349	8.0815	7.0293	6.8754	6.9559	7.1802	7.6305	7.535	6.7129	7.6752	8.3359	8.0228	7.5086	8.1159	7.2221	8.2208
APOOL	chrX	+	2.02503	0.133866	0.572904	9.7274	9.7775	9.4421	10.479	9.3015	9.84	9.9524	9.8049	9.7016	9.9449	9.4417	9.0393	10.072	8.788	10.133	10.402	10.105	10.478	10.686	10.104	9.8733	9.7115	9.5117
APOOP5	chr16	-	1.94895	0.145897	0.584977	2.3493	-1.1979	0.61719	2.6423	1.4651	1.4605	1.9572	2.7434	-0.11745	2.4478	-0.26913	2.2894	3.1887	0.48601	2.6504	2.7214	1.5989	-0.46567	-0.91306	1.8629	2.6015	0.077586	1.5441
APOPT1	chr14	+	1.29555	0.308958	0.709411	6.5039	5.7641	5.8118	5.5125	6.2925	5.8853	5.9859	5.1424	6.7562	5.9842	6.2245	6.412	5.9418	5.744	5.7014	5.6646	5.9206	6.2132	4.6002	5.6777	5.8688	5.9961	5.9354
APP	chr21	-	2.20415	0.109497	0.53155	2.8204	-0.80697	1.4936	0.18079	1.1191	2.417	1.2486	2.3974	-0.46348	-1.8051	2.1922	0.35845	-0.8578	1.3624	1.3715	1.6135	0.51586	1.3038	1.6795	-0.80508	-1.6514	1.3165	0.098553
APPBP2	chr17	-	4.5658	0.0101203	0.198311	7.2403	6.9366	7.9691	7.3195	5.9592	7.7842	8.0517	6.5705	7.3123	7.4858	7.3318	7.138	7.3302	7.527	6.3064	7.5757	6.9371	7.0734	6.0978	6.7764	6.6032	5.8762	7.2853
APPL1	chr3	+	1.05347	0.40772	0.768108	4.2259	3.6657	5.1021	3.8334	3.316	4.1492	3.5183	3.968	4.5824	4.961	3.9037	4.3644	3.5179	4.565	4.3935	4.1881	4.4441	4.2807	4.4055	3.5195	3.6134	3.9199	4.3311
APPL2	chr12	-	3.08402	0.0424801	0.368153	4.0171	4.7966	5.2269	5.2271	4.0477	5.1728	4.5334	4.0381	4.5718	5.1404	4.206	5.3142	4.8326	5.2715	4.9349	4.616	4.6831	5.3429	4.5907	4.7531	4.1406	4.2547	5.7306
APRT	chr16	-	1.07671	0.397088	0.759009	5.9214	5.7217	5.6682	5.0846	7.2129	4.9055	6.0405	5.8116	5.14	5.6882	6.3272	5.5749	4.9362	5.8419	5.2303	5.1636	5.2849	5.9749	5.7098	5.9204	5.0584	4.8564	5.27
APTR	chr7	-	0.228578	0.91877	0.971006	-0.060058	1.2397	1.4698	1.1242	1.7288	0.75896	-0.077744	0.76004	0.28058	1.9978	0.1289	1.9022	1.1087	0.52147	0.53057	-0.050538	0.89736	-0.91563	1.3594	1.5239	0.67759	0.47562	1.4045
APTX	chr9	-	1.90049	0.154147	0.597655	3.3467	4.4114	4.147	3.9231	4.305	3.7647	4.4078	3.9102	3.9732	3.5737	4.4854	4.2659	4.5041	4.6088	3.4353	4.1357	3.7867	4.2473	4.4635	3.6951	3.7772	2.9779	4.6764
AQP1	chr7	+	2.67346	0.0655032	0.44116	-4.1142	-2.5321	-4.6239	-4.7142	-2.191	-2.9326	-4.8688	-4.3721	-3.7735	-3.5302	-3.9252	-2.2146	-4.1679	-3.1701	-0.35363	-4.6352	-2.0572	-4.1218	-2.9842	-1.7932	-0.20661	-1.2566	-4.4339
AQP10	chr1	+	0.912609	0.477769	0.805507	-2.3432	-3.083	-2.8528	-2.9432	-2.7419	-1.1616	-3.0978	-2.6011	-2.0025	-1.7592	-2.1542	-2.7656	-2.3969	-1.3991	-2.042	-2.8642	-2.6081	-2.3507	-2.7981	-0.75917	-1.6055	0.51444	-2.6629
AQP11	chr11	+	0.487073	0.745124	0.925667	1.0566	1.9018	2.0742	0.76141	1.5246	2.0576	0.12139	0.61813	-0.36828	1.2535	1.065	1.7562	2.6434	2.4368	2.0252	0.84047	1.4591	3.1514	2.006	1.7231	0.51415	0.31218	2.0757
AQP12A	chr2	+	0.402531	0.804302	0.937071	-0.76179	-1.5016	-1.2715	-1.3618	-1.1605	0.4198	-1.5164	-1.0197	-0.42115	-0.17786	-0.57283	-1.1842	-0.81547	0.18231	-0.46067	-1.2828	-1.0268	-0.76937	-1.2168	-0.76275	-0.024143	-0.22611	-1.0815
AQP12B	chr2	-	1.52353	0.237489	0.662942	-1.0065	-1.7463	-1.5162	-1.6066	-1.4053	-1.4099	-1.7612	-1.2644	-0.66587	-0.42258	-0.81755	-1.4289	-1.0602	-0.062412	-0.70539	-1.5275	-1.2715	-1.0141	-1.4615	-1.0075	2.0531	-0.47083	-1.3262
AQP2	chr12	+	0.29149	0.879654	0.958955	-0.37428	-1.5995	-1.3694	-3.7817	-3.5804	-2	-2.3513	-3.4395	-2.841	-0.27577	-2.9927	-0.79667	-0.91338	0.084397	-0.073157	-3.7026	-1.1247	-3.1892	-3.6366	-3.1826	-0.85902	-2.646	-3.5013
AQP3	chr9	-	5.94789	0.00312366	0.110159	1.1667	0.6075	1.2737	-1.0183	-1.5539	-3.1435	-3.4948	-0.1907	-0.077581	1.7507	1.1493	-0.84062	-2.7938	0.52588	-2.439	-0.93922	-3.0051	-0.4258	1.3284	-2.7411	-2.0025	-2.2045	0.39956
AQP4	chr18	-	1.48333	0.248765	0.662942	-0.069408	-2.3942	-1.4271	-0.13894	-3.6381	1.7148	-0.82406	-1.9123	-0.57676	-2.6554	-3.0504	-1.3398	-0.12309	-2.2952	1.4541	-0.3009	-3.5043	-1.6619	-1.3724	-0.070368	-0.91672	0.75578	-3.5591
AQP4-AS1	chr18	+	0.906973	0.480775	0.807257	-1.0651	-2.5419	-3.8967	-3.9871	-3.7858	-0.33099	-4.1417	-2.06	0.12351	-2.8031	-3.1981	-1.0021	-1.1188	-2.443	-1.501	-3.9081	-3.652	-1.0727	-2.2571	-1.0661	-0.32748	-2.8514	-3.7068
AQP5	chr12	+	0.606238	0.66323	0.892169	-0.11838	-2.4432	-0.99063	-0.71843	0.21984	-2.1067	-1.721	-1.9612	-2.9477	-2.7044	-0.77742	-1.3888	-1.757	-2.3442	-1.4022	-3.8093	-3.5533	-0.97396	-2.1583	-0.96734	-0.9657	-2.7526	-3.608
AQP6	chr12	+	0.559426	0.694984	0.905978	-3.1399	-3.8797	-2.0646	-3.7399	-1.9537	-3.5433	-3.8945	-3.3978	-1.2143	-2.556	-2.9509	-3.5623	-3.1936	-2.1958	-2.8388	-1.339	-3.4049	-3.1475	-3.5949	-3.1408	-2.4022	-2.6042	-3.4596
AQP7	chr9	-	0.594491	0.671134	0.89619	-2.2461	-2.9859	-2.7557	-2.8461	-2.6448	-2.6494	-3.0007	-2.504	-1.9054	-1.6621	-2.0571	-2.6685	-2.2997	-1.302	-1.9449	-2.7671	-0.92608	-2.2536	-2.701	-0.66206	-1.5084	-1.7104	-2.5658
AQP7P1	chr9	-	3.16527	0.0390642	0.35936	-3.1983	-2.3531	-3.7079	-3.7983	-1.2751	-3.6016	-3.9529	-3.4562	-2.8576	-2.6143	-3.0093	-3.6207	-3.2519	-2.2542	-2.8971	-3.7193	-3.4632	-3.2058	-3.6532	-3.1992	-2.4606	-2.6626	-3.518
AQP7P3	chr9	-	1.47856	0.250137	0.662942	-2.008	-2.7478	-2.5177	-2.6081	-2.4068	-2.4114	-2.7627	-2.2659	-1.6674	-1.4241	-1.8191	-2.4304	-2.0617	-1.0639	-1.7069	-2.529	-2.273	-2.0156	-2.463	-2.009	-1.2704	-1.4723	-2.3277
AQP8	chr16	+	0.251804	0.904781	0.966559	0.074795	-0.66502	-2.0198	-2.1102	-1.9089	0.89382	-2.2648	-1.7681	-1.1695	0.65873	-1.3212	-1.9326	-1.5638	1.0189	0.37591	2.2168	-1.7751	-1.5177	-1.9651	-1.5111	-0.77252	1.3474	-1.8299
AQP9	chr15	+	0.611573	0.659655	0.891104	2.7843	4.3664	3.8596	2.1843	3.9705	5.5509	3.6146	2.5264	5.4469	6.5382	2.9733	2.3619	2.7306	3.7284	6.5449	7.2175	2.5193	2.7767	5.4993	5.9533	3.522	6.1274	2.4646
AQR	chr15	-	0.923361	0.472076	0.802499	4.8363	4.9764	4.957	4.5542	4.3281	4.8231	5.0784	4.5383	4.368	4.785	4.1694	5.1588	5.5815	4.5755	5.4016	5.1663	5.4512	5.0483	4.8111	5.4486	4.8104	5.4364	4.8966
AR	chrX	+	1.10569	0.384188	0.753511	-1.9356	-1.9384	-2.4452	-1.3132	-3.9193	0.831	-1.9532	-3.7784	-0.85795	-2.9366	-1.0096	-0.48348	-3.5742	-2.5764	0.86806	-0.34107	0.73807	-1.2062	-0.068591	-0.35155	-0.46094	1.659	-1.5183
ARAF	chrX	+	3.62714	0.0245409	0.296547	6.6461	6.2878	6.1365	6.2763	6.6408	6.1952	6.0536	6.578	6.4441	5.676	5.8429	6.5932	6.6684	6.5346	6.7646	6.2591	6.6763	5.9527	6.1597	6.5147	6.6979	6.4959	6.0897
ARAP1	chr11	-	1.23946	0.329572	0.720196	10.948	11.323	11.465	11.6	10.698	11.32	11.361	11.168	10.985	11.847	11.594	11.092	10.952	10.827	10.184	10.456	10.56	10.429	10.443	11.453	10.6	10.628	10.275
ARAP2	chr4	-	2.59539	0.0712514	0.456153	6.852	6.6808	6.1676	6.6384	6.9266	6.6069	5.665	6.8182	5.6076	5.9789	5.7904	6.555	6.964	5.1644	6.1006	6.2028	6.6119	6.1975	6.5726	6.3572	6.3588	5.7342	6.4312
ARAP3	chr5	-	3.04736	0.0441267	0.37406	0.6621	-0.077709	2.3541	2.6943	-2.0586	3.6092	1.045	-1.9177	1.4882	1.7315	-1.4709	2.9622	1.4564	-0.71572	2.1007	2.8636	1.5346	1.14	0.20714	-1.6608	1.3998	1.1978	1.4799
ARC	chr8	-	1.47877	0.250077	0.662942	-3.333	-4.0728	-3.8426	-3.933	-3.7317	-3.7363	-4.0876	-3.5909	-2.9923	-2.749	-3.144	-3.7554	-3.3866	-2.3889	-3.0318	-3.854	-3.5979	-3.3405	-3.7879	-3.3339	-2.5953	-2.7973	-3.6527
ARCN1	chr11	+	4.04453	0.0163951	0.245837	5.6678	5.3189	5.317	5.4286	4.835	4.7601	5.4213	5.4933	5.4009	5.0666	4.698	5.3972	5.2621	5.1752	4.0169	5.0289	4.7094	5.2103	5.7237	5.3734	5.0609	4.2515	5.5885
AREG	chr4	+	0.67513	0.617878	0.872242	1.5509	0.63052	-1.4613	2.6447	-0.61338	0.22999	3.5032	-2.7945	0.61143	-1.9526	3.01	-0.63703	0.21711	3.2655	5.3866	2.0717	1.4464	1.9794	-1.4066	1.8548	-1.7989	3.832	2.0017
AREL1	chr14	-	8.60225	0.000459422	0.0352684	3.3115	3.959	3.6239	3.9106	4.513	3.8672	3.63	3.9016	3.9248	3.7498	3.164	3.9177	4.2049	3.9763	5.243	3.6126	3.1575	3.498	3.7425	3.907	4.4671	4.8644	3.8902
ARF1	chr1	+	1.68225	0.197827	0.646135	7.6606	7.757	7.5928	7.9104	8.7111	7.283	8.0271	8.0275	7.4662	7.5815	7.9741	7.1836	7.6952	7.1308	8.2227	7.2446	7.371	7.2377	7.6087	7.5394	7.1496	8.1332	7.4876
ARF3	chr12	-	2.34451	0.0937115	0.501537	4.1334	4.2097	4.2684	3.9228	4.8234	3.7702	4.6128	3.2804	3.9391	3.5218	4.2812	4.9792	4.4378	4.7607	4.2156	4.5395	4.2265	4.2049	4.0045	3.4746	4.5027	4.402	4.5095
ARF4	chr3	-	0.875686	0.497753	0.816429	6.3518	6.3283	6.001	6.1731	7.1961	5.9773	6.6278	6.6555	6.4803	6.0311	6.7885	6.3343	6.5272	5.8893	6.4492	6.2357	6.3222	6.1321	6.6953	6.0059	5.9794	6.0883	6.292
ARF5	chr7	+	0.525309	0.718501	0.915715	6.0504	5.9826	6.2887	6.3167	7.0659	5.934	6.7151	6.3188	6.3203	5.7472	6.6248	6.0755	6.1536	5.9737	6.6831	5.9254	5.5938	5.7533	5.689	6.143	5.8489	5.7491	5.9833
ARF6	chr14	+	2.6147	0.0697807	0.453271	8.017	7.5955	7.3141	7.0372	6.7675	7.2941	7.7726	7.5272	7.0775	7.1937	7.4662	6.629	7.296	7.0143	6.7387	7.1449	7.2075	7.2697	7.3909	7.4304	7.5211	5.7144	7.4087
ARFGAP1	chr20	+	2.75746	0.0598728	0.426855	4.0176	4.1219	3.9784	4.869	3.4726	4.2726	4.2716	4.1528	4.4261	3.9544	4.2745	4.8275	4.0967	4.5174	3.9209	4.2196	3.787	4.0779	4.1534	4.5841	4.1081	3.1324	4.3115
ARFGAP2	chr11	-	1.81165	0.170573	0.617031	7.5235	7.352	7.3593	7.2629	6.4792	7.0655	7.4368	7.8746	7.2657	6.7874	7.1256	7.2672	7.6895	7.0891	6.4261	7.2738	6.8447	7.2007	7.5352	7.7747	7.2184	7.2623	7.1251
ARFGAP3	chr22	-	0.786745	0.548667	0.843826	6.493	6.0645	6.5941	6.5037	6.3177	6.5216	6.9927	6.6368	6.1348	6.4653	6.615	6.2051	6.6884	5.9258	6.2501	6.2338	6.4341	6.7218	6.4167	6.5464	6.3114	6.4847	6.4683
ARFGEF1	chr8	-	0.0569218	0.993431	0.997762	5.8708	6.3016	6.2047	6.2542	5.9213	6.4773	5.996	6.2	6.144	6.2873	5.7196	5.7873	6.0702	6.3162	6.7851	6.3265	5.8589	6.3784	6.331	5.5789	5.6018	6.4834	6.2067
ARFGEF2	chr20	+	0.546858	0.703615	0.909188	4.4255	4.0659	4.1434	4.0154	3.703	3.9478	3.2142	4.1676	4.1848	4.031	3.3873	4.6192	3.63	3.9998	4.8516	3.7355	3.8	3.4678	3.8962	3.7537	3.0811	4.1949	3.9849
ARFGEF3	chr6	+	0.73621	0.5793	0.856833	2.7587	2.7558	2.6116	3.1238	0.77496	2.6068	1.6992	2.1959	3.4619	3.8083	1.3627	2.3363	3.1706	-0.68955	4.1593	4.0352	2.9593	-1.6412	0.23331	2.0658	2.8044	3.5459	3.6012
ARFIP1	chr4	+	2.83486	0.0551459	0.412565	6.489	5.838	6.445	5.9162	5.0485	5.9614	6.4713	6.5281	5.7104	5.6192	6.1135	5.2988	6.0961	5.5089	1.2983	6.0042	6.3553	6.4537	6.3678	6.4032	6.2403	3.1178	6.574
ARFIP2	chr11	-	1.33626	0.294789	0.698648	3.7008	3.7701	3.9574	3.8957	4.535	3.1686	4.0006	3.6915	3.3609	3.9222	4.1384	2.8175	3.3159	3.7053	3.3214	3.5091	3.307	3.3927	3.7064	3.3994	3.5454	3.9955	3.566
ARFRP1	chr20	-	1.00847	0.429041	0.780596	3.2954	2.8888	3.6585	4.0211	4.7948	3.101	4.0356	3.6656	3.7443	3.0389	4.6355	3.2356	3.3844	3.1822	-2.6702	3.6266	2.0491	3.2109	3.0166	3.8732	2.6243	2.0879	3.7424
ARG1	chr6	+	0.126986	0.970725	0.989838	-1.7645	0.031766	0.15881	-0.29413	-2.1632	1.0021	-0.75359	0.70009	-1.4238	0.74546	-0.72752	-2.9238	0.10784	0.027623	0.96961	-0.083835	0.17218	0.15395	-0.017803	-0.91744	0.11068	0.69721	-0.15819
ARG2	chr14	+	1.82317	0.168343	0.614789	3.6205	3.3992	3.456	4.1148	3.9896	4.2365	3.4893	4.3029	4.178	3.0824	3.2439	3.9659	4.1387	2.8146	4.0697	4.3658	3.6379	4.1314	3.3823	0.73201	4.5062	3.5906	3.4489
ARGFX	chr3	+	0.527764	0.7168	0.914665	0.29797	-0.44184	-0.2117	-4.3895	-4.1882	0.76134	-4.5441	-2.4624	0.010582	-1.6206	-2.0156	-4.2119	-1.5212	-1.2604	-0.02894	-1.1406	0.19346	-3.7971	-4.2445	-2.2055	-0.72992	0.83365	-0.93928
ARGFXP2	chr17	-	1.15109	0.36476	0.741425	0.25695	-1.2198	-2.5747	-0.3431	0.34363	-0.14642	-1.2347	-2.3229	-1.7243	1.3263	-1.876	1.6001	1.0513	0.46408	-1.7639	1.1145	-0.0080324	-2.0726	-0.93498	0.25599	-1.3273	-1.5293	-0.062772
ARGLU1	chr13	-	0.387534	0.814737	0.941281	6.4955	5.2098	6.0642	5.6031	5.2534	6.2807	5.2686	5.4987	4.8491	6.5419	4.9576	5.6364	5.9168	5.6243	6.0816	6.3275	5.9097	6.4501	5.5802	5.8305	6.4504	6.5308	6.344
ARHGAP1	chr11	-	0.941124	0.462799	0.798017	3.9832	3.9535	3.8719	3.3381	3.994	3.2109	3.2433	2.9382	3.0203	4.1398	3.4837	4.0142	3.7734	3.7294	3.1528	3.6941	3.6423	3.4018	2.8398	4.1629	4.5482	3.4814	4.0951
ARHGAP10	chr4	+	1.1695	0.357148	0.736285	1.1443	2.241	2.5091	0.39989	1.6387	1.4779	0.24529	0.74204	1.485	1.5839	0.64142	1.374	0.60522	2.0884	1.808	0.87488	0.87935	1.6986	1.9695	-0.44159	-2.5103	1.5356	2.4547
ARHGAP11A	chr15	+	0.39972	0.806261	0.937817	-0.19196	2.9751	-0.70164	-0.79201	-0.5907	0.98963	-0.94661	-0.44987	0.14868	0.39197	-0.0030023	-0.61436	1.3393	0.75214	0.10916	0.872	-0.45694	-0.19954	0.93804	-0.19292	0.54568	0.34372	-0.51168
ARHGAP11B	chr15	+	0.198758	0.93576	0.977098	-3.2088	-3.9486	-3.7185	-3.8089	-3.6075	-3.6122	-3.9635	-3.4667	-2.8682	-2.6249	-1.4349	-3.6312	-3.2625	-2.2647	-2.9077	-3.7298	-1.1519	-3.2164	-1.3418	-3.2098	-2.4712	-2.6731	-3.5285
ARHGAP12	chr10	-	1.6942	0.195131	0.643501	7.0578	6.2588	7.6292	6.2557	6.9112	5.9367	6.7164	6.8286	4.6198	7.124	6.79	6.1787	6.8351	6.8731	7.0886	6.8368	5.346	7.3851	7.3194	6.4755	6.6346	6.5267	7.2563
ARHGAP15	chr2	+	1.30329	0.306212	0.707989	6.1267	5.5091	6.081	5.866	7.1056	6.0114	5.7528	5.9664	5.2834	5.6088	5.8345	5.4171	5.5235	4.7274	6.0119	5.9946	5.9036	6.0201	6.0278	5.819	6.0035	6.0654	5.9866
ARHGAP17	chr16	-	3.82377	0.0202546	0.272244	3.1978	3.2628	2.5419	2.5977	3.7186	2.7592	2.7263	2.2372	2.6552	2.8329	3.1202	3.4984	3.3389	2.721	3.5668	2.9882	3.272	3.2909	2.9971	2.5497	3.3417	3.5482	2.9787
ARHGAP18	chr6	-	1.63732	0.208313	0.65425	9.5996	9.1598	9.8793	8.3331	10.102	9.2773	9.3703	9.6281	9.5608	9.0887	8.8617	9.1434	9.4422	9.5184	7.324	8.9013	9.1946	9.6572	9.7043	9.815	9.0111	8.1925	9.8508
ARHGAP19	chr10	-	0.678208	0.615895	0.871502	3.7146	3.0172	4.0092	3.4578	1.1566	3.845	3.9491	3.7304	3.9199	4.6754	2.4813	2.6524	3.4277	3.2364	3.235	3.4313	3.1114	2.4989	2.403	4.1553	4.0586	3.3134	4.0969
ARHGAP20	chr11	-	0.237896	0.91323	0.969333	2.3406	2.8546	2.218	2.1276	-1.7586	1.9372	0.20746	2.4697	3.7357	1.546	3.473	2.7413	2.674	-0.41572	3.1892	2.9772	0.69713	2.5395	-1.8148	0.96115	3.2847	0.76082	1.7799
ARHGAP21	chr10	-	0.562766	0.692697	0.904953	4.3497	4.046	3.8401	3.9102	0.6005	3.5593	3.3489	4.3501	3.7728	4.8158	3.9107	3.2091	3.7529	4.145	4.8611	3.8842	2.9359	3.0621	3.5078	3.0687	3.3219	3.3005	2.8812
ARHGAP22	chr10	-	1.19515	0.34679	0.730784	-2.071	-4.3958	-4.1657	-4.256	-2.4698	-1.252	-4.4106	-3.9139	-3.3153	-3.072	-3.467	-4.0784	-2.1247	-2.7119	-3.3549	-1.855	-3.921	-3.6636	-2.526	-3.6569	-2.9183	-3.1203	-3.9757
ARHGAP23	chr17	+	0.626536	0.649682	0.886285	1.423	-0.50128	-0.27114	0.26652	-0.81228	1.2337	0.41677	1.3792	0.82018	1.0635	1.4916	-0.83594	0.63231	1.1826	1.6038	0.165	-0.31595	0.47196	0.4116	-1.6369	-0.16132	2.6723	1.2143
ARHGAP24	chr4	+	2.87789	0.0526936	0.40491	1.7665	1.3893	0.034443	0.68103	0.88234	2.8037	-1.7955	0.28621	1.6217	-0.45691	1.47	0.85869	0.49044	-0.096746	-0.73973	2.9617	1.5015	-1.0484	1.9636	-1.0418	-0.3032	2.3022	-1.3606
ARHGAP25	chr2	+	2.73079	0.0616015	0.430913	6.0755	6.0812	6.9029	7.0502	5.9834	7.1948	6.1817	6.1291	6.4523	5.9286	5.9972	6.7346	6.9191	5.3723	6.0721	7.5492	6.8362	6.7914	6.0318	6.5354	7.1919	5.6503	6.9021
ARHGAP26	chr5	+	1.68994	0.196087	0.644877	4.736	5.4071	5.38	5.5801	5.5597	4.9868	4.3539	5.2678	5.0312	5.1542	5.0937	5.7412	4.4126	4.3413	5.4935	5.3887	5.8392	5.3097	4.6877	5.1247	5.7386	5.2492	4.736
ARHGAP26-AS1	chr5	-	1.21727	0.33809	0.726125	-1.9321	-0.35	0.72814	-0.9472	-2.3309	0.47187	0.12059	-0.60505	1.868	-1.3482	-0.15819	-2.3545	-1.9858	-0.98801	1.1764	-2.4531	-0.61213	-0.35473	-2.3871	0.38885	1.1275	0.92549	-2.2518
ARHGAP26-IT1	chr5	+	3.54299	0.0266708	0.306989	-1.0956	-0.98737	-0.22672	-0.5581	1.2282	-2.2359	-4.1721	-0.50546	-3.0768	-1.2486	-1.6436	-1.0325	-0.66381	-0.15146	-0.79444	-1.6166	-0.22303	-3.4251	0.034443	0.040988	-0.35791	1.2057	-1.4153
ARHGAP27	chr17	-	1.60142	0.217098	0.657602	0.044848	-0.69497	-2.7868	-1.2922	0.78361	0.1269	-0.7098	0.27237	-1.9364	0.62878	-2.0881	-1.1145	-0.7458	-1.333	0.34597	-2.7981	-0.9571	-0.6997	-2.732	-2.278	0.7825	-1.7414	-2.5968
ARHGAP28	chr18	+	1.18855	0.349426	0.732457	0.67506	0.29782	-1.4196	-0.22984	-1.7941	0.52323	-1.0125	-1.6532	-1.7917	-0.32597	-0.068864	-0.43921	-1.449	-1.1882	1.9414	1.188	-0.075344	-0.91748	-4.1722	-0.25879	0.19032	-1.5966	-0.86705
ARHGAP29	chr1	-	1.23965	0.329501	0.720167	-0.53714	-2.125	-1.8948	-0.84769	-1.7839	0.93396	-2.1398	-3.965	-1.7815	-1.5382	-0.34818	-0.42902	-0.95339	0.044387	0.053483	-0.32117	-0.27161	0.92921	0.085896	-1.3861	0.49001	0.91608	-4.0268
ARHGAP30	chr1	-	1.04829	0.410125	0.769842	11.529	11.594	11.629	12.07	10.827	11.656	12.008	11.975	11.35	11.511	11.742	11.137	11.974	11.014	10.694	11.813	11.351	11.376	11.614	11.496	11.686	10.882	11.768
ARHGAP31	chr3	+	1.1669	0.358213	0.736921	2.3166	3.9535	2.9613	2.3771	1.8217	2.7404	3.5267	2.9872	3.7254	1.6468	3.1661	3.1689	1.0092	2.5545	1.5704	2.2677	4.1309	1.2618	1.9519	4.2563	2.007	3.39	2.3281
ARHGAP31-AS1	chr3	-	1.18252	0.351855	0.733536	-2.9841	-2.1389	-3.4937	-3.5841	-1.7978	-3.3874	-3.7387	-3.242	-2.6434	-2.4001	-2.7951	0.052982	-3.0377	-0.45499	-2.6829	-3.5051	-3.249	-2.9916	-3.439	-2.985	-2.2464	0.72155	-0.49642
ARHGAP32	chr11	-	2.02992	0.133128	0.571931	0.9696	-0.11125	1.7666	1.166	1.0778	1.2725	-0.33254	0.98733	-0.61576	-2.6944	0.080554	0.20616	-0.52466	2.5237	1.7777	1.2451	1.1005	-0.96398	1.3111	0.96864	0.62924	2.1153	-2.0131
ARHGAP33	chr19	+	0.491169	0.742262	0.924611	2.5174	1.3501	-0.10779	-0.19817	1.3568	2.2549	0.17775	0.14398	1.273	1.9034	2.1758	0.51	-1.2368	-0.23898	1.781	-0.11911	-0.22567	1.4723	0.86446	1.3185	2.3619	1.2271	0.082166
ARHGAP35	chr19	+	6.19847	0.00256105	0.0989539	3.7684	5.3192	5.3453	4.3087	2.7613	4.6777	3.8925	2.3976	4.3114	5.0706	3.926	3.7956	3.2417	4.4402	4.1303	4.2705	4.1442	4.0672	3.0781	4.7752	3.9442	3.0504	4.2042
ARHGAP36	chrX	+	0.64085	0.640218	0.88296	-2.1762	-4.5009	-4.2708	-4.3612	-4.1599	-4.1645	-4.5158	-1.6971	-3.4205	-3.1772	-3.5722	-4.1835	-3.8148	-2.817	-3.46	-1.4748	-4.0261	-3.7687	-4.2161	-3.7621	-3.0235	-3.2254	-1.7589
ARHGAP39	chr8	-	1.27846	0.315102	0.712875	0.77249	-3.4268	-3.1966	-3.287	-0.27833	-0.28296	-1.8566	-1.3599	-2.3463	0.21892	-2.498	-3.1093	-2.7406	-1.7428	-0.80086	-3.2079	-1.367	-2.6945	-3.1419	-2.6879	-1.9493	-0.5663	-3.0067
ARHGAP4	chrX	-	0.786772	0.548651	0.843826	6.5979	5.6395	6.6468	5.7022	4.3521	6.2037	6.1419	6.2048	5.5674	6.5713	5.8278	4.7803	5.0744	4.3813	6.1404	5.4089	4.6128	5.649	5.6408	5.0212	5.6749	6.101	5.2643
ARHGAP40	chr20	+	1.26764	0.319054	0.71565	-1.596	-0.013885	-0.52071	0.12588	-1.9947	-1.9994	-2.3507	-1.8539	0.3296	0.5729	-1.407	-2.0184	-1.6497	-0.6519	1.027	-2.117	-1.861	-1.6036	-2.051	-1.597	0.72661	-1.0603	-0.33075
ARHGAP42	chr11	+	2.01355	0.135612	0.576175	2.703	5.1331	5.0007	5.5624	2.3043	6.8232	1.9484	5.615	3.0437	4.8719	4.4769	5.088	5.4567	3.6471	6.7046	6.5743	5.608	5.5028	2.2481	4.287	3.4407	5.5606	2.3833
ARHGAP44	chr17	+	0.197128	0.936653	0.977199	5.3213	3.7335	4.8116	1.5513	4.0746	5.8355	2.9817	4.2154	2.492	4.3203	2.3403	3.3139	4.9051	5.4174	4.0375	4.4377	3.4714	5.6032	1.6964	3.7354	2.889	5.857	1.8317
ARHGAP5	chr14	+	2.79337	0.0576272	0.420038	6.9493	6.5302	6.2749	6.7718	6.7091	5.8522	6.2986	7.5166	6.4323	6.3069	6.9465	6.7068	6.7706	6.826	7.5421	6.8328	6.2713	6.6213	7.1776	6.1123	6.1139	6.3403	6.7223
ARHGAP5-AS1	chr14	-	2.51966	0.07735	0.470687	0.17175	-2.89	-0.33793	-0.4283	-2.5489	-2.5536	-2.9048	1.0513	-1.8095	0.75568	-1.9612	-2.5726	-2.2039	-1.2061	-1.8491	-2.6712	-2.4152	-2.1578	-1.0202	-0.56618	-1.4125	-1.6145	-2.4699
ARHGAP6	chrX	-	1.26461	0.320168	0.716772	0.90922	-3.0005	0.036974	-2.8608	-2.6594	-0.34215	-3.0154	-0.93365	1.2499	-1.6768	0.25018	-2.6831	0.49297	-1.3166	2.7953	-1.1967	-0.20376	-2.2683	-1.1307	-2.2617	0.061903	0.5969	-2.5804
ARHGAP9	chr12	-	2.64489	0.0675464	0.447604	7.0977	6.9802	7.6453	7.7259	6.6957	7.5019	7.5184	6.8269	6.9516	7.4531	7.2994	7.0435	7.0881	6.5707	6.921	7.3302	7.1401	7.2419	6.6931	7.2912	7.0616	6.6666	7.5503
ARHGDIA	chr17	-	0.871014	0.500331	0.817955	1.3921	1.1377	1.0385	0.52074	1.3559	1.0689	1.2361	1.5595	1.2473	0.54718	1.581	1.198	-0.33144	1.5992	1.3188	0.13413	1.0422	0.89908	0.66582	-0.27872	1.2484	1.4423	0.98748
ARHGDIB	chr12	-	3.30689	0.0338033	0.338634	10.357	10.565	10.592	10.293	11.649	10.25	10.65	10.344	10.01	10.256	10.149	10.433	10.477	10.249	11.483	10.903	10.707	10.741	10.668	10.821	10.731	11.452	10.948
ARHGEF1	chr19	+	0.677718	0.616211	0.871579	6.9453	6.6802	7.4926	7.4201	6.4457	7.6623	7.6201	7.0026	7.3009	8.1669	7.7816	7.483	7.3663	6.5004	6.8024	7.0377	6.5469	6.6205	6.3321	6.0491	7.187	5.0821	5.9134
ARHGEF10	chr8	+	0.392558	0.811246	0.940141	2.664	1.9242	4.4763	3.6489	4.5872	3.8456	1.9094	2.4061	4.5896	3.248	2.853	2.2416	4.1953	3.6081	2.9651	2.143	3.984	2.6564	4.531	2.6631	3.4017	3.1997	2.3443
ARHGEF10L	chr1	+	0.0776752	0.988165	0.995637	0.97739	-2.5698	-0.75467	-2.43	-2.2287	1.2261	-2.5846	-2.0879	-1.4893	1.5613	-1.641	-2.2524	-1.8836	-0.88586	0.056119	-0.766	-2.0949	-1.8375	-2.2849	-1.8309	-1.0923	-1.2943	-2.1497
ARHGEF11	chr1	-	1.33352	0.295723	0.699248	2.1841	2.2923	3.0529	-0.73787	3.5509	2.9182	3.195	1.9262	3.0102	2.0311	3.2211	2.2471	1.3935	2.3912	1.7483	2.8006	1.1822	2.1765	0.99218	1.4462	2.1848	4.0983	3.9348
ARHGEF12	chr11	+	5.12753	0.00616887	0.155886	4.1255	3.3126	2.8907	3.6285	3.6537	4.3935	3.6603	4.1859	2.9843	2.07	2.4982	4.3967	3.9987	2.1892	4.4266	4.522	4.0598	2.8224	4.2255	2.914	3.2782	3.4506	4.5212
ARHGEF15	chr17	+	2.70983	0.0629976	0.434778	0.30638	-2.7554	-0.20329	-0.29367	0.39307	-0.096989	-2.7702	-2.2734	-1.6749	-1.4316	-1.8266	1.0215	-2.0692	-1.0714	1.4555	-0.21461	0.52683	0.2988	-2.4705	-2.0165	-1.2779	1.3275	-2.3353
ARHGEF16	chr1	+	1.47845	0.250171	0.662942	-2.7186	-3.4585	-3.2283	-3.3187	-3.1174	-3.122	-3.4733	-2.9765	-2.378	-2.1347	-2.5297	-3.141	-2.7723	-1.7745	-2.4175	-3.2396	-2.9836	-2.7262	-3.1736	-2.7196	-1.981	-2.183	-3.0384
ARHGEF17	chr11	+	1.09561	0.388631	0.754178	1.7843	6.4021	1.2746	6.1385	1.3856	4.8404	7.0069	3.8483	2.125	5.1756	7.1026	1.3619	1.7306	2.7284	2.0854	3.5853	6.3773	3.3617	1.3294	6.9126	4.8439	5.1274	3.7865
ARHGEF18	chr19	+	1.49033	0.246764	0.662942	2.5924	1.9658	2.9758	3.0359	3.677	2.8781	2.2892	2.1461	1.8419	3.0535	2.5242	2.9304	2.5387	2.4454	2.9513	1.8143	1.9222	1.9243	1.4769	2.5915	2.4702	2.9397	1.516
ARHGEF19	chr1	-	0.656339	0.630066	0.878187	3.9755	3.3851	4.7825	3.7026	4.2383	3.9405	3.9152	3.867	4.0266	3.7323	3.5124	4.7143	4.7404	4.9196	2.1957	3.6955	3.7621	3.859	4.3391	4.383	4.0611	1.8997	3.8517
ARHGEF2	chr1	-	0.369655	0.827107	0.942956	6.8527	6.3338	6.4874	6.8769	6.1402	6.3366	6.7502	5.7684	5.3475	6.2143	6.3614	6.6512	6.402	5.951	6.2071	6.4363	6.1907	6.1993	5.8816	6.5909	7.135	4.5811	5.5001
ARHGEF25	chr12	+	0.45914	0.76468	0.932805	-1.5215	-0.67634	-3.6161	-3.7065	-3.5052	0.39707	-3.8611	-3.3644	-2.7658	-2.5225	-1.3325	-3.5288	-3.1601	-2.1624	0.36459	-1.3055	-1.7865	-3.114	-3.5614	-0.78548	-2.3688	-2.5708	-0.61881
ARHGEF26	chr3	+	0.693835	0.605891	0.867102	3.6804	2.6996	3.1707	2.5498	3.4881	3.8245	-0.7747	2.892	1.9056	3.7338	2.9763	3.017	-0.073726	3.246	3.451	1.7809	3.1744	2.2943	1.8469	3.1489	0.7176	2.8376	3.1197
ARHGEF26-AS1	chr3	-	1.67345	0.199836	0.647721	-3.5205	-4.2603	-4.0302	-1.3132	-3.9193	0.32404	-4.2752	-3.7784	-0.85795	-0.61466	-3.3316	-3.9429	-3.5742	-2.5764	0.24003	-0.34107	-0.32606	-3.5281	-3.9755	-3.5215	0.91757	-2.9848	-1.5183
ARHGEF28	chr5	+	0.879707	0.495544	0.81526	0.75015	-0.88275	2.7299	-1.2284	0.1104	1.5043	-2.12	-1.6232	0.84978	-0.044427	0.046025	0.87524	1.244	0.31574	1.2577	0.77664	2.1423	1.4344	-1.0833	1.6926	0.95728	0.75531	0.81745
ARHGEF3	chr3	-	0.714346	0.59292	0.862471	11.338	13.087	12.594	13.707	13.06	12.595	13.325	13.392	12.394	12.244	12.872	13.375	14.195	12.164	12.128	12.868	13.565	12.538	12.879	13.363	13.3	12.089	12.577
ARHGEF3-AS1	chr3	+	0.748118	0.571974	0.85393	-3.4198	-2.5746	-3.9294	-4.0198	-3.8185	-3.8231	-4.1744	-3.6777	-3.0791	-1.2509	-3.2308	-2.2572	-3.4734	-0.89069	-3.1186	-3.9407	-3.6847	-3.4273	-3.8747	-1.8358	-2.6821	-0.076719	-3.7395
ARHGEF33	chr2	+	0.926059	0.470657	0.801703	0.89545	-0.73745	-0.99274	-1.8201	-3.2037	0.49208	-1.2377	-3.0629	-2.4643	-2.2211	-2.616	-1.6424	-1.2737	0.46104	-2.5039	1.532	0.38946	1.8313	-0.09003	-1.221	-0.48238	-2.2693	-0.31735
ARHGEF34P	chr7	-	1.31959	0.300512	0.703774	-0.27958	-3.3413	-3.1112	-3.2016	-3.0003	-3.0049	-1.0342	-2.8594	-2.2609	-0.43261	-2.4125	-3.0239	-2.6552	-0.072448	-2.3004	-1.5375	-2.8665	-2.6091	-3.0565	-0.28054	-1.8639	-2.0658	-2.9212
ARHGEF35	chr7	-	0.407798	0.800628	0.937071	2.5891	1.8493	2.0794	1.989	2.1903	4.5076	1.8344	2.3312	2.9297	3.173	2.778	2.1667	2.5354	3.5332	2.8902	2.0681	2.3241	2.5815	2.1341	4.1731	3.3267	3.1247	2.2693
ARHGEF37	chr5	+	1.18913	0.349193	0.732267	0.89387	-0.98345	-0.26788	-0.84368	-2.9643	-0.16158	-3.3202	-1.2385	-2.2249	1.1883	-2.3766	1.0995	-2.6192	-1.6215	-0.67948	-0.2792	1.2569	-0.25121	-3.0205	-2.5665	1.342	-2.0299	-2.8853
ARHGEF38	chr4	+	0.620686	0.653572	0.888845	1.6106	-0.79905	-1.221	0.12921	-1.5955	0.32589	-0.57288	-0.60664	0.72887	-2.9347	-0.52235	-0.77114	-0.40242	0.59536	1.5373	2.2271	1.4258	-0.066812	0.11383	0.38726	-1.1961	2.3024	0.55393
ARHGEF38-IT1	chr4	+	0.360001	0.833748	0.944806	-3.3998	-4.1396	-3.9094	-3.9998	-3.7985	-3.8031	-4.1544	-2.0727	-3.0591	-2.8158	-3.2108	-3.8222	-3.4534	-2.4557	-3.0986	-2.3358	-3.6647	-3.4073	-3.8547	-3.4007	-2.6621	-2.8641	-3.7195
ARHGEF39	chr9	-	0.284983	0.883865	0.960465	1.2847	1.2982	1.6681	0.19919	1.1142	1.6828	1.5505	0.42105	2.3787	0.19875	0.86791	0.59097	0.62527	-0.093159	0.70443	0.49237	0.6453	0.054699	0.45531	0.90931	1.2854	1.6453	1.1932
ARHGEF4	chr2	+	0.275313	0.890061	0.961777	-0.32147	-0.32432	-2.4161	-2.5065	-0.72022	-2.3098	-0.33916	0.64302	0.019167	-1.3225	-1.7175	-2.3288	-1.9601	-0.96234	-0.020355	-0.1055	0.63594	-1.914	-2.3614	-0.32243	-1.1688	-1.3708	-0.64119
ARHGEF40	chr14	+	1.96493	0.143277	0.583425	7.5622	6.4218	6.2561	1.9178	3.704	6.3624	5.67	6.6522	6.0284	5.4237	4.2917	6.3433	2.4641	6.9213	4.4039	3.5818	4.5748	5.9697	6.7067	5.6868	3.2555	6.9604	2.1981
ARHGEF5	chr7	+	0.321194	0.860063	0.953558	-2.7182	0.24245	-3.2279	-0.1483	-0.79499	-3.1215	-3.4728	-2.9761	-0.79258	-2.1342	-0.20729	-1.5556	-0.44993	-1.7741	-0.095132	-1.6542	0.71728	-2.7258	-0.85122	1.3683	-1.9805	-2.1825	-3.0379
ARHGEF6	chrX	-	1.13101	0.373235	0.746831	7.8529	7.3098	7.1227	6.9175	6.3998	6.9979	7.2626	7.1683	6.1486	7.0486	6.7688	6.1866	6.5981	6.2438	6.4939	7.2143	7.4129	7.3979	7.7342	7.8086	7.646	7.0629	7.5024
ARHGEF7	chr13	+	0.376562	0.822338	0.942065	5.9602	5.9464	6.5797	5.8715	5.2106	6.1913	5.7424	5.6463	5.7499	6.4495	5.9321	5.6857	5.5557	5.0145	6.2336	5.6359	6.1807	5.9342	5.8022	6.4049	5.6178	6.2789	5.6221
ARHGEF7-AS1	chr13	-	0.850375	0.511846	0.823592	-0.15155	2.2786	-0.66122	-0.7516	-0.55029	-0.55492	-0.9062	-0.40945	0.18909	0.43239	0.037412	-0.57394	-0.20523	0.79255	0.14957	-0.67254	1.1684	-0.15913	-0.60651	-0.15251	0.5861	2.7061	-0.47127
ARHGEF7-AS2	chr13	-	1.34673	0.291249	0.696085	-2.9008	-3.6406	-3.4104	-3.5008	-3.2995	-3.3041	-3.6554	-3.1587	-0.97515	-2.3168	-2.7118	-3.3232	-2.9544	-1.9567	-2.5996	-3.4218	-3.1657	-2.9083	-3.3557	-2.9017	-2.1631	-2.3651	-3.2205
ARHGEF9	chrX	-	0.312142	0.866092	0.955471	2.7952	2.3042	3.5127	2.9047	2.9757	2.9937	2.6198	2.3567	1.1188	2.8026	2.6408	1.6358	2.7072	1.8535	3.062	3.6786	2.4607	2.8212	2.47	2.924	3.4985	2.1309	3.4839
ARHGEF9-IT1	chrX	-	1.63339	0.209257	0.655199	-2.8006	-3.5405	-1.7254	-3.4007	-1.6144	-1.619	-3.5553	-3.0585	-2.46	-2.2167	-2.6117	-3.223	-2.8543	-1.8565	-0.91456	-1.7367	-3.0656	-2.8082	-1.6706	-2.8016	-2.063	-0.68	-1.5354
ARID1A	chr1	+	4.76463	0.00846948	0.180465	3.7445	4.4383	4.6042	4.1989	4.538	4.3247	3.8494	3.7594	4.111	4.2887	3.9334	4.432	4.2112	4.6489	4.6713	4.309	3.8565	4.56	3.7637	3.904	4.3016	4.9227	4.2843
ARID1B	chr6	+	1.70448	0.192841	0.640406	3.944	3.8517	4.535	4.4754	3.8589	4.9671	4.4022	3.7829	3.6182	4.1486	3.8582	4.698	4.3566	4.3483	4.4759	4.5081	4.1086	4.7545	3.9793	4.2019	4.0672	4.5127	4.8227
ARID2	chr12	+	0.625435	0.650413	0.886388	5.5296	5.6775	5.6939	5.5268	4.6314	5.7971	5.1868	5.2108	5.0409	5.9999	4.6705	5.1892	5.2963	5.3945	5.3383	5.7789	6.0723	5.6638	5.1753	5.3824	5.9521	5.7563	5.2197
ARID3A	chr19	+	1.06991	0.400173	0.762398	-1.245	-1.9848	-1.7547	-3.43	-1.6437	-3.2333	-3.5846	-0.76594	-2.4893	-0.66106	-1.056	-3.2524	-2.8836	-1.8859	-0.94388	-1.766	-3.0949	-0.51561	-3.2849	-2.8309	-2.0923	-2.2943	-3.1497
ARID3B	chr15	+	0.747561	0.572315	0.854195	6.2357	6.8573	6.6226	6.5791	5.3692	6.9495	6.9425	6.5253	6.7828	5.9266	6.4684	7.0294	6.5347	7.3072	7.0843	5.247	6.1382	6.2282	6.0252	5.2568	6.3086	7.4633	6.9489
ARID3C	chr9	-	0.666558	0.62342	0.875266	-3.6204	-2.0383	-4.1301	-2.6355	-2.4342	-2.4388	-2.7901	-3.8783	-3.2797	-3.0365	-3.4314	-2.4578	-3.6741	-2.6763	-3.3193	-1.8195	-3.8854	-3.628	-2.4904	-3.6213	-1.2978	-3.0847	-1.6182
ARID4A	chr14	+	3.62965	0.0244804	0.296525	4.8097	4.9041	5.0261	4.8589	5.3088	4.8884	4.719	4.1432	5.1734	5.1127	4.2172	5.2642	4.7168	4.4492	6.3042	4.903	5.1489	5.365	4.2253	5.0438	5.0322	5.6384	5.1782
ARID4B	chr1	-	3.63424	0.02437	0.295933	7.8506	8.2273	8.2861	8.3687	8.8884	8.145	8.1766	8.254	7.814	8.3088	8.1383	7.9	8.4697	7.7408	9.8757	8.4051	8.2991	8.3817	8.369	8.1365	8.0666	9.5011	8.4454
ARID5A	chr2	+	1.58153	0.22213	0.659965	10.517	11.462	10.873	11.489	10.774	10.53	11.627	11.043	11.022	11.203	11.496	10.992	11.371	10.859	9.8887	10.543	10.54	10.828	10.464	11.03	10.979	9.5968	10.877
ARID5B	chr10	+	1.27359	0.316874	0.714017	3.8778	4.6431	5.8004	5.7526	6.8598	5.2123	4.8229	4.4837	3.7077	5.8278	4.1705	4.8284	6.2262	3.9988	4.4553	5.7724	4.8015	5.9423	4.4713	5.5318	4.9919	4.8037	5.5332
ARIH1	chr15	+	1.71045	0.191525	0.638904	3.1787	3.2888	3.2683	3.1078	3.1578	3.0851	3.1541	2.656	2.6434	2.6077	2.2877	3.5172	3.2727	2.9289	3.9603	3.5076	3.4784	3.3188	3.0611	2.2698	2.6411	4.1444	3.5251
ARIH2	chr3	+	5.68447	0.00386638	0.125079	9.5654	9.6777	9.7487	9.9325	10.468	9.7725	9.571	9.6762	9.4692	9.4569	9.8266	9.1796	10.286	9.6252	9.9679	9.6789	10.186	9.4946	9.6964	9.601	10.002	9.9719	9.4579
ARIH2OS	chr3	-	3.94779	0.017977	0.25705	4.7673	5.4261	5.4421	4.9558	6.9752	5.6594	4.0127	5.1374	5.108	4.2137	4.6668	4.5859	5.6465	2.252	6.0013	5.4307	5.6868	4.1077	4.0228	6.0618	5.9524	6.7015	3.3101
ARL1	chr12	-	8.88739	0.000382103	0.0315092	5.8913	6.4182	5.9895	5.8825	5.6017	6.0791	6.4497	6.692	6.2692	6.0197	6.2354	6.4657	6.0152	6.2536	4.3756	6.0741	6.463	6.4916	6.6111	6.3503	4.4044	4.3691	6.0407
ARL10	chr5	+	0.521504	0.721139	0.916897	-1.5766	-4.6383	-0.16027	-2.1766	-4.2973	-0.84246	-2.3312	-4.1564	-3.5579	-3.3146	-3.7096	-1.151	-3.9522	-2.9544	-0.42748	-1.2496	-4.1635	0.48622	-0.65305	-1.0921	-3.1609	-1.7779	-4.2182
ARL11	chr13	+	1.08051	0.395376	0.758181	1.8912	-0.51843	-0.94037	1.5882	1.2212	0.44605	0.39962	1.1479	-0.57548	-2.6541	0.8578	-3.6604	-3.2917	0.87598	2.7355	0.99585	1.8545	-3.2456	0.69931	-0.069082	0.66953	0.10499	0.5297
ARL13A	chrX	+	0.377205	0.821893	0.942065	-1.1955	-1.1983	-0.48278	-0.21059	-1.5942	-0.37648	-1.9502	-1.4534	-2.4398	0.1254	-2.5915	-1.6179	-2.8341	-1.8364	-2.4793	-0.97953	-3.0454	-2.788	-1.6505	0.025931	-2.0428	-0.65982	-3.1002
ARL13B	chr3	+	1.59779	0.218009	0.657602	5.2563	4.7066	4.663	5.352	5.476	5.0431	5.45	4.1341	5.5133	4.2141	5.5623	5.3135	4.4792	5.3361	3.3146	4.5163	5.8528	5.2888	4.674	5.3344	4.2365	4.7715	5.0906
ARL14	chr3	+	0.912565	0.477792	0.805507	2.664	5.3836	2.1544	2.064	2.2653	6.3481	1.9094	2.4061	3.0047	3.248	2.853	2.2416	2.6103	3.6081	2.9651	2.143	2.399	2.6564	2.2091	2.6631	5.7236	7.9546	2.3443
ARL14EP	chr11	+	7.49305	0.000976344	0.0552146	7.0235	7.1759	6.8165	6.6799	5.8765	6.8672	7.2145	6.9046	7.2227	7.0694	6.9279	6.8762	6.7907	6.5913	6.1134	6.8323	7.1665	7.5061	7.3799	7.3788	6.6259	6.1829	7.6377
ARL14EPL	chr5	+	1.41372	0.269579	0.677549	-3.6768	-2.8316	-4.1864	-2.6919	-4.0755	-4.0801	-4.4314	-2.3497	-3.3361	-3.0928	-1.1659	-2.5142	-3.7305	-1.1477	-1.7907	-4.1978	-3.9418	-3.6844	-1.8098	-3.6777	-2.9391	-0.33374	-2.4115
ARL15	chr5	-	0.800726	0.540407	0.839631	3.4716	3.2374	2.7718	2.7984	2.6637	4.4357	3.5369	3.3495	2.8986	3.497	2.6782	3.0844	3.6779	3.5677	1.3397	3.9053	4.3343	3.5335	3.1197	3.7601	3.5973	3.7759	3.7309
ARL16	chr17	-	1.30482	0.305674	0.707536	1.6332	1.9035	2.0072	1.8023	2.3976	2.0688	1.0326	1.1563	1.3787	1.1967	2.2116	1.8812	1.2627	0.67548	-0.12796	1.6207	1.4853	1.7427	1.5042	2.1119	1.3504	-0.073975	1.7931
ARL17A	chr17	-	1.32158	0.299822	0.703033	3.2208	2.1126	1.2053	1.1149	2.0986	2.094	0.22331	2.5945	2.9036	0.82493	1.508	2.0062	1.4097	-1.9848	2.9869	2.278	1.4499	0.23342	1.26	1.5937	1.2682	3.0986	1.9608
ARL2	chr11	+	0.796553	0.542863	0.841113	2.9248	3.8326	3.5526	4.3005	4.4005	3.2583	3.9911	3.6179	4.2165	3.3022	4.4163	4.0873	3.608	3.6624	2.1263	3.6262	3.2764	3.5338	3.0865	4.3745	4.6135	2.7235	3.9076
ARL2BP	chr16	+	2.59673	0.0711483	0.456153	7.3618	6.9911	7.4383	6.9222	6.895	7.3835	7.6163	7.7989	7.5631	7.1485	7.3785	7.6704	7.5643	7.3315	7.134	7.1336	7.4312	7.6042	7.9342	6.614	6.3339	5.7294	7.2983
ARL3	chr10	-	1.81529	0.169864	0.616831	3.6242	4.6984	3.4458	3.4963	3.4006	3.8213	3.0447	4.1935	3.5343	4.112	4.2166	4.3562	4.171	4.9717	2.8781	4.0317	4.3358	3.5205	3.6414	2.1285	3.8	3.4537	3.3045
ARL4A	chr7	+	0.380329	0.819732	0.942065	-2.0013	-0.41918	0.50893	-0.41372	1.2502	-0.71661	0.48352	1.5134	0.21381	0.62216	0.062131	-0.63942	0.96492	-0.52668	2.4608	-0.13763	-0.07865	0.43591	1.9959	0.71046	-4.4336	2.5243	-0.36166
ARL4C	chr2	-	10.8371	0.000118596	0.0149655	7.5428	6.2205	8.1255	8.9044	9.4912	9.1577	6.919	9.2288	8.3828	7.7101	6.8218	8.9589	9.5001	6.9966	10.325	9.4329	8.9421	7.1445	9.2485	6.9298	8.1258	10.278	7.5846
ARL4D	chr17	+	2.49162	0.0797481	0.475289	-1.5859	1.9222	1.6048	0.98395	1.9222	0.81806	2.0517	1.6156	1.9246	-1.002	2.0625	0.31361	2.0608	-0.64182	2.8027	-2.1069	-1.8509	-1.5935	2.3514	2.1136	2.3216	3.0372	1.2643
ARL5A	chr2	-	2.36333	0.091788	0.497729	4.2714	3.4126	4.5382	4.09	4.9492	4.2867	4.6465	4.1755	4.5538	4.501	4.4887	4.4855	4.9083	4.0492	5.4142	5.0638	4.732	4.3738	4.4344	3.8021	4.6907	4.215	4.1639
ARL5B	chr10	+	1.72081	0.189263	0.637191	5.2755	3.8234	4.5651	4.5171	3.8953	4.7138	5.3521	6.4581	4.1042	4.9502	5.0803	5.5288	6.0945	5.5074	7.2582	5.5645	5.4579	5.7955	5.4485	5.1975	5.5277	6.0521	3.9744
ARL5C	chr17	-	0.530077	0.715198	0.914195	-1.7077	-1.7105	-2.2174	-3.8927	-3.6914	-0.23659	-2.4623	-3.5506	-2.952	-2.7087	-1.5187	-3.715	-3.3463	-2.3486	-2.9915	-1.0063	-1.2357	-3.3002	-3.7476	-1.7086	-2.555	-1.172	-3.6124
ARL6	chr3	+	2.32866	0.0953659	0.504516	2.1115	2.1948	2.4249	3.0204	2.0998	2.6515	2.9418	3.1975	1.9216	2.1649	1.4074	2.0761	2.7497	3.6031	1.5195	1.7969	3.1905	2.3104	3.0854	3.4545	-0.85131	0.53169	2.3393
ARL6IP1	chr16	-	0.594613	0.671052	0.89619	7.6164	8.1008	7.7203	8.0873	7.1979	7.534	8.2259	7.9911	8.3766	7.2564	7.9718	8.2303	7.9401	8.2357	7.6607	7.8742	8.3925	7.6759	7.815	8.33	8.0045	7.8874	7.7737
ARL6IP4	chr12	+	0.867467	0.502294	0.819037	4.5648	3.9353	4.0985	4.2946	5.6755	4.0514	4.2284	4.3842	3.8832	3.8068	4.4062	4.0976	4.2078	4.2953	4.2609	4.4488	3.7214	4.0928	4.3603	4.1115	3.6635	4.1819	4.0768
ARL6IP5	chr3	+	1.01248	0.427101	0.779541	8.1984	8.3576	8.0419	8.5362	8.9134	8.3126	8.354	8.2689	7.9494	7.6723	8.04	7.9553	8.1986	7.7598	8.0979	8.5134	9.193	8.196	8.5602	8.5279	7.7506	7.607	8.3422
ARL6IP6	chr2	+	1.63122	0.20978	0.656087	7.1844	6.6637	6.5413	6.973	7.4517	6.8346	7.2838	6.8708	6.7941	5.7998	7.3458	7.0121	6.8167	7.3358	3.932	7.1656	7.1463	6.6564	6.7918	7.1277	6.7736	3.9353	6.5047
ARL8A	chr1	-	0.548837	0.702253	0.908774	5.6365	4.0487	4.7643	5.326	2.0678	2.0632	1.7119	3.7936	5.9771	5.3724	2.6555	2.0442	4.7348	5.7326	5.0896	5.646	2.2016	4.7809	2.0116	5.273	6.3742	5.3242	5.3168
ARL8B	chr3	+	3.34171	0.0326318	0.335035	5.7565	5.4905	6.0697	6.1074	4.8561	5.9183	5.4255	5.8557	6.2507	5.6097	5.3338	6.2557	5.6261	6.3575	5.5822	5.9062	5.9564	5.5701	6.3819	5.8166	5.4531	5.2511	5.6668
ARL9	chr4	+	0.816052	0.531462	0.835314	1.6672	1.6644	1.1576	-0.51778	-0.31647	1.2639	-0.67238	-0.17563	0.42291	0.66621	0.27123	1.2448	0.028592	1.0264	2.7053	-0.43872	1.4023	0.074695	1.9492	1.6663	3.1418	2.2029	-0.23744
ARMC1	chr8	-	2.16627	0.114227	0.541396	4.234	5.0136	4.4718	4.6643	4.1763	4.5988	4.8511	4.6266	4.7397	4.1381	5.0167	4.917	4.9278	4.7307	3.7982	4.5994	4.7876	4.888	4.5574	5.3055	4.7652	3.3341	4.9951
ARMC10	chr7	+	1.78511	0.175827	0.624613	-3.345	-4.0848	-1.0473	-1.6231	-3.7437	-2.1634	-0.39917	-2.0179	-0.68239	0.046328	1.3676	-2.1824	-3.3986	-2.4009	-0.72191	-1.0586	-2.025	-1.0306	0.59239	-0.176	-2.6073	-2.8093	-2.0797
ARMC12	chr6	+	2.32853	0.0953793	0.504516	-3.6665	-4.4063	-4.1762	-2.6816	-4.0653	-2.4849	-4.4212	-3.9244	-3.3259	-3.0826	-3.4776	-4.0889	-3.7202	-2.7224	-1.0435	-2.6026	-3.9315	-3.6741	-4.1215	-2.0825	-0.60696	-0.80892	-3.9862
ARMC2	chr6	+	0.400767	0.805532	0.937641	3.5566	4.2814	5.0029	4.0406	5.0838	3.6386	2.9129	4.9216	4.6109	4.782	3.494	4.2182	3.6139	2.1787	3.7374	4.0064	3.6921	5.475	3.884	4.1971	4.5083	4.4928	4.4756
ARMC2-AS1	chr6	-	1.86084	0.161264	0.606551	-2.4442	-1.5991	-1.3689	-3.0443	-2.843	0.61184	-3.1989	-2.7021	-0.51862	0.46164	-0.6703	-0.059259	-0.17597	-1.5001	-2.1431	-0.64329	-1.1242	-0.86683	-2.8992	-0.86022	-1.7066	-1.9085	-0.44201
ARMC3	chr10	+	0.592588	0.672419	0.896813	2.1695	1.9602	2.7378	0.72142	0.18576	3.4542	1.0522	1.9116	-0.65981	2.3908	0.77347	2.2776	-1.0541	2.2656	3.0011	0.063511	1.0565	-1.008	1.3519	1.3205	2.0591	3.2357	1.0018
ARMC4	chr10	-	0.389898	0.813095	0.940793	0.45109	-1.5111	0.8345	0.74412	-2.755	-0.43771	-1.526	-1.0292	-2.0156	-0.18737	-2.1673	-2.7787	-2.4099	0.90976	1.1148	0.82318	0.83819	-0.041918	-0.4893	-2.3572	-1.6186	1.3493	-1.091
ARMC5	chr16	+	0.977776	0.44415	0.78749	1.7133	0.42242	0.43575	0.18032	0.38162	0.46188	-0.62636	1.4553	1.0308	0.96376	1.2825	0.17156	0.81157	1.435	-1.641	-0.5371	-1.7217	-0.18414	-0.63153	-1.9431	0.17406	-0.26892	-0.67685
ARMC6	chr19	+	2.7678	0.0592164	0.425185	2.8708	1.7098	2.8255	2.033	1.8962	2.793	3.3746	2.909	2.193	1.9058	2.4839	2.5196	2.7421	1.759	1.116	2.1545	1.5115	2.114	3.0068	2.6321	1.5526	0.27258	1.4567
ARMC7	chr17	+	2.33268	0.0949436	0.503432	4.1425	4.4858	4.09	4.5546	4.5754	5.2228	4.1051	3.2114	3.4585	4.8211	4.0034	4.8261	4.0391	3.5963	1.3683	4.4803	3.9722	4.2296	3.6378	4.1896	4.0419	1.1175	4.4479
ARMC8	chr3	+	0.986716	0.439702	0.785103	11.071	11.17	10.995	11.117	10.35	10.817	10.853	11.488	11.056	10.948	10.637	11.043	11.202	10.972	11.619	11.332	11.2	10.947	11.505	11.016	10.919	11.62	11.17
ARMC9	chr2	+	3.08508	0.0424337	0.368062	1.015	1.0881	-0.79724	-0.88761	-2.2713	-0.2055	0.54275	1.2756	-0.39438	-0.15109	0.51807	0.24113	-1.9262	0.45009	0.19413	0.14253	-0.75899	0.65595	1.1835	0.32815	0.63066	0.041668	1.1005
ARMCX1	chrX	+	1.78389	0.176071	0.624817	7.0496	6.7459	6.3593	2.3621	6.9557	6.4656	5.9079	7.7486	7.0032	3.546	5.473	4.8616	4.4934	7.0761	6.9637	5.611	5.0191	2.9545	7.7166	2.9611	8.5577	3.4978	2.6424
ARMCX2	chrX	-	10.8855	0.00011541	0.0147408	3.3967	2.4598	1.856	0.30093	0.2507	0.80795	1.9782	2.4422	3.0735	1.8855	2.3768	-1.8433	1.4129	2.3305	-1.1198	1.0215	1.1214	2.8495	3.0968	2.9976	-3.0052	-0.88526	2.8799
ARMCX3	chrX	+	0.149336	0.96089	0.985968	4.3617	4.6349	4.7757	4.8341	5.0018	4.6088	4.9377	5.0906	5.1369	5.0631	4.6682	5.0608	4.549	5.079	5.3244	4.6887	5.3993	4.7225	4.9284	4.9774	4.5012	5.2245	5.3587
ARMCX4	chrX	+	1.40804	0.271354	0.680067	4.8462	4.4906	2.5414	1.823	3.9224	3.0838	1.3789	2.7931	3.3917	2.3549	2.3225	3.185	4.1953	4.5515	4.7566	4.224	4.3133	4.8867	4.3913	2.8695	3.9492	5.3819	4.6211
ARMCX5	chrX	+	1.7468	0.183707	0.630148	2.7797	3.0142	2.894	2.278	1.5862	2.7351	2.6709	3.7048	1.1032	1.3465	2.749	2.6621	2.6916	1.4018	3.0808	2.6694	2.3721	3.0769	3.3162	1.984	3.6157	2.2635	2.3904
ARMCX5-GPRASP2	chrX	+	4.29609	0.0129524	0.218692	-3.493	-2.6479	-0.54326	-0.92314	-1.0844	-0.72646	-1.9257	-3.7509	-3.1524	-2.9091	-1.7191	-2.3304	-0.73934	-2.5489	-3.1919	0.07345	-1.4361	-1.9156	-2.363	-3.494	-1.1704	-0.63541	-1.4908
ARMCX6	chrX	-	3.17219	0.0387872	0.357972	1.9516	2.7452	2.8664	3.513	3.9631	3.231	2.5036	2.6552	3.0887	2.9314	2.2849	2.5666	3.4828	2.5546	4.1133	2.6745	3.3694	2.3399	2.2029	3.1289	2.3482	3.2837	3.4063
ARMS2	chr10	+	2.36482	0.0916368	0.497725	-3.6483	-2.8031	-4.1579	-2.6633	-2.462	-4.0516	-4.4029	-3.9062	-3.3076	-3.0643	-3.4593	-4.0706	-3.7019	-2.7042	-1.7622	-4.1692	-3.9132	-3.6558	-4.1032	-1.3273	-2.9106	-0.30522	-3.968
ARMT1	chr6	+	10.7755	0.000122789	0.0151745	3.7904	4.1387	4.8369	4.2582	2.8226	4.4239	4.0726	4.2694	4.5054	4.6284	4.3034	4.7709	3.5787	4.1655	1.5382	3.7548	4.5519	4.3855	3.9933	4.0963	3.1791	3.0306	4.6559
ARNT	chr1	-	1.50908	0.241483	0.662942	5.0165	4.6607	5.1072	4.4663	3.3021	4.5078	3.9826	4.2091	4.4111	4.7337	4.3692	5.0477	4.8018	4.6237	4.0435	4.2766	5.1027	4.9659	4.4193	4.9193	4.8081	3.5814	5.0279
ARNT2	chr15	+	0.794463	0.544096	0.841831	4.7449	2.1307	3.5832	3.0074	5.1347	3.2041	2.1158	1.0276	4.4335	1.8695	1.4745	2.4481	2.8168	4.5515	5.0461	4.224	5.2685	4.4479	0.83055	1.2846	2.0232	4.1431	3.7732
ARNTL	chr11	+	6.96067	0.0014344	0.0686589	4.7643	6.3802	6.474	6.3982	6.1766	6.3066	5.9685	5.8967	5.8589	6.6854	5.9318	6.6875	6.8853	6.3019	6.7493	6.2874	6.7584	6.2415	5.5773	6.4204	6.3632	6.664	6.5052
ARNTL2	chr12	+	0.498293	0.737289	0.922679	1.8716	0.79739	-0.68867	-0.41648	-0.57774	1.0026	1.3034	0.45618	1.2612	1.298	1.1095	0.050682	-0.71811	0.27967	1.4022	-0.047919	1.2722	-0.67201	1.6031	-0.66539	-2.2487	2.7588	0.60082
ARNTL2-AS1	chr12	-	0.850998	0.511495	0.823446	-3.7893	-4.5291	-4.2989	-4.3893	-4.188	-2.6077	-4.5439	-4.0472	-3.4486	-1.6204	-3.6003	-4.2117	-2.258	-2.8452	-3.4882	-4.3103	-4.0542	-3.7968	-4.2442	-3.7902	-3.0516	-3.2536	-4.109
ARPC1A	chr7	+	0.756302	0.566977	0.851502	4.285	4.1655	4.1121	4.1938	5.0897	4.1099	4.7049	4.0435	4.2513	3.8607	4.4904	4.1462	4.3115	3.8003	4.2745	4.0202	3.8817	3.3341	4.2054	4.1992	3.9809	4.2884	4.1066
ARPC1B	chr7	+	0.468346	0.758229	0.930647	5.1905	4.9857	4.3142	5.2097	6.6356	4.1086	5.4419	5.4776	5.0544	4.1151	5.3987	4.6577	4.9515	4.4444	3.4698	4.6647	3.9661	3.9214	4.959	4.6993	4.7888	4.0821	4.6909
ARPC2	chr2	+	4.33823	0.0124576	0.215879	8.194	8.3802	7.9657	8.5671	10.238	8.3261	8.8831	8.4704	8.2826	7.7308	8.5741	8.7813	8.6428	8.3693	9.0571	8.6445	8.7727	8.1831	8.4405	8.3253	8.7329	9.0629	8.1191
ARPC3	chr12	-	0.801098	0.540189	0.839613	6.9111	6.8922	6.42	6.7613	8.7741	6.3653	7.2327	7.0862	6.4704	6.2315	7.1186	6.6011	7.1255	6.7709	6.3984	6.7666	7.0045	6.6484	7.0496	6.9471	6.7847	6.7738	6.828
ARPC4	chr3	+	3.81163	0.0204941	0.273257	5.596	4.7697	4.7349	4.7191	6.106	5.0543	4.8711	5.0971	4.775	4.583	5.0991	5.2324	5.3705	5.3513	5.0152	5.3275	4.8348	4.813	5.4479	5.0383	5.2247	5.3766	5.0353
ARPC5	chr1	-	0.813558	0.532909	0.835983	8.1526	8.1524	7.8507	8.3271	8.908	7.6681	8.4948	8.4135	7.7759	7.4206	8.2697	7.9606	8.3607	7.5313	6.6337	8.304	8.7612	7.9456	8.7488	8.4777	8.1474	6.5002	7.8307
ARPC5L	chr9	+	2.36058	0.0920658	0.498028	5.1102	5.5369	5.6647	5.2751	7.0454	5.1543	6.3429	6.2042	5.7422	5.7534	6.1336	6.2249	6.8995	4.8717	7.2876	5.5842	4.7834	6.2781	5.5561	4.3588	5.2879	6.1934	5.3101
ARPIN	chr15	-	0.562344	0.692986	0.904953	-0.55837	1.7607	1.0474	1.1635	-0.95711	-0.96174	0.56145	-0.81627	0.51924	-1.5594	-0.36941	1.5217	0.97292	1.1227	2.4057	1.0361	-0.086378	-2.1509	0.57163	1.5562	-1.4057	2.0928	-0.14112
ARPP19	chr15	-	0.914951	0.476524	0.804727	7.9358	7.5392	7.4712	7.3251	7.6747	7.2914	7.2533	7.2361	7.4157	7.4604	7.0945	7.6796	7.4781	7.7758	8.1195	6.8324	7.9282	7.4378	7.7818	7.7389	7.3488	8.0535	7.4677
ARPP21	chr3	+	0.327407	0.855898	0.952195	-0.49302	0.88265	0.2197	-2.678	-0.15479	2.4728	0.33729	-0.013954	0.58459	-1.494	-1.889	-0.17845	-0.5467	-1.1339	1.6826	1.7933	-2.343	1.0844	1.3739	2.0085	1.8296	0.77963	1.3027
ARR3	chrX	+	0.556213	0.697186	0.906548	-1.8376	0.22992	-2.3473	-0.85271	-0.6514	-2.241	-1.0073	0.2264	0.087979	-1.2537	-0.063702	0.061909	-0.30634	-0.89353	0.048457	-2.3586	-2.1026	-1.8452	-2.2926	-0.25362	-1.1	-1.3019	-2.1573
ARRB1	chr11	-	5.51181	0.00445824	0.133671	4.0855	5.2031	5.2893	5.007	3.4514	4.5438	5.1883	3.2192	4.9638	4.9247	4.7465	4.5751	3.6012	5.4329	5.0471	5.4305	5.3635	5.1312	4.0339	5.4096	4.6238	5.0932	4.7889
ARRB2	chr17	+	1.62714	0.210765	0.657602	0.29321	-1.2946	-0.11337	-0.10753	-0.33686	0.17934	-1.1289	-2.3977	0.12689	0.37018	-0.36583	-0.24022	-0.4279	0.38931	1.197	1.2461	0.69961	-0.07694	-0.52433	-1.2927	0.79953	-0.22556	-0.69393
ARRDC1	chr9	+	2.71458	0.0626783	0.434256	7.1199	6.951	7.3074	7.4987	6.5425	7.6667	7.4535	6.8898	7.4883	6.5719	7.7619	7.5267	6.7548	6.9321	5.4894	7.2253	6.6114	7.0257	6.6078	6.2138	7.1934	5.4927	6.8819
ARRDC1-AS1	chr9	-	0.517322	0.724042	0.917198	1.5384	2.2057	2.3878	2.7898	3.3575	2.2838	1.752	1.9663	2.3096	3.576	1.7273	1.7217	2.3187	1.4183	1.9598	2.2752	2.3044	3.197	2.4425	2.1431	2.6104	0.7204	2.7612
ARRDC2	chr19	+	1.68342	0.197561	0.645953	9.6547	9.8711	9.3299	9.8778	9.127	9.7297	8.6296	10.353	9.7543	9.8112	8.7546	10.517	8.4586	10.171	9.9309	9.6296	9.814	9.4061	9.1748	9.9023	8.3799	9.3424	8.6934
ARRDC3	chr5	-	1.29017	0.310879	0.710634	10.927	12.033	11.984	12.028	10.371	12.452	10.963	12.035	11.368	11.434	11.008	11.606	12.219	11.548	13.544	11.896	11.831	11.781	11.821	11.953	12.412	13.702	12.007
ARRDC3-AS1	chr5	+	1.68508	0.197186	0.645647	0.75989	-1.2023	-0.23521	-2.6475	-0.12428	0.71909	-0.48019	0.016557	1.1005	0.12143	-1.8585	1.2306	0.22078	-1.1034	1.4236	1.519	-2.3124	-2.055	-0.91747	-2.0484	1.0121	0.81014	-2.3672
ARRDC4	chr15	+	1.76213	0.180511	0.630148	-3.5635	-0.60288	-0.61375	-0.25667	-0.26181	-1.1595	-4.3182	-1.0141	-0.90094	-2.9796	-1.0526	-1.664	-0.80984	-2.6194	0.6445	-1.7626	0.078403	-1.2492	-0.84855	0.82785	0.34406	1.0596	0.3647
ARRDC5	chr19	-	0.466539	0.759496	0.930762	2.5872	3.5592	3.961	2.8571	3.0029	3.4756	2.9969	2.8288	1.7703	4.1958	3.4727	1.0072	3.3479	2.3737	2.4226	3.9764	2.5086	2.9311	2.2284	1.8157	3.5961	2.5128	2.9013
ARSA	chr22	-	0.977092	0.444492	0.787776	4.6272	5.5095	4.1175	5.1229	5.0952	4.0432	4.6095	4.8054	3.9392	3.931	5.6829	5.2466	5.2048	3.0688	4.9283	4.5835	4.7983	4.1566	4.6083	4.9761	5.4737	4.6197	4.4679
ARSB	chr5	-	1.78488	0.175873	0.624613	2.4574	1.1991	0.97472	2.3583	2.4393	1.4554	1.7562	2.3045	2.0243	1.4009	1.8727	2.3295	2.9426	2.0659	1.5542	0.73208	2.2974	-0.10814	2.3831	1.938	1.5546	2.2194	1.1647
ARSD	chrX	-	0.499067	0.73675	0.922495	3.5273	3.6411	4.4231	3.4342	4.1411	4.4709	3.9284	4.4023	3.3926	4.9926	2.2757	3.5008	3.9806	3.2824	1.9024	3.1958	3.4955	3.5197	3.5432	3.4214	2.9556	3.3594	4.1161
ARSE	chrX	-	0.892464	0.488588	0.810674	-2.3158	-4.6406	-2.0885	-4.5008	-4.2995	-1.9822	-4.6554	-4.1587	-1.9752	-3.3168	-3.7118	-2.0012	-2.3695	-0.63473	-0.79228	-4.4218	-4.1657	-1.5864	-2.7708	-3.9017	-1.5781	-0.19515	-4.2205
ARSF	chrX	+	0.820586	0.528837	0.83412	-3.6876	-4.4275	-2.6124	-4.2877	-4.0864	-0.63159	-4.4423	-3.9456	-3.347	-1.5188	-3.4987	-4.11	-2.1564	-2.7435	-1.8016	-2.6237	-3.9526	-3.6952	-2.5577	-3.6886	-2.95	-0.34461	-4.0074
ARSG	chr17	+	1.1167	0.379389	0.74976	1.3412	2.3989	2.4616	1.303	2.6162	2.4762	1.9756	2.5239	1.5374	1.4397	1.5301	2.8303	2.0245	1.3524	2.9224	3.2223	2.0414	3.1311	1.7034	1.8059	2.6407	3.2659	3.1369
ARSH	chrX	+	0.0331848	0.997681	0.999302	-0.71781	-0.9722	-3.5494	-3.6398	-1.8535	-0.63575	-3.7944	-3.2976	-2.6991	-2.4558	-2.8508	-3.4621	-3.0934	-2.0956	-2.7386	-3.5607	-0.98279	-3.0473	-3.4947	-1.4557	-2.3021	-2.5041	-3.3595
ARSI	chr5	-	0.800153	0.540744	0.839655	1.4389	1.9215	1.6662	1.5758	1.7771	1.7725	-0.90073	-0.40398	0.19457	0.43786	0.042887	1.0165	3.5007	0.79803	0.15505	-0.66707	-0.41105	-0.15365	1.7209	2.1749	0.59157	1.9746	-0.46579
ARSJ	chr4	-	2.24548	0.104573	0.522358	0.49624	2.9959	3.4166	-1.6888	1.3199	0.82984	0.81959	-2.9316	1.1264	2.1582	1.9076	2.1893	0.73207	1.9709	1.0869	1.5602	1.9193	1.4062	2.0006	1.9692	1.5234	2.8162	2.1359
ARSK	chr5	+	1.39623	0.275078	0.682806	2.8119	2.8339	2.823	3.4162	1.7309	2.7757	2.2155	1.5747	1.902	2.0422	2.7749	2.347	2.0072	0.81735	0.91134	3.1012	3.3087	1.825	2.5152	3.4438	3.3717	1.4869	2.8266
ART1	chr11	+	0.357741	0.835297	0.945176	-1.9511	-4.2759	-4.0457	-2.5511	-3.9348	-0.47998	-4.2907	-3.7939	-3.1954	-2.9521	-1.7621	-2.3735	-3.5897	-2.5919	-3.2349	-4.057	-3.801	-3.5436	-3.991	-1.952	-2.7984	-3.0004	-3.8558
ART3	chr4	+	0.506771	0.73138	0.920361	-0.50661	0.62804	0.20611	-0.3697	-2.4903	-2.4949	-2.8462	-2.3495	1.0564	0.077324	-1.9026	-0.92901	-2.1453	-1.1475	2.1164	0.19479	-0.77159	-0.51419	0.26082	0.71482	1.4534	2.5316	-2.4113
ART4	chr12	-	1.08601	0.392905	0.756857	0.9213	-1.4035	0.41163	0.32125	2.1075	1.2549	-1.4183	0.6634	1.9989	-0.079726	-0.4747	0.49891	-0.71734	0.28044	2.4448	-1.1847	-0.92864	-0.67124	-1.1186	2.1427	1.6589	1.457	1.3385
ART5	chr11	-	0.301556	0.87308	0.957677	-3.5514	-4.2912	-4.0611	-4.1514	-3.9501	-2.3698	-4.306	-3.8093	-3.2108	-2.9675	-1.7775	-3.9738	-3.6051	-2.6073	-3.2503	-1.7505	-3.8164	-3.559	-4.0064	-3.5524	-2.8137	-3.0157	-3.8711
ARTN	chr1	+	2.40646	0.0875359	0.489916	-2.2883	-3.0281	-2.798	-2.8884	-2.687	-2.6917	-3.043	-2.5462	-1.9477	-1.7044	-2.0993	-2.7107	-0.75703	-1.3442	-1.9872	-2.8093	-2.5533	-2.2959	-2.7433	-2.2893	-1.5507	-1.7526	-2.608
ARV1	chr1	+	0.99134	0.437417	0.783861	8.6338	9.04	9.2046	9.1142	9.9838	9.3109	9.2971	9.045	9.4866	9.2642	9.1588	9.2919	9.3908	8.8566	7.5277	9.4012	9.8893	9.7067	9.7319	9.6446	8.8669	8.665	9.732
ARVCF	chr22	-	2.96718	0.0479749	0.388039	0.95385	-0.52293	-0.29279	1.2018	1.9336	-0.18648	1.0472	-0.041014	-1.0274	1.5378	-1.1791	1.3795	0.90017	1.161	3.0205	-0.30411	-0.04809	-1.3757	-1.823	0.21593	1.6915	0.75257	-1.6878
ARX	chrX	-	1.10007	0.38666	0.754178	-3.1437	-3.8835	-3.6533	-3.7437	-3.5424	-3.547	-3.8983	-1.8166	-2.803	-0.23781	-2.9547	-3.5661	-3.1974	-2.1996	0.85789	-3.6647	-3.4086	-3.1513	-3.5986	-3.1446	-2.406	-2.608	-3.4634
AS3MT	chr10	+	1.96055	0.143991	0.583425	-3.1695	-3.9094	-3.6792	-3.7696	-3.5683	-3.5729	-3.9242	-3.4274	-2.8289	-2.5856	-2.9806	-3.5919	-3.2232	-2.2254	-1.2835	-3.6905	-3.4345	-3.1771	-3.6245	-3.1705	-2.4319	-2.6339	-3.4893
ASAH1	chr8	-	1.07378	0.398418	0.760641	6.8858	7.1068	7.1641	7.6642	6.3327	7.1166	7.181	7.2303	6.8994	7.1829	6.9114	7.1889	7.4767	7.0377	7.2812	7.7985	7.7875	7.6662	7.5156	7.178	7.2655	7.1641	7.6316
ASAH2	chr10	-	1.44119	0.261163	0.671972	-2.7232	-0.6557	-0.062993	-0.15337	-1.537	-0.31926	-0.018464	-0.65922	-0.060675	-0.55435	-2.5343	-3.1456	-1.192	-1.7791	-0.83716	-0.92231	0.91867	0.72861	-0.0082828	-0.40228	-1.9856	-0.6026	-3.043
ASAH2B	chr10	+	1.07914	0.395993	0.75859	-3.1208	0.78322	-3.6305	0.36659	-3.5196	-3.5242	0.031413	-0.57137	0.02717	-2.5369	-0.12451	-0.3733	-0.85258	0.1452	-2.8197	-2.0569	-1.0639	-0.32105	-0.11636	0.7851	-0.79822	-2.5851	0.018888
ASAP1	chr8	-	1.07112	0.399624	0.761822	6.2874	6.8164	6.2434	6.3219	6.1631	5.9642	6.1848	6.1608	6.5432	5.99	5.8282	6.0933	5.6692	6.993	5.2318	6.552	6.8551	6.436	6.5191	5.876	6.6507	5.5351	5.6628
ASAP1-IT1	chr8	-	2.46116	0.0824448	0.480793	-0.52219	1.2405	1.4706	0.75223	0.66403	1.5769	-0.054452	-0.043129	-1.7665	-1.5232	2.3297	-2.5295	1.2986	3.0849	2.5863	1.0723	0.79779	0.2072	2.0817	0.21381	-1.3695	1.5985	1.2736
ASAP1-IT2	chr8	-	0.932374	0.467349	0.800807	2.0787	2.7634	2.2753	0.93119	1.68	1.5149	2.6909	1.8208	2.2589	1.5847	1.4792	2.6938	-0.63792	1.9448	0.45385	0.47973	0.73575	2.2155	1.6238	0.15177	2.2689	1.8259	1.5985
ASAP2	chr2	+	1.32469	0.29875	0.701847	1.9812	2.0893	2.3195	0.64414	-0.73952	3.6482	1.2265	-0.59868	2.3218	3.0505	2.1701	2.0442	2.4129	0.60333	3.6608	1.9456	2.8537	2.459	-0.79574	-0.34173	1.9818	3.8953	2.1469
ASAP3	chr1	-	0.218542	0.92462	0.972466	0.0386	-0.21579	-2.793	-2.8834	-2.6821	0.12066	0.13195	-2.5412	-1.9427	-1.6994	-2.0944	-2.7057	-0.75205	0.9827	-1.9822	-1.2194	-2.5483	0.031022	-2.7383	-2.2843	-1.5457	-0.16269	-2.603
ASB1	chr2	+	0.245361	0.908721	0.967825	4.3292	4.7469	4.2775	4.9287	4.9383	5.2189	4.6136	3.8673	3.5883	4.4277	3.7917	4.3179	5.0806	3.1578	2.8774	4.3557	3.5337	4.5003	4.7151	3.5483	4.5814	3.4015	4.4674
ASB10	chr7	-	0.965793	0.450174	0.79168	-0.08157	2.8791	2.2161	-0.68162	-0.48031	-0.48494	-0.83622	-0.33947	0.25907	0.50237	0.10739	-0.50396	-0.13525	0.86253	2.5415	1.7194	1.2384	-0.089148	-0.53653	1.5024	0.65608	0.45411	-0.40129
ASB11	chrX	-	0.947252	0.459635	0.797582	-1.5259	-2.2657	-1.5501	-4.4478	-1.9246	-1.4438	-3.0175	-4.1057	-3.5071	-0.45649	-3.6588	-1.9482	-3.9015	-2.9037	1.2082	-1.5614	-4.1128	-1.5334	-1.1328	-2.2638	-0.7882	-0.99017	-4.1675
ASB12	chrX	-	0.823264	0.527292	0.833757	5.2606	2.1988	2.429	3.9236	4.8618	2.5353	2.184	5.0027	3.2793	3.5226	4.7126	2.5163	2.885	3.8827	5.5617	4.0026	4.9956	2.9311	2.4837	2.9377	3.6763	3.4743	5.7889
ASB13	chr10	-	3.38347	0.0312846	0.331619	2.06	-1.0018	-1.1342	0.36037	0.25682	0.071623	-0.48611	1.5956	-0.2839	-0.52603	-3.2429	-3.8543	-3.4856	-2.4878	-0.32342	-0.49346	-0.23744	-3.4395	1.2424	-3.4329	2.1637	1.0107	-3.7516
ASB14	chr3	-	0.742416	0.575474	0.855278	-0.99002	-0.44972	0.33681	0.55678	-4.1961	0.55415	-0.028461	-0.35483	-1.8718	0.69345	0.91515	-1.0498	-0.68113	-0.53134	0.75168	1.1735	-0.89242	0.10194	-0.7929	0.72523	-0.25237	0.19774	1.0122
ASB15	chr7	+	1.43235	0.263842	0.673079	2.8244	1.2366	-0.85523	2.7548	-0.7443	2.421	2.0697	1.7185	2.317	0.23838	-0.1566	2.402	-0.39924	0.59854	-0.04444	1.4554	2.5594	-0.35314	1.5214	-0.34652	2.714	4.7137	1.6567
ASB16	chr17	+	0.608591	0.661652	0.891423	-2.5045	-2.0219	-1.1397	-0.78259	-1.6808	-1.0334	-2.0367	-2.0254	-3.7488	0.19494	-3.9005	-4.5118	-0.97319	-1.5604	-1.4664	-3.0255	-2.7695	-0.39657	-2.2225	-0.38996	0.34865	-3.5538	-0.94972
ASB16-AS1	chr17	-	2.91582	0.0506304	0.397369	1.4774	1.5986	1.8922	2.1815	1.3466	1.5678	1.6779	1.3327	1.1575	2.2795	1.3371	1.4176	0.9383	0.50723	1.2082	1.9999	1.8645	2.2645	0.96232	1.6431	1.1239	0.30527	2.2012
ASB17	chr1	-	1.29111	0.310542	0.710501	-4.3982	-5.138	-4.9079	-3.4133	-3.212	-1.6316	-5.1528	-4.6561	-4.0575	-2.2293	-4.2092	-4.8206	-2.8669	-3.4541	-4.0971	-2.1118	-4.6632	-4.4058	-4.8531	-2.8142	-3.6605	-2.2775	-3.1329
ASB18	chr2	-	0.5997	0.667624	0.894434	-1.267	-2.0068	-0.19174	-1.8671	-1.6658	1.789	-2.0217	-1.5249	-0.92638	-0.68309	-1.0781	-1.6894	-1.3207	-0.32293	-0.96591	-0.20306	-1.532	-1.2746	-1.722	-1.268	-0.52938	-0.73135	-0.001781
ASB2	chr14	-	9.92192	0.000201623	0.0210602	-1.4018	1.3178	-0.32649	-2.0018	-1.8005	-0.22018	1.0135	-1.6597	0.52383	1.5041	1.1091	-0.23921	0.12951	-0.45768	-1.1007	-1.9228	-1.6668	0.17561	-1.8567	2.2977	-0.66413	-0.8661	0.60044
ASB3	chr2	-	0.446747	0.773367	0.934477	3.0902	2.9784	1.9284	2.4901	2.6914	2.6868	2.046	2.3114	2.2933	1.4371	1.0421	2.0157	0.31403	2.1598	2.8705	2.1686	2.0287	1.7386	1.8388	2.2928	3.1758	2.8294	1.633
ASB4	chr7	+	0.163724	0.95402	0.982826	1.9621	2.6629	0.96701	1.7246	0.34097	3.1437	-0.014936	1.7042	1.8173	2.0606	0.92868	1.0543	1.9084	0.098852	-0.54413	-1.3662	0.47474	-0.85283	-1.3002	1.4757	-0.1076	2.8604	2.7419
ASB5	chr4	-	3.05408	0.0438196	0.373377	2.8071	1.1239	1.354	-0.85186	-2.2355	-2.2401	-1.0065	0.22725	0.088828	-1.2528	-1.6478	-0.67421	-1.8905	-0.89268	2.1648	-2.3578	-2.1018	-1.8444	1.4087	-1.8377	-1.0991	1.5063	-0.57153
ASB6	chr9	-	0.0574628	0.993312	0.997736	3.231	3.5674	3.5062	3.9213	3.0572	3.5506	3.617	3.5868	3.3464	3.5484	3.5207	3.8345	3.8357	3.4148	3.8436	3.1805	1.8005	2.9982	3.2958	2.9211	2.3485	2.8835	2.6024
ASB7	chr15	+	0.531476	0.714231	0.913704	4.1941	4.8028	5.3466	4.7289	4.4339	4.5572	4.8894	5.0298	4.3442	4.2867	4.3223	4.6064	5.234	4.3197	5.1337	4.2531	4.295	4.9875	5.028	5.4698	5.0184	4.3197	4.9819
ASB8	chr12	-	0.591552	0.673119	0.897023	3.9985	4.2708	4.2546	3.6229	5.1486	4.1121	4.1302	4.0693	3.8863	3.5873	4.3697	3.7149	4.4618	4.0411	4.1351	3.9532	4.7065	4.0574	4.251	4.4234	3.6198	4.2327	4.0456
ASB9	chrX	-	0.997325	0.434475	0.782668	-0.36454	-1.1044	-3.1961	-3.2865	-1.5002	-1.5049	-3.4411	-2.9444	-2.3458	-2.1025	-2.4975	-3.1089	-2.7402	-1.7424	-0.80039	-1.6225	-1.3665	-2.694	-3.1414	-2.6874	-1.9488	-0.56583	-3.0062
ASB9P1	chr15	+	0.417695	0.793714	0.937071	6.8009	1.8132	5.2132	1.9529	2.1543	2.1496	5.7052	2.2951	2.8936	3.1369	2.742	2.1306	2.4993	3.4971	2.8541	5.2019	4.6099	2.5454	2.098	4.137	3.2906	3.0887	6.3207
ASCC1	chr10	-	0.151536	0.959865	0.985655	4.6118	5.316	4.0334	4.5627	5.3566	4.2952	5.0208	4.6187	3.7225	3.7992	4.7083	4.5269	5.2122	4.7734	3.2592	4.8933	5.1747	4.6698	5.1286	5.3875	4.8773	3.7509	4.3997
ASCC2	chr22	-	1.14831	0.365921	0.742138	5.5345	5.2889	5.5788	5.5618	4.9388	5.0294	5.5864	5.6528	5.3995	4.9285	5.2982	5.2524	5.541	5.3164	4.4021	4.6527	5.2572	5.1661	5.5114	5.2193	5.4725	4.9352	4.6512
ASCC3	chr6	-	1.14393	0.36776	0.743434	5.683	5.0315	5.1271	5.393	5.6867	5.224	5.6617	5.6752	5.45	5.8715	5.171	5.7629	5.6474	5.77	5.7999	5.3495	5.2544	4.9892	5.5084	5.5783	5.5635	5.4102	5.6134
ASCL1	chr12	+	0.889428	0.490236	0.812316	-0.98214	-1.7219	-1.4918	0.0027763	0.20408	0.93642	-1.7368	-1.24	-0.64149	-0.3982	-0.79318	-1.4045	-1.0358	-0.038037	0.90395	-1.5031	1.0748	-0.98971	0.14786	-0.9831	-0.24449	-0.44646	0.28311
ASCL2	chr11	-	1.64885	0.205568	0.65168	-2.5027	-3.2425	-3.0124	-0.78081	-0.5795	-2.9061	-3.2573	-2.7606	-2.162	-1.9188	-2.3137	-0.60316	0.90306	-1.5586	-2.2016	-3.0237	-2.7677	-2.5103	-2.9577	-0.18172	-1.765	-1.967	-2.8224
ASCL3	chr11	-	0.752911	0.569044	0.852756	-3.5449	-4.2847	-4.0546	-4.145	-3.9436	-3.9483	-4.2996	-3.8028	-0.39691	-2.961	-3.3559	-3.9673	-2.0136	-2.6008	-1.6588	-0.89598	-0.63996	-3.5525	-3.9999	-3.5459	-2.8073	-3.0092	-3.8646
ASF1A	chr6	+	4.85873	0.00779351	0.173548	5.0151	5.4796	5.9743	5.1009	4.762	5.58	5.9827	5.3068	5.817	5.8999	5.8899	5.2075	5.5487	5.7655	3.5053	5.2722	6.1146	5.7191	5.7462	5.9316	5.136	2.7152	5.5603
ASF1B	chr19	-	1.03949	0.414243	0.772295	1.5933	2.9859	1.0836	1.6851	2.249	-0.1886	4.7455	1.3354	4.7092	0.79871	3.9644	1.3773	1.9266	2.2964	1.3639	2.0157	2.4858	1.0552	3.1658	4.5784	3.2743	2.8208	0.74305
ASGR1	chr17	-	0.999001	0.433654	0.782359	-2.4647	-3.2045	-2.9744	-3.0648	-1.2785	-2.8681	-3.2194	-2.7226	-2.1241	-0.29581	-2.2757	-1.3021	-0.93343	-1.5206	-2.1636	-2.9857	-2.7297	-2.4723	-2.9197	-2.4657	-1.7271	-1.929	0.3855
ASGR2	chr17	-	0.714248	0.592981	0.862471	0.843	-2.2187	-1.9886	-0.49402	-1.8777	0.92505	-2.2336	-1.7368	-1.1383	-0.895	-1.29	-1.9013	-1.5326	-0.53483	-1.1778	-1.9999	-0.15895	-1.4865	-1.9339	-1.4799	-0.74128	-0.94325	-1.7986
ASH1L	chr1	-	0.789351	0.54712	0.843173	5.8942	5.7754	6.3149	5.8377	5.9636	5.9782	5.7342	5.9551	5.8659	5.9829	5.7027	5.9781	6.1947	5.5614	6.1315	6.0868	5.6688	5.9899	6.201	5.3533	5.883	5.8835	6.1602
ASH1L-AS1	chr1	+	2.1479	0.116598	0.545695	2.0005	3.4623	0.75381	1.4004	3.6721	0.86012	1.7312	4.0645	2.3411	0.26246	3.0374	3.9	3.8728	0.62263	4.5032	3.5498	3.8059	3.5778	3.4715	2.4849	2.0011	4.8581	-0.64119
ASH2L	chr8	+	1.40066	0.273674	0.682736	4.3191	4.3741	3.913	4.762	3.9337	4.2497	4.744	4.7765	3.5698	3.8963	4.4534	3.3482	4.5451	3.9908	2.6	4.3942	4.5774	4.1558	4.7706	4.4828	4.3638	3.2964	4.5133
ASIC1	chr12	+	1.93093	0.148909	0.589126	-1.3645	-2.1044	-1.8742	-1.9646	-1.7633	-1.7679	-2.1192	-1.6224	0.56106	-0.78061	-1.1756	-1.7869	-1.4182	-0.42044	1.2585	-1.8855	-1.6295	1.4352	-1.8195	-1.3655	-0.6269	-0.82886	-1.6843
ASIC2	chr17	-	1.67317	0.199901	0.647721	-2.5392	-3.279	-3.0488	-3.1392	-2.9379	0.22738	-1.7089	-2.7971	-0.61357	-1.9552	-2.3502	-1.3766	-2.5929	-1.5951	-0.65309	-3.0602	-2.8042	0.62317	-2.9941	-0.95517	-1.8015	0.31843	-1.2739
ASIC3	chr7	+	0.766326	0.5609	0.848767	0.40367	0.40082	1.479	-0.19638	-1.58	0.73726	-1.9359	-1.4392	1.4813	0.9876	-0.99234	1.8557	0.34998	-0.2372	-0.88018	0.61964	1.7237	0.39609	-0.051297	-1.1823	1.8783	1.6763	-1.501
ASIC4	chr2	+	0.637297	0.642561	0.884099	-3.0215	-3.7614	-3.5312	-3.6216	-3.4203	0.27553	-3.7762	-3.2794	-2.6809	-2.4376	-2.8326	-3.4439	-3.0752	-2.0774	-2.7204	-3.5425	-0.96459	-3.0291	-3.4765	-1.4375	-2.2839	-2.4859	-3.3413
ASIC5	chr4	-	0.202175	0.933875	0.97613	-1.7216	-4.0463	-3.8162	-3.9066	-2.1203	-1.388	-4.0612	-1.9795	-1.3809	-2.7226	-3.1176	-3.7289	-3.3602	-2.3624	-3.0054	-2.2426	-1.2496	-1.7291	-3.7615	-3.3075	-2.5689	-0.44891	-1.3043
ASIP	chr20	+	1.88745	0.156452	0.600169	-0.97289	-1.7127	-1.4826	-1.5729	-1.3716	-1.3763	-1.7275	-1.2308	-0.63225	-0.38895	-0.78393	-1.3953	-1.0266	-0.028789	1.6502	-1.4939	-1.2379	-0.98047	-1.4279	-0.97385	-0.23524	-0.43721	-1.2926
ASL	chr7	+	1.38437	0.278869	0.686112	3.8731	3.8381	2.8825	3.5228	4.3744	3.2225	4.4741	3.569	4.0954	3.8777	3.8148	2.4393	2.257	2.2208	4.031	3.2338	2.5021	3.3526	3.3243	3.7783	2.0144	3.6489	3.4102
ASNA1	chr19	+	0.697751	0.6034	0.865345	0.58347	1.7478	1.7127	1.6223	1.6253	0.8837	2.277	1.7041	1.9846	1.2476	2.0182	2.0205	1.8434	1.6077	1.7326	1.0417	2.1317	1.0613	1.3743	1.8283	1.146	1.1191	1.4743
ASNS	chr7	-	2.22712	0.106731	0.526728	5.5017	5.7496	5.2591	5.394	6.955	3.8595	5.7348	6.3498	5.6321	5.1572	5.5894	6.1624	5.5426	5.0867	5.8028	5.2478	4.4834	5.2839	6.324	5.9931	5.4011	5.8272	5.2301
ASNSD1	chr2	+	0.356196	0.836356	0.945291	5.4774	5.7224	6.178	5.2939	4.8289	5.2011	5.8745	6.0017	5.6654	5.1717	5.2002	5.9775	5.4829	5.9385	6.2571	5.4349	5.8776	5.7833	5.8186	5.1977	5.6805	6.0722	5.838
ASPA	chr17	+	0.114706	0.975651	0.991253	1.8151	0.78574	-0.56908	-2.2444	-2.0431	0.27418	-0.077097	-1.9023	0.28123	-1.0604	0.86652	1.1032	1.1093	-0.70027	0.97867	1.2941	-0.32439	-1.652	0.70802	0.67659	-0.90673	0.47627	-0.37913
ASPDH	chr19	-	0.79744	0.54234	0.840673	-2.2454	-2.9852	-2.7551	-2.8455	-2.6442	-0.32687	-3.0001	-2.5033	-1.9048	-1.6615	-2.0565	-2.6678	-2.2991	-1.3013	0.37762	-2.7664	-2.5104	-2.253	-2.7004	-2.2464	-1.5078	-1.7097	-2.5651
ASPG	chr14	+	0.429388	0.785531	0.935709	-3.3548	-4.0946	-3.8645	-3.9548	-3.7535	-3.7582	-4.1094	-3.6127	-3.0141	-2.7709	-3.1658	-3.7772	-3.4085	-2.4107	-3.0537	-2.2908	-3.6198	-3.3624	-3.8097	-3.3557	-2.6171	-2.8191	-3.6745
ASPH	chr8	-	5.72083	0.00375315	0.123118	5.1543	3.4306	4.3587	3.3639	3.4091	4.4249	4.5532	5.1888	4.3046	4.2167	2.7744	2.9	2.8728	3.8706	4.1089	4.5326	3.7711	5.2709	5.3834	5.1205	2.5861	4.4996	3.9735
ASPHD1	chr16	+	1.03614	0.415817	0.772416	-2.6822	-1.1001	-1.6069	-3.2823	-1.496	-1.5006	-3.4369	-2.9401	-2.3416	0.22364	-2.4933	-1.5197	-2.7359	-1.7381	-0.79614	-0.033292	-2.9472	-2.6898	-3.1372	-2.6832	-0.35961	-2.1465	-1.417
ASPHD2	chr22	+	0.584648	0.677792	0.899472	0.65665	1.4258	1.2014	0.74847	1.915	1.9791	1.6278	0.6052	1.3843	1.9325	0.31509	2.1485	-3.0975	1.0702	2.9298	0.82753	-0.50142	2.1581	-0.32883	1.0427	0.50121	1.5793	1.0288
ASPM	chr1	-	1.01053	0.428043	0.780041	4.8768	5.7704	2.2516	3.2392	4.6189	3.0949	5.8479	4.1914	6.8745	3.8757	6.3502	1.4909	3.7856	6.5578	3.9799	5.4102	3.8499	2.7537	4.3458	6.5093	5.2832	5.6189	3.1785
ASPN	chr9	-	1.03249	0.417542	0.773751	0.42757	1.404	1.5029	-0.65791	-1.1936	2.0748	-0.32708	0.53224	0.76821	-1.7958	0.9791	-1.2172	-2.4335	1.3717	2.5652	2.2285	0.52516	0.78256	1.5576	-0.79578	-1.6421	2.2434	1.388
ASPRV1	chr2	-	0.0186086	0.999253	0.999697	0.053641	1.3645	-0.45603	0.7337	0.93501	-0.83516	0.19207	-0.68969	-2.4131	1.5307	-0.24282	-0.85418	-0.48547	-1.8096	-2.4526	1.3691	-0.69676	-0.43936	0.25075	0.41525	1.1539	0.10389	1.3189
ASPSCR1	chr17	+	1.03102	0.418238	0.774186	0.63326	1.659	1.346	2.009	1.1856	-0.50708	0.92591	1.2234	0.23693	1.2172	0.82222	2.3701	0.13212	1.3709	-1.3875	0.29284	-0.73125	0.96672	-0.55867	0.97334	0.92345	-1.153	0.31354
ASRGL1	chr11	+	0.320951	0.860225	0.953609	2.3109	4.1071	1.0643	4.1438	3.9825	2.3929	4.9067	4.1234	4.4171	4.0323	3.8784	4.3215	-0.064718	3.7404	4.197	3.8603	4.1163	2.3033	3.4409	3.4474	3.8965	3.332	4.1928
ASS1	chr9	+	0.671929	0.619944	0.87367	-1.8803	-2.6201	-2.39	-2.4803	-2.279	-0.6987	-2.6349	-2.1382	0.04531	-1.2964	-1.6913	-2.3027	-0.34901	0.64877	-1.5792	-2.4013	-2.1453	-1.8879	-2.3353	-1.8813	-1.1426	-1.3446	-0.61505
ASTE1	chr3	-	2.26711	0.102091	0.517649	9.0315	8.7739	9.3276	9.3695	10.046	8.6927	9.3041	10.726	9.3045	8.9914	8.2531	9.0268	10.57	9.7876	9.5183	9.1424	9.2007	9.3392	10.755	9.0524	9.4771	8.5998	9.6383
ASTL	chr2	-	0.120756	0.973269	0.990363	1.767	2.2496	1.2573	1.167	0.52026	1.0011	1.0123	-0.075864	0.52268	0.76597	0.371	-0.24036	-1.4566	1.1261	-1.1018	1.5355	1.502	1.3969	0.46404	-1.4039	2.7942	1.9401	-1.7226
ASTN1	chr1	-	0.152971	0.959192	0.985333	0.29835	1.0533	0.029685	-2.1762	-1.9749	1.0794	-3.9157	-1.0971	0.88	-0.25522	-2.9721	0.11696	-3.2148	-2.217	1.388	-0.51215	-1.8411	-0.84673	-0.15661	-1.5771	-0.10151	-1.0404	0.21964
ASTN2	chr9	-	2.53519	0.0760548	0.467778	1.34	1.4233	0.58935	2.4658	0.70028	2.2806	-1.5301	1.2886	2.5038	0.54545	0.99847	2.7718	3.2006	-1.4163	3.07	2.6732	3.2075	1.3325	0.35455	1.7261	2.4647	1.8757	2.9346
ASTN2-AS1	chr9	+	0.554225	0.698551	0.907282	-1.2632	-0.41809	-0.55052	-3.4483	-3.2469	-0.081646	-3.6029	-3.1061	0.66237	-2.2643	-2.6592	-3.2706	-0.094527	-0.31914	1.1534	0.71827	-1.5282	-1.2708	-0.49581	0.32076	0.21138	0.8574	-0.84599
ASUN	chr12	-	2.20703	0.109146	0.531101	5.4994	5.1807	5.3738	4.798	4.3473	4.6396	5.19	4.9735	5.6485	5.4359	5.5153	5.4486	5.3444	5.2426	4.872	4.8945	5.5015	4.8945	5.7316	5.5306	5.1444	3.925	5.0067
ASXL1	chr20	+	0.622444	0.652402	0.888051	4.539	4.21	5.1038	5.3434	4.3602	4.6211	4.7759	4.6399	4.7371	5.0534	4.9185	4.0823	4.3427	5.1398	5.9776	5.2307	4.8072	5.3605	3.9784	4.4325	4.5397	4.7314	5.1408
ASXL2	chr2	-	2.25608	0.103348	0.519502	4.1722	3.8565	4.0089	3.5576	3.7589	4.1601	3.8631	4.0786	3.771	3.9139	3.6434	3.4969	3.3021	3.8891	2.3285	3.7357	3.6193	4.1353	3.4985	3.792	4.0676	3.0936	4.1407
ASXL3	chr18	+	0.98076	0.442662	0.786794	7.5367	4.475	2.3832	2.2928	4.0791	7.1333	4.4601	2.6349	6.9339	3.4768	3.0818	5.9299	6.0091	6.1589	4.7789	5.8313	6.0873	5.2072	4.0228	5.2138	5.9524	6.5985	2.5731
ASZ1	chr7	-	2.86314	0.0535205	0.407814	-3.0309	-0.60074	-1.9556	-2.0459	-1.1077	-3.4342	-1.4636	-1.7038	-2.6902	-2.4469	-2.8419	-1.8683	-0.27718	-2.0868	0.44019	-0.38192	-1.7109	-3.0384	-3.4858	-3.0318	-0.70824	-2.4952	-1.7656
ATAD1	chr10	-	1.93843	0.147647	0.586754	4.6985	4.2065	4.0365	4.5205	2.4232	4.211	4.0644	4.2166	4.0233	3.9558	3.9935	4.2379	4.3912	4.4223	3.4702	4.0867	4.2881	4.3839	4.146	4.3105	4.3817	3.6302	4.5998
ATAD2	chr8	-	2.29441	0.0990481	0.512591	5.1392	4.3772	5.2896	4.5825	3.7294	5.0687	6.4518	5.4253	5.2146	5.5099	5.4137	3.3558	5.232	5.2397	6.2461	5.0686	4.0306	5.017	5.4517	6.0992	4.8207	5.6527	5.0622
ATAD2B	chr2	-	4.99313	0.00692892	0.164757	7.8776	7.2764	7.683	8.0568	7.6653	7.8015	7.4256	7.7443	6.8397	7.3543	7.8613	7.5298	7.8467	7.3401	7.765	7.696	7.566	7.446	7.6812	7.4004	7.8184	8.1356	7.6825
ATAD3A	chr1	+	0.171131	0.950332	0.981921	-0.84626	-0.20756	-1.3559	0.62408	-0.1075	-0.11213	0.46948	0.66137	-2.8275	-0.99929	-0.6573	-2.0056	-3.2219	-2.2241	0.30286	-3.6892	-3.4332	-0.85384	-3.6232	-3.1691	-2.4305	-0.31058	-0.31798
ATAD3B	chr1	+	0.866711	0.502714	0.819386	2.4171	6.8066	4.7148	6.2094	6.5419	5.1837	6.4173	6.5515	7.1501	5.323	7.361	5.9016	5.8229	6.5311	6.8057	5.066	6.2396	5.2169	4.7695	4.7381	3.1548	7.0403	5.7978
ATAD3C	chr1	+	0.823997	0.526869	0.83352	-0.7474	0.097749	-1.2571	-1.3474	1.1758	0.43419	-1.5021	-1.0053	1.1782	-0.16346	1.0265	1.1521	-0.80108	0.1967	-0.44628	1.9015	-1.0124	-0.75498	0.3826	-0.74836	2.3122	1.3732	1.2548
ATAD5	chr17	+	0.639986	0.640788	0.883356	3.3208	3.291	3.1247	2.687	3.5263	2.7402	3.9549	2.8279	3.5931	2.5786	3.6676	3.5352	3.0517	2.5027	2.9288	3.179	2.9341	3.7428	3.1659	2.9832	2.6462	2.9296	2.253
ATAT1	chr6	+	4.17551	0.0144918	0.230695	3.0211	2.6223	2.5114	2.4211	1.7744	2.0801	1.819	3.1042	2.7279	1.5726	2.2418	2.7793	2.3336	2.7213	1.5308	2.7896	1.9081	1.6091	2.5661	2.1722	2.1738	2.3129	2.419
ATCAY	chr19	+	0.429033	0.785779	0.935709	-1.9752	-1.1301	0.32248	-0.99029	-0.78898	1.0809	-0.40793	0.08882	-1.6346	0.93066	-1.7862	-0.075672	-2.0289	-1.0311	-0.089124	0.67372	-2.2402	-1.9828	-0.84521	-1.9762	-1.2376	1.3678	-2.2949
ATE1	chr10	-	0.251881	0.904733	0.966559	4.818	4.1683	5.2916	4.8951	3.9523	4.636	4.7488	4.1648	4.1652	4.7593	3.6548	4.4858	4.7101	3.8831	4.1257	4.949	3.9911	5.2337	4.2949	4.1107	4.5885	4.3603	5.1755
ATE1-AS1	chr10	+	0.92711	0.470105	0.801703	-2.1191	-2.8589	0.1786	-2.7191	-2.5178	-2.5225	-2.8737	-2.377	-1.7784	-1.5351	-1.9301	-2.5415	-2.1728	-1.175	-0.233	-2.6401	-2.3841	1.0433	-0.98908	-2.12	-1.3814	-1.5834	-2.4388
ATF1	chr12	+	3.10666	0.0414967	0.367541	4.6077	3.8679	4.2812	4.8411	2.8816	5.0256	4.5987	4.1147	4.5513	5.0312	4.2492	3.9755	4.0066	3.5409	2.9828	4.6968	4.7221	5.0125	3.7268	4.3717	5.0583	3.6427	4.4519
ATF2	chr2	-	4.69336	0.0090244	0.186785	6.2376	6.3576	6.7544	6.5906	5.5374	6.5117	6.7544	6.4056	6.6354	6.5672	6.0388	6.4495	6.0303	6.9953	6.0455	6.2803	6.0297	6.5893	6.2013	6.6333	6.3975	6.0265	6.6894
ATF3	chr1	+	1.91449	0.151714	0.594038	0.39844	0.95409	-3.5707	2.4475	4.0241	0.78357	0.93925	3.7791	2.4891	-2.4771	0.82841	1.2715	2.8626	2.131	6.0888	-3.582	1.9594	-3.0686	3.1983	-0.74002	-2.3233	4.1329	-3.3807
ATF4	chr22	+	0.929201	0.469009	0.801308	5.3139	5.2868	5.1788	4.7318	6.6934	4.7978	5.0456	5.9319	5.5353	4.9423	4.987	5.7575	5.5338	6.2996	5.6683	4.9031	4.6958	4.7468	5.8961	4.9598	3.9159	5.1697	4.9327
ATF5	chr19	+	1.18649	0.350256	0.732919	0.52749	0.3182	1.4918	0.66441	0.86572	1.0417	-1.0752	0.5591	0.50557	-0.47353	0.71646	0.63561	-1.1111	0.6236	1.3591	0.0064995	0.26252	-1.065	1.1505	0.16396	-1.9048	1.5937	-0.15479
ATF6	chr1	+	2.32466	0.0957887	0.505629	5.9542	6.3989	5.9193	6.2607	5.807	5.8129	6.345	6.6552	5.7193	5.5066	6.2858	5.4939	6.2337	6.4475	5.3923	6.2217	6.0996	6.3941	6.6616	6.1514	6	5.798	6.8569
ATF6B	chr6	-	1.34647	0.291336	0.696085	5.4929	4.7531	1.8133	4.5303	1.9242	4.727	1.5683	2.0651	5.471	2.9069	5.3193	4.2225	4.5912	3.2671	5.4315	5.5024	5.7585	2.3154	4.19	2.322	4.6456	6.5591	6.2512
ATF7	chr12	-	0.468484	0.758133	0.930602	3.9874	3.0357	3.2658	3.5879	4.4227	3.6195	2.9999	2.9985	2.7785	3.5803	2.6269	3.5103	3.879	3.8295	2.4495	3.3352	3.6862	3.5438	3.4012	3.3698	3.2271	2.8069	3.0511
ATF7IP	chr12	+	0.800791	0.540369	0.839625	8.0927	7.909	8.2616	7.7918	7.9595	8.4361	7.4582	7.8883	7.382	7.9658	7.5347	7.6946	8.0336	7.0598	8.0018	8.1734	8.0635	7.96	7.7504	8.3229	8.3984	7.7623	7.8421
ATF7IP2	chr16	+	0.423871	0.789393	0.937071	3.8455	3.837	3.849	3.3533	2.2521	3.3555	3.1458	3.0096	2.0232	4.2821	3.0204	1.2601	2.6599	1.5625	3.2415	2.7041	3.269	3.7513	2.1959	3.9782	3.3229	3.6254	4.1339
ATG10	chr5	+	1.25695	0.323005	0.71721	3.5125	1.1877	2.8251	1.1963	3.1138	2.7286	2.9161	1.5384	2.6988	3.6026	1.8409	0.68205	0.15767	1.8075	3.197	2.0925	2.2683	3.4188	2.677	1.9266	2.9996	2.6946	2.1287
ATG101	chr12	+	0.20244	0.933728	0.97613	3.1652	3.2399	2.4024	2.6614	4.3292	2.8267	2.7878	2.8738	3.5387	2.5916	2.5837	3.6836	3.1443	3.2811	1.8814	2.1786	2.0119	2.9435	2.6767	2.4493	2.1038	1.6503	3.1168
ATG12	chr5	-	1.99137	0.139054	0.582543	4.8812	4.688	4.9221	5.0898	5.3688	4.8463	4.5953	4.7515	4.4849	5.0875	4.4809	4.7483	5.0784	4.9773	4.9	5.2778	5.2022	5.0019	4.6171	4.619	4.6506	5.1345	4.6736
ATG13	chr11	+	0.964606	0.450775	0.791908	6.4627	6.4034	6.2572	6.3645	6.2241	6.2801	6.3595	6.4647	6.6914	5.7151	5.3771	6.7304	6.8611	6.6043	6.8749	6.4969	6.5866	6.2128	6.4655	6.7152	6.3291	6.6908	6.3899
ATG14	chr14	-	0.613979	0.658046	0.891104	9.55	10.022	10.594	10.152	9.874	9.323	9.6666	9.8171	9.7425	9.9328	9.4258	10.299	10.19	10.091	10.501	10.261	10.077	11.371	10.089	10.09	10.288	10.808	10.463
ATG16L1	chr2	+	0.822794	0.527563	0.833889	6.7204	6.7762	6.989	6.3027	5.6481	6.9389	6.4012	5.9035	6.263	6.6067	6.2827	6.3422	6.6963	6.1382	7.9169	6.4208	5.961	6.9083	6.1887	6.3462	6.4048	7.8286	6.8251
ATG16L2	chr11	+	1.67825	0.198738	0.64743	2.0844	2.2013	3.2357	3.2636	2.952	3.3664	3.1316	1.2609	2.501	3.9981	3.1725	1.9445	1.8657	2.6771	1.424	2.7634	1.7393	3.0172	1.9119	1.5179	2.5668	2.3649	2.5776
ATG2A	chr11	-	2.12745	0.1193	0.550118	2.6439	4.2561	3.769	4.171	3.612	4.3325	3.0676	3.4235	2.9846	4.1092	4.4676	3.3999	3.2965	1.662	6.4453	3.2325	2.2185	3.4328	2.0285	3.253	3.8885	6.4631	3.691
ATG2B	chr14	-	1.82448	0.168093	0.61434	3.6843	3.8258	4.6116	4.2094	2.5542	4.3748	3.3635	4.0029	4.2724	4.3818	3.7863	3.8271	4.2517	4.1531	3.8437	4.6791	4.2541	4.2304	4.1015	3.6318	3.3439	3.8356	4.2732
ATG3	chr3	-	0.31855	0.861829	0.954271	4.7204	5.2831	4.4695	5.3685	5.5353	4.443	5.4638	4.9039	5.3615	4.092	5.2898	5.0886	5.0236	5.3984	5.5356	5.2806	4.919	5.2269	5.1848	5.0199	4.9827	5.0379	5.0628
ATG4A	chrX	+	0.625816	0.650161	0.886388	2.1327	2.79	1.7401	2.1244	3.0841	2.0225	2.4857	2.2642	2.2543	1.6962	2.0048	2.0363	2.2331	2.1365	0.67639	2.4506	3.3975	2.6336	2.4228	3.1419	2.0782	1.6479	1.8531
ATG4B	chr2	+	3.48367	0.0282935	0.314314	3.5197	3.803	3.8267	4.0989	3.9055	3.954	3.7226	3.6367	4.1311	4.2284	3.7813	3.871	3.6411	3.9292	2.9197	3.4708	3.7268	3.7829	3.5233	3.95	3.5811	2.5606	3.9628
ATG4C	chr1	+	1.13344	0.3722	0.746135	2.1646	1.9599	3.0515	2.2167	2.0338	1.7613	2.9142	2.02	2.0199	2.5601	3.5844	0.88243	2.9392	2.1379	0.75795	2.3688	2.5138	2.6084	3.0837	1.3039	2.497	0.25554	2.534
ATG4D	chr19	+	0.587652	0.675757	0.898252	-0.035202	0.28911	0.85367	0.54917	0.013515	0.49431	0.27428	-0.58261	0.54645	0.25923	-0.98374	-0.4576	0.69961	0.61939	-0.38616	0.071834	-0.30018	-0.69486	-0.49017	-0.32567	-0.43506	0.94794	0.27311
ATG5	chr6	-	1.23033	0.333051	0.722652	6.1444	6.5823	6.1652	6.3563	6.8418	6.6517	6.4057	6.3442	6.6881	5.8334	6.2944	6.6664	6.6735	6.1202	6.976	6.4499	6.8105	6.306	6.6537	6.2896	5.7548	6.8029	6.2636
ATG7	chr3	+	0.741891	0.575797	0.855312	3.2963	3.2708	4.0831	2.8299	3.309	3.7378	3.2038	3.571	2.8811	3.4225	2.776	3.2208	3.9739	2.3087	2.3371	4.0017	3.5047	3.497	3.7768	3.9034	3.8552	3.2952	2.4398
ATG9A	chr2	-	0.464986	0.760583	0.930944	5.2501	4.9363	5.7536	5.4357	4.3228	5.6324	5.2288	4.8431	5.7889	5.4965	5.3664	5.3431	5.0075	5.8788	6.2303	4.8315	5.1202	4.9272	4.741	5.2841	4.7051	6.3854	5.3163
ATG9B	chr7	-	1.05557	0.406752	0.767223	0.45822	0.9408	-1.6364	0.59513	3.2294	4.0846	-1.8814	-1.3846	2.3838	-0.54281	-0.93778	0.77279	-1.1804	-0.18265	1.9817	1.1596	0.19324	-1.1343	0.74022	1.1942	2.4183	-0.59107	0.87547
ATHL1	chr11	+	1.57602	0.223546	0.661653	10.501	10.612	11.698	9.1841	9.3601	10.412	9.8206	11.025	9.9935	11.459	10.327	9.0861	10.592	8.5266	10.034	9.6938	9.4151	10.349	10.163	10.422	9.607	9.8142	11.074
ATIC	chr2	+	3.7845	0.0210402	0.275942	3.964	3.922	3.1479	3.2932	4.2459	2.7958	4.9594	4.996	3.5631	3.3484	4.0381	3.2689	4.0917	3.7399	2.9672	3.1194	1.8743	3.5252	4.7989	3.8778	1.8523	2.9009	3.8011
ATL1	chr14	+	1.19943	0.34509	0.729634	5.555	5.5521	5.9628	3.37	5.1562	6.374	4.8003	6.2146	6.1851	6.8759	2.574	1.9627	5.5013	5.6511	5.4935	6.3876	4.9274	6.2844	4.252	7.2421	5.9301	7.4443	5.9722
ATL2	chr2	-	2.29461	0.0990255	0.512591	4.0745	4.8646	5.1924	4.6782	2.9814	4.9165	4.8157	4.1864	4.3145	4.4495	4.3269	4.8699	4.2594	5.0507	4.7703	4.6851	5.198	5.0424	4.3237	4.9107	5.1309	4.2842	5.2157
ATL3	chr11	-	1.19874	0.345362	0.729835	5.8252	5.9396	6.5035	6.2724	5.9199	6.1174	5.7801	5.978	5.6227	6.2789	5.5036	6.0486	6.2889	5.8729	4.8462	6.1459	5.6796	6.1852	5.6379	6.3806	5.8446	5.1867	6.215
ATM	chr11	+	0.119725	0.973681	0.990472	8.1188	7.469	8.9834	8.1866	7.3444	8.6985	7.309	7.725	7.0626	8.7723	7.0466	7.4366	8.1991	6.9042	7.9092	8.9255	7.4838	8.8953	8.0502	7.6375	8.406	8.1742	8.8017
ATMIN	chr16	+	0.889927	0.489965	0.812084	6.853	5.9716	6.4473	5.9872	6.5072	7.126	6.177	6.0824	6.0067	6.5283	5.658	6.0985	5.7857	6.265	5.1675	6.5094	5.8689	6.5796	6.398	6.6183	5.7071	6.4801	6.8252
ATN1	chr12	+	0.889004	0.490466	0.812563	1.7369	1.8202	0.3341	1.1368	1.3381	2.1566	0.45169	0.94844	2.284	2.3208	2.3128	2.0063	2.0702	2.1504	1.797	-0.16265	2.8158	1.7293	-0.83358	1.4949	3.1664	0.89403	1.9646
ATOH1	chr4	+	0.570572	0.687364	0.902632	-3.1423	-3.8821	-3.652	-3.7423	-3.541	-1.2237	-3.8969	-3.4002	-2.8017	-2.5584	-2.9533	-3.5647	-3.196	-2.1982	-2.8412	-3.6633	-3.4073	-3.1499	-3.5973	-3.1433	-2.4046	-0.28469	-0.65466
ATOH7	chr10	-	0.5913	0.673289	0.897023	-3.0118	-3.7516	-3.5215	-3.6118	-3.4105	-1.8302	-3.7664	-3.2697	-1.0862	-2.4279	-2.8228	-3.4342	-3.0655	-2.0677	-1.1257	-3.5328	-1.6918	-3.0194	-3.4668	-3.0127	-2.2741	-2.4761	-3.3315
ATOH8	chr2	+	0.817576	0.530578	0.834708	2.5353	3.3804	2.0256	1.9352	2.1366	3.7169	1.7806	5.0847	5.1979	3.1192	2.7243	5.8133	4.8035	5.8013	5.6438	4.3362	7.1283	2.5277	2.0803	4.1193	4.8579	5.3929	3.8005
ATOX1	chr5	-	1.18194	0.352086	0.733605	3.6109	3.4221	1.9229	2.629	4.1609	2.4251	2.1849	2.8809	2.7732	3.2921	2.074	4.2052	3.0851	2.8292	1.6557	3.686	3.205	1.6365	3.8794	2.8275	3.1702	1.5277	2.5088
ATP10A	chr15	-	18.2138	3.8638e-06	0.00183167	5.3526	2.5282	2.1483	5.9027	6.1041	5.0619	3.5861	5.7446	3.2742	2.4534	3.5532	5.2823	6.3507	0.9391	4.2657	4.8777	3.9264	2.7948	5.9381	4.1904	5.5571	5.2856	2.1778
ATP10B	chr5	-	0.402447	0.804361	0.937071	-0.0067277	0.35299	0.13567	-1.0922	-0.8909	1.5374	-3.5687	-1.487	0.98599	0.57721	-1.0402	-0.91455	-0.060409	0.93737	1.5745	0.91285	1.0084	0.87878	0.19039	0.35488	0.73092	0.52895	-3.1338
ATP10D	chr4	+	2.57392	0.0729256	0.459461	5.4675	4.4762	5.4667	4.1028	4.3041	4.9793	4.7129	4.9581	3.4014	5.1081	4.136	3.66	3.9399	4.3867	2.5654	4.1247	4.0912	4.3486	4.6166	5.0707	4.2458	3.9096	4.8765
ATP11A	chr13	+	4.72219	0.00879519	0.183312	3.7472	5.4403	4.0855	6.6411	6.6214	6.1234	5.2755	5.137	5.2253	5.6337	5.0736	6.1044	6.3565	4.4848	5.3508	5.8891	5.725	3.7396	-0.61469	5.9478	5.7874	5.2339	4.3785
ATP11A-AS1	chr13	-	1.96064	0.143976	0.583425	-5.0875	-3.5054	-5.5971	-1.7806	-2.3163	-2.6835	-1.7547	-2.1755	-4.7468	-4.5035	-1.7286	-2.0504	-0.4973	-4.1434	-0.39404	-0.85358	-1.265	-2.7731	-1.455	-2.7665	-2.7649	-2.2299	-1.7068
ATP11AUN	chr13	+	1.1872	0.349968	0.732919	0.010813	-0.729	-2.8208	-2.9112	-2.7099	0.09287	0.39367	-2.569	-1.9705	-0.14222	-2.1222	-2.7335	0.80513	0.21795	0.79736	0.33782	-2.5761	0.0032354	-2.7661	-2.3121	0.74846	1.0319	-0.3089
ATP11B	chr3	+	1.59827	0.217887	0.657602	7.7204	8.007	8.3102	7.9802	7.8309	8.3208	8.0437	8.1146	7.9166	8.4356	7.9396	7.6841	8.0988	8.6021	9.0023	8.2183	8.397	8.0872	7.888	7.575	8.3956	9.0904	7.9728
ATP11C	chrX	-	0.315623	0.863779	0.955068	4.0411	3.2465	3.1663	2.9045	3.0796	3.1269	3.2501	2.5183	2.7232	3.7698	3.2029	3.2764	2.5391	1.1137	3.5191	3.108	3.2907	3.0424	2.9134	3.2483	1.9714	3.4356	3.4672
ATP12A	chr13	+	0.704732	0.598977	0.864572	-0.82899	-2.0542	-2.5611	-2.6514	-4.0351	-1.7178	-4.391	-3.8942	-1.7107	-3.0524	-3.4474	-2.4738	-3.69	-2.6922	-1.0133	-1.35	-3.9013	-2.059	-4.0913	-3.6373	-0.091339	0.80623	-1.6341
ATP13A1	chr19	-	2.78859	0.0579207	0.420808	9.2	9.1893	9.6804	8.9493	8.5422	9.7867	9.5865	8.5852	8.8427	9.9692	9.769	9.2743	8.9789	8.5982	7.3988	8.8291	8.8113	8.5572	9.2967	8.6817	8.7922	7.4528	9.2296
ATP13A2	chr1	-	7.53811	0.000945741	0.0549657	4.1043	5.5775	5.4928	5.9756	3.0535	5.1957	5.9564	5.6724	5.2335	6.5143	4.7408	4.4705	3.3986	5.6765	3.268	4.0308	4.2868	4.5442	4.9448	5.2878	1.3826	4.3505	5.4545
ATP13A3	chr3	-	0.117436	0.974587	0.990809	3.4737	3.8575	3.4709	3.9691	1.0286	3.6194	3.9239	3.0553	3.9859	3.5538	2.6474	3.5794	4.0498	4.2573	4.5178	3.7837	3.2087	4.3961	3.5041	2.7855	3.7912	4.579	4.2636
ATP13A4	chr3	-	0.39184	0.811746	0.940382	2.2919	0.14774	-0.90223	0.10693	-3.5987	1.4411	1.4717	-1.1359	0.84117	2.0279	0.44848	0.62562	0.83387	0.55154	2.3866	1.8337	-0.65754	1.0404	0.86869	1.3227	2.2926	2.29	0.7283
ATP13A4-AS1	chr3	+	1.00662	0.429939	0.781278	-1.23	-4.2917	-4.0616	-2.567	-0.49122	-2.3703	-4.3066	-3.8098	-3.2113	-0.16062	-3.3629	-3.9743	-3.6056	-2.6078	-1.6658	-4.0729	-3.8169	-3.5595	-4.0069	-3.5529	-2.8143	-1.4313	-2.2867
ATP13A5	chr3	-	0.262792	0.897965	0.96494	-1.5569	-1.1592	-4.3885	-4.4789	-1.9557	-1.1123	-2.3116	-2.5518	-1.9532	-3.2949	-3.6899	-1.9793	-3.9325	-2.9348	-1.9928	-4.3998	-0.9739	-1.5645	-2.7489	-2.2948	-3.1412	-1.7582	-2.6136
ATP13A5-AS1	chr3	+	0.169845	0.950979	0.981921	-0.65726	-2.982	-2.7519	-2.8423	-2.641	-0.32366	-2.9969	-2.5001	-1.9016	-1.6583	-2.0533	-2.6646	-2.2959	-1.2981	-1.9411	-2.7632	-2.5072	-2.2498	-2.6972	-2.2432	-1.5046	-1.7065	-2.5619
ATP1A1	chr1	+	2.66141	0.0663563	0.443533	6.2129	6.3858	5.7823	6.053	5.906	5.5094	6.1456	6.6083	6.1317	5.7763	6.468	6.4001	6.5589	6.5618	6.4013	5.6507	5.4893	5.0999	6.7132	5.4884	5.7236	6.0025	5.7951
ATP1A1-AS1	chr1	-	0.432659	0.783239	0.935709	0.75993	0.88685	0.68635	0.59598	1.9462	1.9415	1.1273	0.80688	1.8711	0.71583	0.94889	0.89393	0.31923	-2.3834	0.43302	0.67503	1.765	-1.0132	0.46543	0.91943	1.1106	0.015502	1.5622
ATP1A2	chr1	+	2.16261	0.114695	0.542155	1.4044	-0.55777	1.5468	1.6975	2.2858	-0.22133	-2.1576	-1.6608	0.52268	-0.81899	1.108	-1.8253	1.3507	2.3485	3.2905	-1.9239	1.502	-1.4105	-1.8579	1.4035	-0.66528	2.3027	0.59929
ATP1A3	chr19	-	10.7684	0.000123284	0.0151745	-3.2686	-2.4235	-1.4563	0.65491	-0.20791	-0.50205	-1.7013	-1.2046	-0.60603	-0.36274	-3.0796	-0.52107	0.13715	-2.3245	1.6764	-0.98224	0.85874	-0.10625	-3.7236	-0.94763	0.63897	0.96752	-0.78096
ATP1A4	chr1	+	0.597272	0.669259	0.895212	-1.9064	1.2606	0.39124	-0.18456	-2.3052	2.334	-2.6611	0.15759	1.6041	-1.3225	-1.7175	-0.74387	-1.9601	-0.96234	0.71661	-0.1055	-0.58645	-0.32905	-2.3614	-1.9074	-1.1688	2.0887	-0.64119
ATP1B1	chr1	+	17.5956	4.92303e-06	0.0019739	3.0872	2.8398	4.8698	0.69201	-0.024222	1.4451	3.1914	3.576	2.4994	4.6589	3.8029	-0.047875	0.85135	3.575	0.31307	2.0412	0.39905	4.1857	3.544	3.0863	2.0297	1.1997	4.5644
ATP1B2	chr17	+	0.858402	0.507342	0.822213	-0.30963	-3.8568	-2.0417	-3.717	-3.5157	-1.1984	-2.2867	-1.7899	-2.7763	-2.533	-1.3431	-0.36945	-3.1707	-2.1729	-2.8159	0.26891	-1.06	-0.31721	-1.25	-0.79602	-2.3793	-0.25938	-0.62935
ATP1B3	chr3	+	2.56941	0.0732833	0.460551	5.7239	6.6825	5.5037	6.8784	8.0481	6.4988	7.2673	6.7381	7.1819	5.1567	6.3715	7.603	7.4931	7.3534	7.4368	7.0258	7.1469	6.2584	6.957	5.8825	6.8316	7.2124	5.9919
ATP1B4	chrX	+	0.35264	0.838789	0.946162	6.0855	1.8862	5.2863	3.611	2.2273	7.0807	3.4564	2.3682	6.1366	6.6694	2.815	2.2037	4.8943	3.5702	7.4507	3.69	3.946	2.6185	3.7561	4.947	3.3637	5.4837	4.6283
ATP2A1	chr16	+	2.54841	0.0749704	0.464813	-3.5297	-4.2696	-2.4545	-0.95987	-2.3435	-0.76319	-4.2844	-0.98029	-3.1891	-2.9458	-3.3408	-1.6302	-1.2615	-1.0007	0.85884	-0.14385	-1.4728	-1.2154	-2.3997	-3.5307	-2.7921	-2.9941	-3.8495
ATP2A1-AS1	chr16	-	0.616255	0.656526	0.89021	-2.1833	-2.9231	-2.693	-2.7834	-2.582	-2.5867	-2.938	-2.4412	-1.8427	-1.5994	-1.9943	-2.6057	-2.237	-1.2392	-0.29722	-2.7043	-0.12635	-2.1909	-2.6383	-2.1843	-1.4457	-1.6476	-2.503
ATP2A2	chr12	+	4.68459	0.00909537	0.187623	3.9699	3.2519	3.646	3.1046	3.8686	2.7999	3.002	3.9547	3.1598	3.3533	2.7401	2.9235	3.0325	3.8578	3.1683	3.1297	2.9003	2.8596	3.6812	2.9579	2.7185	3.1446	3.331
ATP2A3	chr17	-	3.54678	0.0265706	0.306989	4.9534	6.0181	5.4536	5.8982	4.9942	5.6911	5.2473	4.7345	5.371	5.7225	5.5819	5.9485	5.1856	5.1339	5.2545	5.2313	5.0985	4.8221	4.09	5.0294	5.4785	4.914	4.8189
ATP2B1	chr12	-	6.2324	0.00249388	0.097182	5.8388	4.8599	4.9605	5.887	6.4531	6.3008	5.0415	6.2224	6.001	5.3962	4.7699	5.9961	6.3995	4.461	7.5503	6.6554	5.0479	5.5417	6.6002	4.9144	5.368	7.4386	5.6301
ATP2B2	chr3	-	1.62654	0.210912	0.657602	0.44576	-1.879	1.5211	-1.7393	1.2694	2.7054	-1.8939	0.18786	-0.79856	1.0297	-0.95024	0.023367	1.977	2.9748	0.74688	2.4273	3.2397	2.0231	-1.5942	-1.1402	2.7684	3.0969	-1.4589
ATP2B2-IT2	chr3	-	2.77785	0.0585864	0.422812	-2.2235	-2.9633	-2.7332	-2.8235	-2.6222	-2.6269	-2.9782	-2.4814	-1.8829	-1.6396	-2.0345	-2.6459	-2.2772	-1.2794	0.39955	-2.7445	-2.4885	-2.2311	-2.6785	-2.2245	-1.4859	1.1195	-2.5432
ATP2B3	chrX	+	2.90986	0.0509487	0.398666	0.16379	-2.161	-1.9308	0.30071	1.35	0.49739	-2.1758	-1.6791	-1.0805	-0.83724	-1.2322	0.47836	-1.4749	-0.47707	2.0499	-1.9422	1.1212	-1.4287	-1.8761	0.16283	1.6384	-0.88549	-1.7409
ATP2B4	chr1	+	3.3041	0.0338992	0.339281	5.9991	6.0962	6.7286	6.3097	6.2439	6.9288	5.7206	5.6314	5.8223	6.6236	5.5659	6.8478	7.0867	6.339	6.1777	6.7995	6.2764	6.2736	5.6572	6.0099	6.6768	6.1149	6.3601
ATP2C1	chr3	+	0.617374	0.655779	0.890172	4.4611	4.6125	5.0059	4.8672	3.3418	4.5003	4.8077	5.1467	4.1212	4.2408	3.9696	4.8757	4.9208	4.9099	4.6863	4.8707	4.888	4.5944	4.6515	4.5087	4.9283	4.6656	4.0125
ATP2C2	chr16	+	1.80747	0.171388	0.6178	0.65763	-0.082185	0.14795	0.057579	0.99585	1.8392	1.1254	-1.1852	-0.58669	3.357	0.84659	-1.3497	-0.98102	1.6017	0.95875	0.13663	0.39265	1.8724	-1.3823	1.3936	1.3953	1.1933	2.4534
ATP4A	chr19	-	0.753756	0.568529	0.852394	-0.73104	-3.0558	-2.8257	-1.3311	-2.7147	-1.1344	-3.0707	-0.98894	-1.9754	-1.7321	-2.127	-1.1534	-2.3697	-1.3719	-2.0149	-2.837	-2.581	-0.73861	-2.771	-2.317	-1.5784	-1.7803	-2.6357
ATP4B	chr13	-	2.70808	0.0631159	0.434844	-1.142	-1.8818	-1.6516	-1.742	0.044267	-1.5453	-1.8966	-1.3999	-0.80131	-0.55802	-0.95299	-1.5643	-1.1956	-0.19785	1.4811	-1.6629	-1.4069	1.1724	-1.5969	-1.1429	-0.40431	-0.60627	-1.4617
ATP5A1	chr18	-	0.845149	0.514795	0.82532	6.8435	7.2143	7.1185	6.8773	7.9074	6.4952	7.7281	7.4635	6.7355	6.5302	7.3146	6.5207	6.847	6.6402	7.0968	6.8531	6.9826	6.9124	7.3061	7.2668	6.5064	6.8259	7.2045
ATP5B	chr12	-	1.17316	0.355652	0.735681	6.5085	6.7291	6.3704	6.7348	7.2553	5.9163	7.1023	7.0664	6.1759	6.039	6.9509	6.3159	6.5297	6.7264	7.26	6.4396	6.5582	6.2552	7.0988	6.7804	5.9852	6.9379	6.3804
ATP5C1	chr10	+	1.01573	0.425537	0.778576	7.2743	7.0322	6.8324	6.4289	8.0729	6.646	7.401	7.141	6.8264	6.3328	7.223	6.627	6.8005	6.9126	6.1348	6.5079	7.0136	6.8113	7.3048	7.0685	6.7062	6.2337	6.8651
ATP5D	chr19	+	0.498957	0.736826	0.922495	2.1769	2.0136	2.4343	2.5384	2.2851	2.0492	3.024	2.1522	2.1765	2.994	3.5217	2.551	1.7822	1.8117	1.7744	2.6934	1.5709	2.7794	1.9114	1.2973	2.5735	1.4033	1.5789
ATP5E	chr20	-	0.414984	0.795609	0.937071	1.5148	1.7553	1.2219	0.65945	3.1257	-0.010605	1.2231	0.90538	2.0035	1.8434	1.5387	1.1683	0.33908	2.0043	0.85435	0.99376	2.5481	1.427	0.89473	0.9482	2.0873	0.74787	1.3431
ATP5EP2	chr13	+	0.496115	0.738809	0.923484	2.3207	2.4672	2.3212	1.6304	3.6977	1.3965	1.566	1.1059	2.6613	2.1082	1.9888	3.0437	0.92305	3.5058	0.38477	2.7777	2.9421	2.7606	2.3759	1.6677	3.1432	2.2043	3.2234
ATP5F1	chr1	+	1.96586	0.143128	0.583425	6.6321	6.0472	6.0819	5.9457	7.4316	5.9621	6.1193	6.4481	5.8629	5.2956	6.1592	6.0539	6.0201	6.0498	6.2777	6.091	6.3631	5.6619	6.8098	6.2651	5.4493	6.117	6.1698
ATP5G1	chr17	+	0.909937	0.479192	0.806326	8.1846	8.3063	7.6749	7.9105	9.3156	6.5857	8.6465	8.152	8.1569	7.3737	8.3736	7.7622	8.21	8.0234	6.4234	7.3468	7.8784	8.5971	7.8837	8.1424	7.9018	6.9629	8.0189
ATP5G2	chr12	-	0.293359	0.878439	0.95856	6.8036	6.1234	6.4954	5.7086	7.892	5.9053	6.1278	6.2381	6.0996	6.0503	5.948	6.6793	5.9366	6.7712	6.2184	6.3357	6.3666	6.48	6.0741	6.2294	6.204	5.9321	6.7984
ATP5G3	chr2	-	0.873198	0.499125	0.817536	7.6153	7.4367	6.2617	7.1191	8.6454	6.7292	7.5442	7.5697	7.1941	6.3733	7.6997	7.5115	7.06	7.4799	7.5852	7.5614	7.6956	7.268	7.5678	7.4805	7.2302	7.9258	7.5869
ATP5H	chr17	-	0.399901	0.806135	0.937811	4.0883	4.0078	3.4322	2.9377	5.2342	3.5385	3.7312	3.337	3.4779	2.9186	3.7556	3.6857	2.7855	4.0813	2.6358	3.4642	3.9922	3.6423	3.7663	3.7019	3.4274	2.5734	3.5545
ATP5I	chr4	-	0.941468	0.46262	0.798004	1.3239	0.94661	0.077218	0.87993	2.3657	1.0766	1.1123	1.1461	0.62268	0.86597	1.2415	2.112	0.99887	3.6778	0.58316	2.083	2.1964	1.7416	-1.0905	1.0516	2.9983	0.63715	2.3506
ATP5J	chr21	-	0.42109	0.791339	0.937071	3.9386	3.9014	2.9398	3.2002	5.0341	3.3547	3.5487	3.6618	4.4228	2.757	4.0894	4.2419	3.422	4.9382	2.4742	3.7377	3.5558	4.0224	3.6441	3.5507	3.3496	3.283	4.2257
ATP5J2	chr7	-	1.11774	0.378938	0.749576	0.013442	1.526	-0.19138	-0.76718	1.9702	-1.3075	0.30061	0.87753	0.51455	0.90223	1.3244	1.0582	0.26462	1.8243	-0.60298	1.4274	1.0186	1.2038	-0.62209	-0.61555	1.5216	1.6711	1.8351
ATP5L	chr11	+	1.07333	0.39862	0.760724	6.85	6.4595	6.803	6.1089	7.5376	5.8478	6.7906	6.314	6.3442	6.5588	6.9066	6.5847	6.1363	7.219	6.2016	6.5821	6.8248	6.9637	6.6874	6.8957	6.5271	6.2918	6.9404
ATP5L2	chr22	-	2.24804	0.104277	0.521827	2.3021	1.5623	0.41393	-1.9984	1.0103	1.8987	0.16895	0.6657	2.1122	2.645	1.598	2.0862	-1.452	2.7157	0.48776	2.473	1.5066	2.2945	0.46864	0.92264	-0.66068	-0.86265	2.8055
ATP5O	chr21	-	1.84538	0.164131	0.610472	6.6054	6.594	6.3036	5.6167	7.8844	5.8681	6.6664	6.6096	6.3151	6.4909	6.6838	6.6439	6.5623	6.9672	6.5726	6.2643	6.6549	6.4044	6.9479	6.2434	6.2496	6.8205	6.8219
ATP5S	chr14	+	0.488969	0.7438	0.925258	2.6681	3.9051	3.372	3.5247	4.2617	2.202	3.4569	3.9537	3.5203	2.9829	3.2332	2.7572	3.5676	3.7301	2.8409	3.8117	3.5068	4.3444	3.5041	3.2211	3.1366	3.0755	3.8272
ATP5SL	chr19	-	0.745632	0.573498	0.854385	2.5722	2.2615	3.2488	2.8843	3.8322	1.52	3.2082	3.3971	2.5535	2.3172	2.9916	2.1945	2.981	2.8314	1.0139	2.6991	2.261	2.2341	3.2107	3.2046	2.511	1.7339	2.1827
ATP6AP1	chrX	+	3.57803	0.0257602	0.302643	7.756	8.13	8.2063	8.4678	9.2968	7.7623	7.9905	8.1371	7.479	8.0898	8.1948	8.5498	8.4393	7.8692	8.0995	8.4137	8.2788	7.7484	8.1538	7.9305	8.3583	8.4544	8.3205
ATP6AP1L	chr5	+	0.242315	0.910568	0.968489	0.21721	-1.6601	-0.29247	-0.67235	1.1139	-0.47567	-0.82695	-1.1782	-1.3166	2.6271	0.40617	-0.20519	-0.48855	-0.71316	0.96579	-0.062778	0.74073	-0.92787	-0.52726	0.45726	-0.18265	-0.38461	1.1929
ATP6AP2	chrX	+	0.749167	0.571332	0.853512	6.0758	6.4098	6.1787	6.4311	6.7073	6.2216	6.7405	6.7307	6.208	5.6755	6.2512	6.338	6.8227	6.7419	7.3736	6.9468	6.994	6.9568	6.8199	6.6515	6.1048	7.378	6.899
ATP6V0A1	chr17	+	1.3849	0.2787	0.686016	-0.36029	-1.1001	0.715	-0.96034	-0.75903	1.3067	-1.8519	0.2298	-2.3416	0.22364	-2.4933	-0.78269	-0.41397	1.0692	-0.059174	0.70367	-0.62527	-0.36787	1.9921	-1.0982	1.2254	1.0234	-0.19458
ATP6V0A2	chr12	+	2.03507	0.132358	0.570213	3.3279	3.8259	4.079	3.8703	3.468	4.3963	3.4747	3.5709	3.4952	4.0665	3.2808	4.0964	3.6124	4.272	3.1105	3.8471	3.3573	3.147	3.8865	3.3803	3.8294	2.7795	3.8801
ATP6V0A4	chr7	-	1.18223	0.351972	0.733536	-0.21119	-2.1734	-3.5282	-3.6186	-1.8323	0.27852	-3.7732	-3.2764	0.12945	-2.4346	-2.8296	-1.119	-1.4873	-2.0744	-1.1325	-0.73219	-0.9616	-1.4412	-1.8885	-0.21215	0.041029	0.32449	-1.7533
ATP6V0B	chr1	+	0.705271	0.598636	0.864572	6.9739	7.5919	7.1974	7.7901	9.2087	7.2921	7.5845	7.4024	8.104	7.3962	7.7254	7.6838	7.6302	7.2495	7.4545	6.9627	7.0479	6.826	7.0814	7.3856	6.813	7.5658	6.5957
ATP6V0C	chr16	+	2.26492	0.10234	0.517649	-3.8359	0.78181	-0.88617	-0.043658	-0.53423	0.0086317	-0.34265	-1.7719	0.20516	-1.667	-0.83961	0.59966	-1.5677	1.1956	0.55266	-1.187	-2.5159	0.54881	-0.59045	-0.13645	0.98918	0.78722	0.88875
ATP6V0CP3	chr6	+	1.57479	0.223863	0.661653	-0.26955	-1.0094	-0.77922	-0.8696	-0.66829	-0.67292	-1.0242	1.0575	0.071095	0.31439	-0.080585	-0.69194	-0.32323	0.67455	1.6165	-0.79054	-0.53452	-0.27712	-0.72451	-0.27051	0.4681	0.26613	-0.58926
ATP6V0D1	chr16	-	1.20098	0.344478	0.729325	5.2225	5.7696	5.3438	5.76	6.3866	5.7473	5.3431	5.4964	5.0777	5.5549	5.849	5.6753	5.4658	5.2853	5.1705	5.5311	5.3951	4.9829	5.377	5.5319	5.7663	5.3838	5.3281
ATP6V0D2	chr8	+	3.004	0.0461644	0.380586	0.45989	-2.6019	-2.3717	-2.4621	-2.2608	-2.2654	0.19066	-0.53498	0.80053	0.30686	-1.6731	0.037491	-0.33076	1.404	2.1395	-2.383	-2.127	0.93773	0.0049221	0.45893	0.46057	1.8436	0.14017
ATP6V0E1	chr5	+	0.062871	0.992062	0.997159	6.2286	6.5198	6.3025	6.2452	8.6143	5.6187	6.6746	6.7762	6.5524	5.7999	6.8849	6.7133	6.7131	6.8244	5.7359	6.7629	6.9446	6.4665	6.7462	6.7773	6.835	5.2042	6.4528
ATP6V0E2	chr7	+	5.13984	0.00610397	0.155634	6.0695	4.3483	5.9513	5.8892	6.5229	6.4106	5.2769	5.8116	5.7581	4.4741	3.6921	6.3461	6.2248	3.9168	6.5796	6.1019	6.3579	5.5765	5.2785	5.5831	6.6489	6.5282	6.3778
ATP6V0E2-AS1	chr7	-	2.23509	0.105788	0.52549	0.29004	-0.81234	-3.3896	0.22051	0.62827	1.2403	-3.6345	-3.1378	-2.5392	0.51141	-2.6909	-0.98035	-0.61164	-1.9358	0.22859	-3.4009	0.55558	-2.8875	-0.16492	-2.8808	1.5582	-2.3442	-3.1996
ATP6V1A	chr3	+	3.3116	0.0336424	0.338357	5.3909	6.0398	5.7892	5.7096	4.1049	5.8955	6.0897	5.4437	5.8012	6.1294	5.7067	5.8154	5.2854	6.0042	5.944	5.1304	5.4284	5.3731	5.4673	5.834	4.5838	5.2496	5.5302
ATP6V1B1	chr2	+	1.41901	0.267938	0.676182	-1.9056	-2.6454	-0.83034	-2.5057	-2.3044	-0.72403	-1.0753	-2.1635	-1.565	0.26327	-1.7167	0.47933	-1.9593	-0.96153	0.71742	-2.4266	-2.1706	-0.32824	-2.3606	-0.32162	-1.168	-1.3699	-2.2253
ATP6V1B1-AS1	chr2	-	0.280856	0.886519	0.960628	1.1203	-1.2045	-0.97438	-1.0648	-0.86345	-0.86808	-1.2194	-0.72261	-0.12407	0.11923	-0.27575	0.69786	-0.51839	0.47939	-0.16359	-0.9857	1.5922	-0.47229	-0.91967	1.8563	1.8579	0.070973	-0.78442
ATP6V1B2	chr8	+	4.90661	0.00747256	0.169932	5.65	7.1386	6.7886	7.1842	5.4104	6.8825	7.2556	6.9641	6.8155	6.7505	6.4602	7.2863	6.7583	7.2811	5.5511	6.9738	7.453	6.2122	7.1306	7.2123	5.8252	5.9622	6.3271
ATP6V1C1	chr8	+	2.08966	0.124468	0.557986	9.2722	9.7161	9.8396	10.553	10.108	9.6289	9.8544	9.5397	9.8148	9.9837	9.4444	10.313	9.8118	9.9415	7.9716	9.6785	10.256	10.12	9.7706	10.316	9.7749	8.9732	10.136
ATP6V1C2	chr2	+	1.85304	0.162705	0.607794	1.4845	0.74464	1.1352	0.70383	1.6421	-0.19903	0.54923	0.59852	-0.67741	-0.43411	1.2864	1.3669	-1.0717	-0.073948	0.020037	1.1239	-1.283	-1.0256	2.3683	0.20339	-1.8654	1.1026	0.5367
ATP6V1D	chr14	-	0.539061	0.708989	0.91164	3.8625	4.3282	4.066	3.9994	5.7008	4.0342	4.1029	4.1396	4.0803	3.7859	4.2005	3.8179	3.6426	4.2068	4.4953	4.1248	4.7685	3.5741	4.0088	4.1617	3.509	4.4746	3.3318
ATP6V1E1	chr22	-	0.512799	0.727186	0.917821	4.2722	4.398	4.3906	4.5315	4.8933	3.6867	4.717	4.2162	4.0307	3.1769	3.978	4.5071	4.5256	4.3523	3.7502	4.1125	4.9987	4.0298	4.0774	4.102	4.0156	3.8136	4.4654
ATP6V1E2	chr2	-	1.53391	0.234664	0.662942	-1.9783	1.5298	-2.488	0.22901	-2.377	-0.059732	0.43698	-2.2362	-1.6376	0.92757	-0.20437	0.40667	0.77538	1.2877	1.1302	2.0243	1.2162	-1.9859	0.3741	-1.9793	1.0813	0.87932	0.50935
ATP6V1F	chr7	+	3.32031	0.0333466	0.336738	5.253	5.4268	4.7208	5.0426	6.7469	4.9365	4.7633	4.9264	4.691	4.8481	5.0006	6.1186	5.368	5.5609	5.1428	4.9969	5.7115	5.2895	4.5011	5.1357	6.0984	5.9771	5.4059
ATP6V1G1	chr9	+	2.98643	0.0470187	0.384127	4.8139	4.7765	4.6373	4.7041	6.2053	4.3097	4.8317	4.8929	4.4385	4.1343	4.9176	5.0729	4.947	4.9931	5.6361	4.7338	5.0076	5.1121	5.1343	4.9695	4.8592	5.4068	5.0355
ATP6V1G2	chr6	-	1.13497	0.371551	0.745854	1.6684	1.7171	-0.71574	-0.80611	-0.60481	2.3292	1.5418	0.273	0.13458	1.1148	-1.6021	0.9565	-0.25975	0.73804	-1.4899	1.9359	1.6444	-0.21364	0.56136	1.6674	1.2685	1.0666	0.21118
ATP6V1H	chr8	-	0.427835	0.786618	0.935901	6.9041	7.4517	7.5594	6.9561	6.8955	6.5535	7.7929	7.1291	6.9025	6.6328	7.2935	7.0395	7.4324	6.7841	7.9022	7.1449	7.6256	7.2867	7.3228	7.1795	7.1563	7.385	6.9045
ATP7A	chrX	+	4.50337	0.0107093	0.202556	5.0098	3.6446	4.5146	4.5479	4.3753	5.1646	4.4951	5.0401	4.3721	4.6986	4.1621	4.7774	4.9416	4.6923	4.6856	5.3157	4.5091	4.604	4.807	4.1924	5.0297	4.7544	4.0647
ATP7B	chr13	-	0.376477	0.822397	0.942065	0.4102	-1.8244	-1.1468	-2.8221	-3.3578	0.0068297	-1.5982	-1.632	0.4405	-1.6381	-2.0331	-1.0595	-1.1382	-1.278	-0.54244	-0.54143	-0.90208	-2.2296	-4.999	-1.0855	-3.8063	-0.30788	-1.6938
ATP8A1	chr4	-	0.535122	0.71171	0.912724	12.328	11.696	12.471	12.423	9.6076	12.574	11.966	11.373	10.936	12.812	11.706	11.575	11.855	10.563	12.089	12.592	11.999	12.713	11.897	11.786	12.329	11.928	12.477
ATP8A2	chr13	+	1.43586	0.262776	0.672801	1.0474	-1.133	0.93361	-3.8006	-0.79196	-0.79659	-2.3703	-1.8735	-1.275	-1.0317	-3.0116	-3.623	-0.93233	-0.67151	1.188	-0.26214	-0.29563	-1.6232	-3.6555	-3.2015	-0.141	0.79454	0.18015
ATP8B1	chr18	-	0.811687	0.533998	0.836563	4.7151	4.6427	4.9424	4.3253	4.8337	5.0822	4.2187	4.6176	4.2413	4.671	4.4411	5.0297	4.8219	5.2722	3.0442	5.5769	4.5056	4.2445	4.3691	5.1914	4.6383	4.6227	4.5043
ATP8B2	chr1	+	0.574664	0.684575	0.901847	0.22893	1.4151	2.8236	2.9217	2.7177	3.913	1.4003	2.1727	3.0025	3.3489	2.6195	2.1285	2.3769	2.021	3.0661	3.3633	0.81195	2.8536	2.8783	2.764	2.1041	2.1431	3.202
ATP8B3	chr19	-	4.37252	0.0120703	0.213753	0.76185	1.2444	1.4746	1.7468	2.685	4.1998	2.9458	-1.081	1.8395	3.2202	2.5358	2.2139	3.3711	0.12098	1.7999	2.1153	2.0818	2.3392	1.5293	3.5682	3.0845	2.8825	2.7641
ATP8B4	chr15	-	9.31521	0.000291755	0.0263992	7.3443	5.0043	6.0398	1.712	3.1638	4.9636	4.9709	7.0463	4.5089	6.0095	4.5378	2.813	4.3429	5.3868	5.173	4.6946	3.0717	6.4549	6.8586	5.492	4.3815	4.5289	6.3751
ATP8B5P	chr9	+	0.505192	0.73248	0.920687	1.1611	0.63543	-0.085521	-0.38235	0.76238	1.3993	-0.53695	0.16625	-0.33474	0.27112	-0.48642	0.18233	-1.2145	0.26872	1.2107	0.64012	0.50021	0.75761	0.58586	0.76423	0.71434	1.9109	0.44547
ATP9A	chr20	-	1.79791	0.173272	0.620312	-0.48591	2.6534	1.1513	3.2462	2.0893	4.2749	2.1419	1.5781	-0.14527	0.46059	2.025	1.6419	1.0454	-2.3492	2.3654	3.9995	2.8847	1.8284	1.8064	2.7281	0.25173	2.9148	2.7964
ATP9B	chr18	+	1.2683	0.318813	0.715404	5.2717	6.438	5.8881	5.5336	4.5974	5.5543	4.8713	5.4257	5.1068	5.35	5.5341	5.223	4.7476	5.7102	5.4688	5.0033	5.2593	5.5376	5.2842	5.8262	4.9968	5.6202	4.7648
ATPAF1	chr1	-	0.252816	0.904158	0.966498	4.9232	4.0932	4.7267	2.4487	4.6895	3.7234	3.0311	3.3214	2.5414	4.3697	4.4601	4.1003	4.0731	2.4079	2.9873	5.0857	3.7013	5.4258	4.8501	3.0478	2.9384	4.8068	4.4171
ATPAF2	chr17	-	1.36255	0.28598	0.693048	3.3693	4.1174	3.3349	3.193	5.0806	2.9659	4.6408	4.0206	4.5021	3.5499	3.4861	3.8561	3.7394	4.4477	2.4003	1.5782	2.2703	2.9583	3.8236	3.9415	1.5567	3.6767	3.2466
ATPIF1	chr1	+	0.767445	0.560224	0.848739	10.74	10.594	10.485	10.151	11.635	10.391	10.48	10.342	10.547	10.725	10.994	10.581	10.675	11.118	10.079	11.006	10.682	10.436	10.558	10.549	10.791	10.607	11.014
ATR	chr3	-	0.46771	0.758675	0.930748	5.4184	5.593	5.8324	5.9073	5.8773	5.7308	5.7445	5.7308	6.4095	5.8934	5.7567	6.3197	6.3248	5.9849	6.1797	5.9018	5.2869	6.2392	5.9414	5.7022	5.7086	5.5303	6.4083
ATRAID	chr2	+	1.0288	0.419289	0.77498	7.9084	8.3184	8.0062	7.599	9.6299	7.8058	8.0141	7.8252	8.0922	7.4985	8.3153	8.2836	8.0184	8.2267	7.9228	7.8939	8.259	7.702	7.8036	7.9799	8.058	7.7796	8.0145
ATRIP	chr3	+	0.822802	0.527558	0.833889	2.1115	1.9883	1.7824	0.77447	2.0538	1.7081	1.8423	2.4703	1.7152	2.876	2.6415	0.58956	3.2802	-0.85131	3.0293	2.2072	3.6675	1.6564	1.6565	3.6955	3.1902	1.9102	2.6398
ATRN	chr20	+	2.20513	0.109377	0.531488	4.0072	4.0344	4.3228	4.2036	3.5035	4.146	3.3504	3.9825	1.9744	3.0062	3.4077	4.2277	3.165	4.3279	3.4296	4.4988	3.792	4.0494	3.3918	4.2394	3.7699	4.1363	4.3303
ATRNL1	chr10	+	0.408112	0.800409	0.937071	1.7789	-0.43485	1.3803	1.0586	-1.6787	2.2235	-2.0347	-1.5379	0.28303	0.52633	-2.676	-0.11743	1.7252	-1.9209	2.2941	0.86197	-1.545	0.29739	0.58697	0.304	0.68004	0.47807	1.7695
ATRX	chrX	-	0.720026	0.589361	0.861194	9.3395	9.6187	10.021	9.853	9.9727	9.872	9.7802	9.4561	9.0434	9.8335	9.6953	9.3881	9.9034	9.2091	9.5022	10.124	10.028	10.007	9.7115	9.3438	9.5472	9.2749	9.9362
ATXN1	chr6	-	3.52716	0.0270935	0.30849	2.138	4.7301	3.9231	3.9758	3.8443	4.1725	3.8212	3.9536	4.1919	3.3617	4.0402	4.3282	4.6636	4.37	2.9435	4.3953	4.2083	3.884	3.0769	4.5116	3.7161	3.0803	4.4418
ATXN10	chr22	+	4.53895	0.0103691	0.19951	6.8461	6.6354	6.2653	6.3872	6.3517	6.1455	6.8182	6.8845	6.3258	6.8918	6.8579	5.7664	6.6048	6.2419	5.9031	5.9579	6.5672	6.5413	6.9203	6.472	6.4351	5.9875	6.7571
ATXN1L	chr16	+	1.94226	0.147008	0.585835	4.3168	5.0937	5.2096	4.7797	4.4791	4.5126	4.4197	4.8186	4.9651	4.2649	4.257	4.9436	5.2984	3.9603	5.9541	4.6375	4.7774	4.831	4.8971	3.9975	4.7361	5.6455	4.5386
ATXN2	chr12	-	2.59176	0.0715319	0.456822	5.1582	4.9417	4.9283	5.1364	3.5812	5.1411	4.2627	3.8664	5.0994	4.369	4.2855	4.982	4.5363	4.8619	3.2657	4.5825	5.2272	5.0245	4.0946	3.2917	4.9932	2.5896	4.8385
ATXN2L	chr16	+	0.518259	0.723392	0.916976	4.0811	3.3853	3.4306	2.9456	3.748	3.4609	2.6903	3.0788	2.9651	3.3817	3.1415	4.2249	3.1659	3.4402	4.3135	3.2071	3.5993	3.7488	2.8437	3.5446	3.0929	3.7141	3.0169
ATXN3	chr14	-	1.75416	0.182165	0.630148	3.7304	4.2414	3.903	3.9709	4.0551	4.2045	3.5114	2.8011	4.071	4.0446	3.248	3.5914	4.2728	3.6856	4.2587	4.1465	4.5257	4.1792	3.4241	3.9179	3.0715	3.2772	4.0215
ATXN3L	chrX	-	0.506024	0.7319	0.92055	-2.4691	-3.2089	-2.9788	-3.0691	-2.8678	-2.8725	-3.2238	-2.727	-0.54349	-1.8852	-2.2801	-2.8915	-2.5228	-1.525	0.15395	-0.66817	-2.7341	-2.4767	-1.3391	-2.4701	-1.7315	-1.9334	-2.7888
ATXN7	chr3	+	5.16937	0.0059514	0.154971	5.8739	5.6675	5.9873	6.2524	5.8948	6.4052	5.5837	5.1785	5.3145	5.9355	5.2931	6.159	5.8444	5.405	6.4512	6.4557	5.7146	5.685	5.382	5.2034	6.1741	6.8201	6.0535
ATXN7L1	chr7	-	13.5694	2.85897e-05	0.00573245	8.5754	6.7674	5.7438	8.4607	7.5805	9.4984	5.7052	7.7869	7.7516	7.2244	4.3269	9.1193	8.4766	3.4971	8.582	9.0432	8.9745	4.8673	8.2478	8.1667	8.7825	9.4637	5.0406
ATXN7L2	chr1	+	0.999069	0.433621	0.782359	2.9742	1.787	2.8056	2.3086	1.9416	1.937	0.63463	2.582	3.1806	1.5258	-0.0067171	2.2695	2.7863	-1.5735	1.484	0.13132	2.7093	-2.5252	1.6713	1.7294	0.54197	2.1055	0.62211
ATXN7L3	chr17	-	2.77342	0.0588628	0.423781	0.61465	0.54622	0.39449	1.9179	1.1335	1.6462	1.1275	1.1565	1.1546	0.83602	1.5406	0.64683	0.93537	0.71076	-0.13867	1.6056	0.80424	1.344	0.26278	1.2164	-1.0807	0.095886	1.5624
ATXN7L3B	chr12	+	1.32841	0.297469	0.700627	6.4231	6.5605	6.6854	6.1323	5.8564	6.5709	6.1939	6.8499	6.3069	6.6005	6.1163	6.0954	6.5974	6.2071	7.2722	6.5063	5.8239	6.8713	6.9992	6.3747	6.6318	6.9494	6.913
ATXN8OS	chr13	+	1.2108	0.340611	0.726622	2.8705	3.7156	6.0612	2.2704	2.4717	4.0521	2.1158	2.6126	4.7961	3.4544	3.0594	2.4481	5.6242	3.8146	4.7566	5.5194	6.0649	2.8629	2.4155	2.8695	3.6081	3.4062	4.8727
AUH	chr9	-	1.75736	0.181499	0.630148	1.7625	2.9245	3.0272	2.4691	2.6704	3.0885	3.3298	0.71608	3.2815	3.9811	2.3474	2.2214	2.8184	2.1591	0.98559	2.8762	2.294	3.1217	1.3075	0.68352	3.2064	-0.36481	2.5524
AUNIP	chr1	-	1.50153	0.243593	0.662942	1.3151	0.089816	1.3673	-0.86996	0.61146	0.21981	0.69165	-1.0132	-2.7366	0.31403	0.57113	-1.1777	-3.1309	1.0368	-2.7761	0.10218	0.3582	-1.4999	-0.3623	1.0092	-0.017685	0.26577	1.461
AUP1	chr2	-	3.45136	0.0292224	0.320588	5.848	5.8344	5.9748	6.0483	6.4198	5.9793	5.8571	6.1676	6.1615	6.1877	5.8139	6.5566	6.1924	6.4141	6.7386	6.2556	6.1301	6.2385	5.9027	5.9173	6.2872	6.6757	6.1991
AURKA	chr20	-	4.21414	0.0139777	0.225945	-0.80161	2.3867	0.64807	1.8714	-0.66984	0.66949	2.1927	-1.0595	1.9838	-1.0657	1.1716	0.36096	-0.56578	1.9268	0.030025	-0.10021	1.4914	0.77577	-0.33904	2.5032	0.46655	0.023577	0.75314
AURKAIP1	chr1	-	0.234042	0.915534	0.969817	7.946	8.162	7.8027	8.3196	9.7075	7.5074	8.3001	8.0545	8.2514	8.0856	8.7486	8.2253	8.1466	7.5594	6.3956	7.0723	7.681	7.5406	6.9488	8.1699	7.4378	6.7505	7.2736
AURKAPS1	chr1	-	0.46758	0.758766	0.930748	1.1942	0.17877	1.2054	0.82549	1.1299	-0.27328	-1.7621	0.50021	-0.66678	-0.42348	-0.81846	-0.58182	0.076404	2.5689	2.1011	1.0076	-1.2724	0.911	0.85955	1.4246	-2.5917	0.90677	0.25783
AURKB	chr17	-	1.20469	0.343011	0.728511	0.35369	5.0401	-0.15599	2.0756	3.8618	-0.049684	6.3672	1.6807	5.2179	0.93762	6.2706	-0.068708	0.3	6.1558	0.65481	2.64	3.9956	2.668	3.5992	6.0252	4.9982	2.4743	1.6189
AURKC	chr19	+	0.217114	0.925441	0.972714	-0.32552	-0.32836	1.2803	0.6594	-2.3092	-0.72889	0.50479	-2.1684	-1.5698	-1.3265	-1.7215	-0.74791	0.84319	1.3555	1.198	0.73845	0.14647	-1.9181	1.5414	1.2585	-1.1728	2.5321	-2.2302
AUTS2	chr7	+	7.4138	0.00103286	0.0563298	6.4749	5.9562	5.7687	7.9444	6.6081	6.9913	5.7203	4.7553	6.0601	5.5456	5.3466	7.4126	6.3065	6.4643	6.2759	6.4602	7.6669	5.2813	5.4935	5.8659	7.7822	6.0198	6.0205
AVEN	chr15	-	0.61691	0.656089	0.890172	-3.4562	-0.28908	-0.79591	0.33611	-2.2699	-2.2746	-0.12335	-1.3921	0.79137	-2.8722	-3.2672	0.20891	-3.5098	0.65786	-0.83311	0.11031	0.18575	-0.29381	-0.7412	-3.4571	0.74092	-0.59855	0.31159
AVIL	chr12	-	0.756665	0.566756	0.851377	2.574	1.8342	1.4586	2.822	2.3314	2.3268	1.3339	2.0448	0.9553	1.4881	1.3341	3.1721	2.6005	1.8483	2.1382	2.8545	1.7033	2.192	2.0342	1.3507	3.737	-2.0196	2.2543
AVL9	chr7	+	0.856351	0.50849	0.822274	5.9283	6.3907	6.5713	6.5305	7.2224	6.6393	5.987	6.4837	5.8862	6.1656	5.5805	6.3351	5.8746	6.6937	5.9523	6.3281	6.9252	6.3532	6.0815	6.1833	6.3888	5.4499	6.1795
AVPI1	chr10	-	1.46055	0.255392	0.666183	0.8107	2.4555	1.9891	2.8736	3.1728	2.4469	1.2784	-0.2952	1.4408	2.617	1.9172	-1.1967	1.0465	0.16983	1.6423	1.3677	0.54572	2.0255	1.0927	0.44717	2.4659	3.3859	2.0759
AVPR1A	chr12	-	1.26266	0.320886	0.71721	4.8928	5.5315	2.0612	4.2928	2.1722	6.0744	4.1382	3.898	6.371	5.4768	5.0818	5.3184	4.8392	3.515	7.9164	7.7778	5.7654	4.1483	4.4379	4.8919	3.3086	7.3545	2.2512
AVPR1B	chr1	-	0.600236	0.667263	0.894344	-2.1739	-2.9137	-2.6836	-2.774	-2.5727	-2.5773	-2.9286	-2.4318	-0.24831	-1.59	-1.985	-0.27438	-2.2276	-1.2298	-0.28784	-0.37298	-2.4389	-2.1815	-2.6289	-2.1749	-1.4363	-1.6382	-2.4936
AVPR2	chrX	+	1.22371	0.335594	0.724901	-2.3172	-3.057	-1.2419	-2.9173	-2.716	-2.7206	-3.0719	-2.5751	-1.9766	-1.7333	-2.1283	-2.7396	-2.3709	0.21184	-2.0161	-2.8382	-2.5822	-2.3248	-0.45025	-2.3182	-1.5796	-1.7815	-2.6369
AWAT1	chrX	+	1.00511	0.430675	0.781429	-0.73043	-0.73327	-2.8251	-1.3305	-2.7141	-2.7188	-3.07	-2.5733	0.34718	-1.7315	-2.1264	-0.41586	-2.3691	-1.3713	-0.42931	-0.02903	0.58956	-2.323	-2.7704	-2.3163	1.2296	-0.19475	-2.6351
AWAT2	chrX	-	1.92362	0.15015	0.591313	0.29889	-2.7628	-2.5327	-2.6231	-2.4218	-2.4264	-2.7777	-2.2809	-1.6824	-1.4391	-0.24911	-2.4454	-0.49175	-1.0789	1.448	-0.95907	-2.288	-2.0306	-2.478	-2.024	1.0365	-1.4874	-2.3428
AXDND1	chr1	+	3.40709	0.0305495	0.32762	1.5683	1.1911	-1.7487	2.0678	-1.6378	2.6055	0.81369	1.3104	2.5611	1.6669	0.53491	1.5085	1.0292	-0.29491	0.64707	2.1469	3.4502	2.2128	2.2129	2.4605	2.306	2.4666	0.7632
AXIN1	chr16	-	17.9856	4.222e-06	0.00189693	0.96339	1.3724	0.78814	2.8951	3.0069	2.4794	1.7075	1.4673	2.5618	1.1112	1.1524	3.4521	3.0444	2.4283	4.0171	2.9301	2.9163	1.0761	1.1943	1.8651	3.4443	4.0089	1.5464
AXIN2	chr17	-	3.4353	0.0296964	0.322671	4.6622	-1.0318	1.5202	3.0148	2.1166	3.005	-1.0467	2.62	1.6336	0.29191	2.2189	0.87054	1.9762	2.974	3.179	1.5089	-0.55701	-0.29961	4.5384	2.5144	2.0306	2.5656	1.7102
AXL	chr19	+	0.819635	0.529387	0.834234	1.6576	4.0877	3.706	3.5601	2.1764	2.1718	2.2566	1.9302	1.9983	2.2416	2.7641	2.5889	1.8935	2.6017	4.8549	2.9209	1.3927	1.9396	4.2995	2.1872	2.3953	3.2713	2.2554
AZGP1	chr7	-	1.80838	0.171211	0.617396	-2.2721	-1.4269	-2.7817	-2.8721	-2.6708	0.13192	-1.4418	-2.53	-1.9314	-1.6881	-2.0831	0.1129	-0.74078	-1.328	-1.9709	0.014298	-2.537	-2.2796	-2.727	-2.273	0.050548	0.58555	-2.5918
AZGP1P1	chr7	+	2.74832	0.0604591	0.426855	-2.9301	-3.6699	-3.4398	-3.5302	-3.3289	-3.3335	-2.0998	-3.188	-2.5895	-2.3462	-2.7412	-3.3525	-2.9838	-1.986	-2.629	-3.4511	-3.1951	-2.9377	-3.3851	-2.9311	-2.1925	-2.3944	-3.2498
AZI2	chr3	-	0.61185	0.65947	0.891104	10.917	11.049	10.691	10.716	11.561	10.196	10.948	11.291	10.544	10.592	11.337	10.576	11.574	9.9327	10.114	10.34	11.32	10.74	11.555	10.916	11.486	9.4143	10.323
AZIN1	chr8	-	0.244815	0.909053	0.967854	6.6804	6.5033	6.3818	7.0371	4.703	6.3509	6.8261	7.333	6.3599	6.3767	6.7782	6.3615	6.7822	6.8706	8.0081	6.545	6.8249	6.8674	7.1359	6.7045	6.6748	7.7354	7.0735
AZIN1-AS1	chr8	+	1.32701	0.29795	0.701138	-2.4865	-3.2263	-2.9962	-3.0866	-0.56335	-1.3049	-1.6562	-2.7444	-2.1459	0.41933	-2.2976	-0.587	-2.5402	-1.5424	-0.60045	-0.6856	0.055844	-2.4941	-2.9415	-2.4875	-1.7489	-1.9509	-0.48432
AZIN2	chr1	+	2.21678	0.107967	0.529122	1.7843	0.86393	2.6134	1.9548	1.8217	2.0484	-0.25044	-2.561	0.35943	-1.7192	1.0557	1.3619	2.287	0.22592	0.31991	1.0828	0.23923	0.011208	-1.1731	0.017826	2.6824	-1.7675	2.132
AZU1	chr19	+	1.47857	0.250137	0.662942	-2.3515	-3.0913	-2.8612	-2.9516	-2.7503	-2.7549	-3.1062	-2.6094	-2.0109	-1.7676	-2.1626	-2.7739	-2.4052	-1.4074	-2.0504	-2.8725	-2.6165	-2.3591	-2.8065	-2.3525	-1.6139	-1.8158	-2.6712
B2M	chr15	+	2.50946	0.0782132	0.472332	8.1505	8.3577	7.6376	8.5679	10.999	7.776	8.4774	9.0807	8.012	7.3921	8.3243	8.3861	9.0024	7.9796	8.3831	8.438	8.9008	8.1601	8.7862	8.3393	8.697	8.5458	8.1558
B3GALNT1	chr3	-	7.90672	0.000731775	0.047002	4.0695	3.2695	3.2305	1.0246	-1.207	0.55388	2.455	4.3867	2.2548	3.0083	3.2486	1.3054	1.46	0.13581	-2.8291	1.4781	3.144	3.7077	4.6291	3.5831	1.6949	-0.27261	3.8075
B3GALNT2	chr1	-	1.36746	0.284363	0.691647	3.6672	4.1559	3.4313	3.5402	3.3109	4.2745	3.3222	3.3656	3.368	3.5426	3.6229	4.3784	3.102	4.0998	3.0315	3.0108	3.8439	4.1327	3.746	3.3281	4.1201	2.8917	3.7892
B3GALT1	chr2	+	0.595022	0.670776	0.896171	2.1747	2.0869	1.665	1.5746	-1.0314	3.0514	-1.3873	-0.89058	2.5153	-0.04874	-0.44371	-1.0551	2.121	3.4813	1.2534	3.0943	-0.89765	0.94471	-1.0876	-0.63364	2.4269	3.6034	-0.95239
B3GALT2	chr1	-	0.43167	0.783932	0.935709	3.5229	4.2382	4.2488	2.4922	-1.8301	2.6889	2.2063	4.1437	2.3687	3.5449	2.2171	3.5725	3.2699	4.7222	5.0596	3.0019	3.3481	3.7705	4.0444	3.3226	4.1643	4.7191	3.9769
B3GALT4	chr6	+	0.227311	0.919515	0.971181	6.3726	5.4723	3.9369	5.4315	1.7259	5.4217	3.6919	5.7736	5.6352	2.7086	3.8986	5.7897	3.6559	3.0688	6.1262	4.411	1.8597	4.9244	1.6697	2.1237	5.1842	7.5183	6.0529
B3GALT5	chr21	+	1.52113	0.238149	0.662942	-2.9864	-2.1412	-3.496	-2.0014	-1.8001	-3.3897	-3.741	-3.2443	-2.6457	-2.4024	-2.7974	-3.4087	-3.04	-2.0423	-2.6852	-3.5074	-3.2513	-1.409	-3.4413	-2.9873	-0.66375	-2.4507	-3.3061
B3GALT5-AS1	chr21	-	0.798187	0.5419	0.840467	-2.1344	-1.2892	-0.32212	-2.7344	0.92632	1.3692	-2.889	-2.3923	-1.7937	0.77149	-1.9454	-2.5568	-2.1881	1.1317	-1.8333	-2.6554	-2.3993	0.17998	-0.26741	-2.1353	0.92521	1.5712	-2.4541
B3GALT6	chr1	+	1.6134	0.214124	0.657602	2.7767	-0.15075	0.3689	0.90655	-0.65767	0.18569	2.1563	1.2487	0.081709	-1.9969	1.6956	1.6406	0.53538	1.5332	-2.2797	1.8523	1.2416	1.112	1.2121	1.3251	0.47872	1.1247	1.1869
B3GAT1	chr11	-	11.077	0.000103701	0.0135975	1.6136	2.0962	-0.48102	2.5985	3.3304	2.7952	-0.72599	-0.22924	2.6912	0.61259	0.21762	4.8917	5.7029	0.97276	5.1878	4.3656	2.9336	0.021081	1.8956	2.3496	3.9362	4.0238	-0.29106
B3GAT2	chr6	-	1.12306	0.376645	0.74851	-1.4765	-4.5383	-4.3081	-4.3985	-4.1972	-4.2018	-4.5531	-4.0564	-3.4578	-3.2145	-3.6095	-4.2209	-3.8521	-2.8544	-3.4973	-4.3195	-4.0634	-2.2211	-4.2534	-3.7994	-3.0608	-3.2628	-4.1182
B3GAT3	chr11	-	0.297988	0.875419	0.957975	4.7037	3.9012	4.6911	4.3304	3.9336	3.9552	4.0669	3.8454	3.9272	4.1705	3.9819	4.2186	3.9534	3.8658	3.2916	4.1412	2.8538	4.0958	3.9547	4.3047	4.7776	3.5917	3.8143
B3GLCT	chr13	+	1.66576	0.201611	0.648213	9.4372	9.6484	9.4517	9.7739	8.2549	9.8509	8.8138	8.8401	10.43	9.7826	9.1407	10.515	10.018	9.5978	9.7383	9.5507	9.6963	9.2231	9.2792	9.2611	8.8181	8.303	8.67
B3GNT2	chr2	+	1.09451	0.389118	0.754178	5.1701	4.0619	4.2815	3.6606	2.1823	4.8611	5.2814	5.5093	3.4141	3.6917	5.14	5.0672	5.3692	3.9823	5.9332	4.4766	5.1094	3.6566	4.6822	3.0373	3.1085	3.9483	2.5284
B3GNT3	chr19	+	0.465735	0.760058	0.930829	0.22199	-3.6877	-3.4576	0.35891	-3.3467	-1.7663	-2.1176	-3.2058	-2.6073	-0.042069	-2.759	-3.3703	-3.0016	-2.0038	-2.6468	-3.4689	-1.6279	-2.9555	-3.4029	-2.9489	0.11164	-2.4123	-3.2677
B3GNT4	chr12	+	1.1334	0.372219	0.746135	-3.3272	-4.067	-3.8369	-3.9273	-2.141	-3.7306	-1.76	-3.5851	-2.9866	-2.7433	-3.1383	-3.7496	-3.3809	-2.3831	-3.0261	-1.5263	-3.5922	-3.3348	-2.1972	-3.3282	-2.5896	-1.2066	-3.6469
B3GNT5	chr3	+	4.65949	0.00930202	0.189821	1.6362	4.6746	2.46	3.1867	1.4516	2.5197	5.5931	1.1268	4.3442	3.507	4.8467	1.6992	1.6936	4.045	2.0484	2.9143	2.9942	2.0292	1.9637	4.4912	2.3739	2.8856	2.0302
B3GNT6	chr11	+	3.25952	0.0354715	0.346208	-1.5522	-2.292	-2.0618	0.16971	-1.9509	1.5039	-2.3068	-1.8101	-1.2115	-0.96823	-1.3632	-1.9746	-0.020889	-0.60807	1.0709	-0.4882	0.50478	-1.5597	-2.0071	-1.5531	-0.81452	-1.0165	-1.8719
B3GNT7	chr2	+	0.597429	0.669153	0.895212	2.7598	1.8375	1.7143	1.0965	1.3371	0.71319	1.8227	0.63379	1.7998	2.1774	2.2525	1.2338	-0.11076	2.0901	2.3952	0.33551	2.4166	2.0405	0.36547	2.2905	0.98222	4.3074	0.73609
B3GNT8	chr19	-	1.81537	0.169849	0.616831	-0.53132	1.8988	1.7664	2.3281	-0.93006	2.2352	-1.286	-0.78922	-0.19068	0.052614	2.8276	-0.95372	1.7369	2.7347	-0.2302	-1.0523	0.78866	-0.5389	-0.98628	2.6376	0.20633	0.0043588	-0.85104
B3GNT9	chr16	-	0.941201	0.462759	0.798004	-1.67	-1.9244	-4.5016	-4.5919	-0.48375	-2.8103	-2.4246	-4.2498	-3.6513	-3.408	-2.218	-0.71385	-4.0456	-3.0478	-1.3689	-2.191	-4.2569	-3.9995	-4.4469	-3.9929	-3.2543	-1.1343	-4.3116
B3GNTL1	chr17	-	7.56536	0.000927756	0.0544801	0.51471	0.13746	-0.4804	1.6309	-2.6914	-0.37409	0.85959	-2.5506	2.1355	1.0986	2.1442	-1.1301	-2.3463	1.8214	-1.9915	0.35628	-0.2357	0.50713	-0.42569	0.028318	-1.555	-1.757	0.19499
B4GALNT1	chr12	-	0.704562	0.599084	0.864572	-1.9558	1.6967	-2.4655	-2.5558	-2.3545	1.1003	0.749	-2.2137	1.1922	-1.3718	1.0405	-0.056244	-2.0095	0.57328	2.7377	-2.4768	-2.2208	-1.9634	-0.088813	-1.9567	-1.2181	0.90183	0.53186
B4GALNT2	chr17	+	0.88563	0.492304	0.813743	-2.27	-3.7468	-3.5167	-5.192	-1.8208	-2.188	-5.3466	-4.8499	-4.2513	-4.008	-4.403	-3.4294	-4.6457	-3.6479	-2.7059	-2.3056	-4.857	-4.5996	-5.0469	-4.5929	-3.8543	-4.0563	-4.9117
B4GALNT3	chr12	+	8.12753	0.000629636	0.042758	4.211	5.7931	4.4383	6.2739	3.8123	4.5446	6.7294	2.3682	4.5517	4.795	6.5155	5.011	2.5724	5.8921	4.5121	4.9124	5.531	5.4258	2.1711	5.795	3.3637	4.7467	6.6987
B4GALNT4	chr11	+	0.402496	0.804327	0.937071	2.664	1.9242	2.1544	2.064	2.2653	3.8456	1.9094	2.4061	3.0047	3.248	2.853	2.2416	2.6103	3.6081	2.9651	2.143	2.399	2.6564	2.2091	2.6631	3.4017	3.1997	2.3443
B4GALT1	chr9	-	2.31634	0.0966736	0.507251	6.9035	6.1607	5.789	6.5525	5.1009	6.4913	5.9247	6.0672	5.5212	5.5684	5.5507	6.7252	5.8716	5.508	6.9771	6.2605	6.759	6.0911	6.3234	6.3154	6.133	7.298	5.8093
B4GALT1-AS1	chr9	+	1.22232	0.336134	0.725065	-2.2183	-0.15075	0.44196	-2.8183	0.8424	0.54826	0.19698	-2.4762	-1.8776	0.68757	1.1406	0.52924	-2.272	1.5332	-1.9172	-2.7393	-0.16134	0.94406	0.78618	0.95067	-1.4806	1.4873	-0.21608
B4GALT2	chr1	+	1.58362	0.221596	0.659332	-2.8958	-4.3726	-5.7274	-3.0104	-3.2945	-3.2992	-3.6504	-2.0162	-4.8771	-4.6338	-2.7068	-5.6401	-5.2714	-4.2736	-3.3316	-5.7387	-5.4827	-5.2253	-4.0877	-5.2187	-2.1581	-4.682	-5.5374
B4GALT3	chr1	-	0.385268	0.816309	0.942065	3.7638	3.9171	3.7513	3.7947	3.4295	3.798	4.1391	4.0715	3.8916	3.3395	3.8679	4.2782	4.1107	3.8566	3.8134	3.3538	3.0134	3.5624	3.8292	3.919	3.8184	3.9251	3.7411
B4GALT4	chr3	-	2.1324	0.118639	0.549112	3.0268	2.6206	2.9583	3.6289	3.1368	2.6234	3.037	3.6781	1.9168	2.6455	3.3285	2.9748	3.1495	2.8097	2.6142	2.947	2.6648	3.0425	3.0639	1.9162	3.2313	3.3065	2.7071
B4GALT4-AS1	chr3	+	4.06005	0.0161559	0.243882	-1.4038	-2.8806	-1.9135	-1.5185	-1.8026	-2.5442	-1.6731	-3.9837	-1.8002	-3.1418	-3.5368	-1.3408	-2.1945	-2.7817	0.27579	-1.9248	-1.6688	-1.4114	-1.8588	-2.1418	-0.66619	0.26934	-4.0455
B4GALT5	chr20	-	0.412881	0.797078	0.937071	1.3537	3.2034	0.54236	2.2641	2.5031	0.35168	2.6193	2.0821	1.8491	0.45763	2.2905	1.6128	2.3403	1.9961	2.8694	1.5477	2.0473	0.90359	1.5458	1.8536	1.0073	1.5877	1.5728
B4GALT6	chr18	-	1.19117	0.348378	0.731597	2.3624	1.0975	1.3276	1.6611	1.3664	1.2057	0.93455	1.7764	1.4642	1.1511	1.8782	0.81224	1.0699	-0.25423	-0.04921	1.5133	1.4242	2.701	2.0909	2.2067	1.6097	1.7703	2.1373
B4GALT7	chr5	+	0.41126	0.798211	0.937071	1.0934	1.0057	0.49886	1.7039	2.5312	0.84617	0.63575	1.3787	2.0861	0.94039	2.0357	1.8816	1.3367	1.6631	-2.1498	1.0579	-0.39395	0.34888	-0.79038	0.60704	0.94972	-0.33025	1.1363
B4GAT1	chr11	-	0.0914821	0.983938	0.993815	1.1731	2.3593	2.042	3.006	2.5399	2.1483	2.4889	3.4513	3.2793	2.605	3.4325	3.0726	1.6049	-0.20471	-0.84769	2.0306	1.3936	2.544	2.0967	-1.1498	3.9812	2.5568	1.7014
B9D1	chr17	-	0.0980459	0.98174	0.993345	-2.5242	-5.5859	-5.3558	-2.6388	-5.2448	-2.9275	-2.7934	-5.104	-4.5055	-4.2622	-4.6571	-5.2685	-4.8998	-2.317	-2.96	-3.7821	-5.1111	-4.8537	-5.3011	-4.8471	-2.5235	-4.3104	-3.5808
B9D2	chr19	-	1.32984	0.296979	0.700369	-1.5632	1.7268	2.0701	1.6094	2.2345	-0.38157	0.9552	1.2378	2.7471	0.24316	1.2888	1.7149	2.2245	1.4964	0.32291	0.97473	-1.0912	1.3679	1.2549	0.7578	0.39687	1.475	2.0867
BAALC	chr8	+	1.08092	0.395192	0.758124	2.817	1.8908	-0.41514	-0.50551	2.6593	2.4985	2.6327	2.941	2.6368	0.67847	0.2835	1.8738	2.4738	1.8866	3.3591	0.95205	-0.90741	4.0318	1.5656	1.4721	0.83218	0.63022	3.992
BAALC-AS1	chr8	-	0.703675	0.599645	0.864751	-0.77781	1.9418	-1.2875	0.2071	-1.1766	-1.1812	0.0525	0.54925	1.1478	-0.19388	0.99611	0.38476	-0.83149	0.16629	-0.47669	1.5085	2.4166	1.5365	-1.2328	-0.77877	-0.040163	2.0798	1.7098
BAALC-AS2	chr8	-	1.54106	0.232738	0.662942	-2.1114	-2.8512	-0.29912	-2.7114	-2.5101	-2.5147	-2.866	-2.3693	-1.7707	-1.5274	-1.9224	-2.5338	-2.1651	-1.1673	-1.8103	-2.6324	-2.3764	-2.119	-2.5663	-2.1123	-1.3737	-1.5757	-2.4311
BAAT	chr9	-	0.706218	0.598038	0.8643	8.2985	7.817	8.1388	7.1553	8.0602	8.3312	7.6528	7.4126	8.096	7.8538	7.7692	8.4705	6.6598	8.0937	6.3866	7.2343	7.9758	7.8279	6.926	7.9827	8.4081	7.2492	7.1643
BABAM1	chr19	+	1.31316	0.302749	0.705635	9.9013	10.317	9.9568	9.9762	11.372	10.255	9.8937	9.5565	9.6696	10.123	10.124	10.414	10.533	9.7674	9.7271	9.6135	9.4376	10.302	10.1	10.244	10.605	9.8895	9.8984
BACE1	chr11	-	1.44434	0.260217	0.670985	1.6313	0.89146	0.067151	0.7999	0.72557	3.0429	1.0759	0.31892	0.67646	2.1042	-0.1273	1.0978	-0.85537	2.344	1.0844	-0.18518	1.5656	1.9132	-0.40865	1.8296	0.42139	0.21942	0.25711
BACE1-AS	chr11	+	1.04339	0.412412	0.771707	-0.2209	-1.6977	-0.24514	0.94459	-2.9416	0.22373	0.16195	-1.2158	-2.2022	-1.9589	-0.031936	0.94167	-2.5965	-1.5987	-2.2417	0.84307	-2.8078	-0.22848	-0.19043	0.26357	1.3647	-2.0071	0.59689
BACE2	chr21	+	1.67162	0.200257	0.648093	-0.039862	-1.6277	-3.7195	0.58248	-1.2866	0.91041	-3.9644	-1.1458	0.30078	-2.6259	0.67961	0.61575	-1.6785	-2.2657	0.79177	-0.27135	-0.015333	-3.2174	-1.3428	-0.040822	-2.4721	1.7182	-0.35958
BACH1	chr21	+	2.90619	0.0511457	0.398867	8.1204	7.7015	7.9151	7.9055	8.9159	8.3003	7.5121	7.7224	7.8104	7.2841	7.0453	8.4794	8.2587	8.3479	9.5326	8.0611	8.3394	7.7131	8.2069	8.0883	7.2628	9.0877	7.3029
BACH1-IT2	chr21	+	0.636931	0.642802	0.884099	-0.36402	-1.1038	-0.87369	-1.3266	0.71117	-1.13	-1.4812	0.11504	-0.38595	-2.95	-3.345	-1.149	-0.12819	-1.0049	-3.2328	-0.3545	0.28854	-3.5415	-3.9889	-0.72755	-1.2113	0.46117	-1.0463
BACH2	chr6	-	2.19521	0.110594	0.534036	6.0599	4.5623	2.284	3.7786	5.5426	4.1323	4.2364	5.9018	5.4956	3.1635	3.9576	5.8576	4.8009	5.2892	3.7287	4.3336	4.1137	3.8589	5.6457	4.649	4.3458	4.2528	4.7759
BAD	chr11	-	2.41429	0.086787	0.489916	1.2795	2.0781	2.1589	2.516	2.1032	2.4611	1.5588	1.3842	2.5854	2.4254	2.6909	1.6743	1.3571	1.9188	2.2327	2.3435	1.9798	2.2372	1.5615	2.3781	3.0511	1.9465	2.1221
BAG1	chr9	-	3.08184	0.0425764	0.368245	3.9683	4.0596	4.1649	4.1113	5.5036	2.5497	4.0275	3.6163	3.8477	3.1919	3.7773	4.289	4.8447	3.9573	4.5944	3.2869	3.875	3.8339	4.5058	3.9974	4.476	4.0003	2.8601
BAG2	chr6	+	3.21631	0.0370718	0.351213	2.6774	1.3673	2.1678	1.8889	2.7725	2.2741	3.1283	3.1799	2.8952	1.5536	0.95213	3.5592	2.2185	2.3991	4.2827	3.1999	2.2896	1.1426	3.0172	2.016	2.6584	2.8838	-0.93506
BAG3	chr10	+	1.54283	0.232263	0.662942	-2.437	-3.1768	-1.3617	0.13292	1.0712	-1.2554	-3.1916	-0.37293	1.0736	0.46891	-2.248	0.31058	0.31672	-1.4929	1.0341	-2.9579	-2.7019	-2.4445	0.80852	-2.4379	-1.6993	1.2687	-0.43474
BAG4	chr8	+	0.167926	0.95194	0.982346	5.0661	4.6328	5.0197	5.0367	3.6759	5.2449	5.0139	4.7202	5.3188	4.516	4.6997	5.2818	4.9953	5.0851	5.7279	5.3192	4.4115	5.652	4.8897	4.9952	5.2231	6.1609	5.3055
BAG5	chr14	-	0.325397	0.857248	0.952749	5.0402	4.9738	5.3509	5.0234	4.9921	5.1466	5.118	5.0989	5.2223	4.8473	4.6253	5.1426	5.2594	4.8787	5.4448	5.2127	4.5176	4.7094	5.305	4.832	4.4479	5.0667	4.9298
BAG6	chr6	-	6.00401	0.00298668	0.106767	1.2449	0.34003	-0.08191	0.7208	1.1913	1.1867	-0.075348	2.1526	0.89965	0.078814	-0.075152	1.1049	0.62562	0.88644	1.4658	1.2424	1.1967	0.11533	0.53468	-0.058622	0.86056	2.299	-0.37738
BAGE	chr21	+	0.725215	0.586122	0.860126	-1.214	-3.1762	-4.531	-3.0364	-4.4201	-2.8398	-4.776	-4.2793	-3.6807	-3.4374	-3.8324	-4.4437	-4.075	-3.0773	-2.1353	-2.2204	-1.9644	-4.0289	-4.4763	-4.0223	-3.2837	-1.9007	-2.0191
BAHCC1	chr17	+	0.249524	0.90618	0.966888	4.9668	4.227	2.1352	3.6298	6.3336	4.5635	1.8903	5.1944	5.3075	3.2289	5.6412	4.5445	2.5912	5.174	2.946	3.7089	4.7019	2.6373	2.19	4.9659	3.3826	3.1806	3.9102
BAHD1	chr15	+	0.838651	0.518481	0.828173	3.4325	3.4941	2.0414	3.5858	4.2082	2.1478	1.4554	3.0897	2.8918	3.4107	-1.5078	2.7388	3.0044	3.6396	3.1279	3.0676	2.9924	2.9395	2.7062	2.2091	2.7413	3.4827	2.8415
BAIAP2	chr17	+	1.45289	0.25766	0.668165	5.7229	7.0337	7.1608	8.6554	2.5168	7.4664	3.7459	7.7021	7.9001	6.3069	6.805	7.8507	6.0318	7.5601	5.5386	6.7869	7.5086	7.3003	6.7085	7.5585	7.7407	6.9107	7.2397
BAIAP2-AS1	chr17	-	0.852919	0.510415	0.822726	6.4234	5.89	6.6056	6.0298	2.3242	5.779	1.9683	4.7869	4.6485	7.0073	6.8188	6.5485	4.9912	5.9889	5.346	6.2894	2.4579	5.8853	2.268	2.722	7.161	6.4285	5.8626
BAIAP2L1	chr7	-	3.01211	0.0457756	0.379682	-2.8795	1.1356	-0.58179	-0.67216	-0.47086	-0.96091	-0.4642	-3.1374	1.5486	-0.71057	-0.36858	-3.3019	-1.3482	-1.9354	0.88108	-0.23054	-0.33709	-1.3021	-3.3344	-1.2955	-2.1418	-2.3438	-0.87726
BAIAP2L2	chr22	-	1.09611	0.388412	0.754178	-2.5548	-3.2946	-3.0644	-3.1548	-2.9535	-0.6362	-3.3094	-2.8127	-2.2141	-1.9708	-2.3658	-1.3922	-2.6084	-1.6107	-0.66867	-3.0757	-1.2348	-2.5623	-3.0097	-2.5557	-1.8171	-2.0191	-2.8745
BAIAP3	chr16	+	3.7024	0.0227931	0.287687	2.7208	1.2105	3.0256	1.5107	-0.21395	2.3175	1.1957	2.7342	2.5958	3.0907	1.2218	-0.97456	-2.1908	-1.193	-1.836	2.0968	-2.4021	0.66264	1.6558	2.1098	-1.3995	0.72048	1.6306
BAK1	chr6	-	0.983447	0.441324	0.786402	2.2563	2.3893	2.2213	2.0477	2.9395	1.815	2.5478	2.4998	2.3074	2.1882	2.9729	1.4	1.9131	-0.74444	3.4706	1.6183	1.8743	0.73684	1.6007	2.5277	1.9366	2.9682	1.6005
BAMBI	chr10	+	3.15448	0.0394999	0.361035	-3.5337	-4.2735	-4.0434	-2.5488	-2.3475	-2.3521	-1.481	-0.62166	-3.193	-2.9497	-3.3447	-0.78615	-2.0024	-2.5896	-0.062637	-1.7327	-3.7987	-0.7339	-3.9886	-1.2127	-0.47411	-1.413	-3.8534
BANCR	chr9	-	1.43623	0.262664	0.672801	-2.1281	-2.8679	-2.6378	-2.7282	-2.5269	-0.20958	-1.2978	-2.386	-1.7875	-1.5442	-1.9392	-0.96557	-2.1818	-1.184	-0.24205	0.15822	-2.3931	-2.1357	-2.5831	-2.1291	0.19448	-1.5925	-2.4479
BANF1	chr11	+	0.157844	0.956875	0.984225	4.9303	4.6098	3.4031	4.259	6.1048	3.9847	4.21	4.2281	4.3877	3.783	4.4166	4.5758	3.7869	4.7847	2.0263	4.4093	4.4801	4.57	3.6548	4.821	4.7847	3.3388	4.5023
BANF2	chr20	+	0.369985	0.82688	0.942956	-1.8595	-2.5993	-0.78425	-2.4596	-2.2583	0.54445	-2.6142	-2.1174	-1.5189	-1.2756	-1.6706	-0.69697	-1.9132	-0.91544	0.026546	-2.3805	-2.1245	-1.8671	-2.3145	0.46143	-1.1219	-1.3239	-0.59429
BANK1	chr4	+	3.41299	0.0303691	0.326548	8.0595	3.1233	6.292	1.6781	4.2013	3.4597	4.9829	8.0426	2.6188	6.3215	4.789	5.7626	5.9249	3.2222	5.3866	3.3421	5.1831	8.2929	8.2326	7.4065	3.0158	5.9837	7.0028
BANP	chr16	+	1.20474	0.342992	0.728511	5.5547	6.5545	6.9681	6.3247	6.2482	6.0233	5.9669	5.8356	5.6593	6.5192	5.8984	6.1186	6.2809	5.7251	5.0821	5.6808	6.0047	6.009	5.3942	6.3957	6.0563	3.8219	5.6969
BAP1	chr3	-	1.4254	0.265967	0.675931	7.05	6.947	6.5589	7.3287	6.4086	7.2097	6.7808	6.8823	6.5575	6.8008	7.0181	6.8514	7.4137	7.3179	8.2599	6.6192	6.2504	6.7321	6.7865	6.3428	6.7404	7.567	7.3059
BARD1	chr2	-	2.22291	0.107231	0.527933	5.2396	5.3768	5.3028	4.9923	5.1427	4.2291	5.4424	5.2835	5.3927	5.0488	5.4044	5.3072	5.5757	5.5396	3.3116	4.8702	4.6029	5.3174	5.2459	5.3315	5.1609	3.7872	5.2346
BARHL1	chr9	+	0.225157	0.920778	0.971615	-2.8389	-3.5787	-3.3486	-3.4389	-3.2376	-3.2423	-3.5935	-3.0968	-2.4983	-2.255	-2.6499	-0.45394	-2.8926	-1.8948	-2.5378	-3.3599	-3.1039	-2.8465	-3.2939	-2.8399	-2.1013	-2.3032	-3.1586
BARHL2	chr1	-	0.0859255	0.985705	0.994744	-3.1515	-3.8914	-2.0763	-3.7516	-3.5503	-3.5549	-3.9062	-3.4095	-2.8109	-2.5676	-2.9626	-3.5739	-3.2052	-2.2074	-2.8504	-2.0876	-1.8316	-3.1591	-2.0216	-3.1525	-2.4139	-2.6159	-3.4713
BARX2	chr11	+	0.899407	0.484836	0.809406	2.4666	1.7268	1.9569	1.8665	2.0678	2.0632	3.2969	2.2087	2.8072	3.0505	2.6555	2.0442	2.4129	3.4107	2.7677	4.2675	3.7866	2.459	2.0116	4.0506	4.7892	3.0023	2.1469
BASP1	chr5	+	0.764537	0.561981	0.849381	-2.1212	-2.861	-2.6308	-1.1363	-2.5199	-0.93958	-2.8758	-2.3791	-1.7805	-1.5372	-1.9322	-2.5436	-2.1749	-1.1771	-1.8201	-2.6422	-0.80119	-2.1288	-2.5761	0.19979	-1.3835	-1.5855	-2.4409
BASP1P1	chr13	-	1.65412	0.204325	0.65062	0.36928	-0.37053	-0.14039	-1.8157	-1.6144	-1.619	-1.9703	-1.4736	-0.87504	-0.63174	-1.0267	-1.6381	-1.2694	-0.27158	-0.91456	-1.7367	-1.4807	-1.2233	-1.6706	0.36832	1.8439	-0.68	0.049566
BATF	chr14	+	0.284797	0.883985	0.96047	4.8915	4.9857	3.6996	4.5228	6.9579	4.4882	4.8485	4.9002	5.0544	3.7593	4.9493	4.6274	4.612	5.2817	3.839	4.7378	4.0726	3.8198	3.7543	5.0109	5.4033	3.8423	3.2182
BATF2	chr11	-	3.23277	0.0364534	0.349733	2.0335	1.2937	-1.6461	-1.7365	-1.5352	-1.5398	0.43083	2.6931	-0.7958	2.6174	-0.94748	-1.5588	1.9798	-0.19234	1.4866	-0.072475	0.18354	2.0259	1.5785	-1.1374	1.9231	-0.60076	-1.4562
BATF3	chr1	-	2.50437	0.0786482	0.472752	2.0486	-3.0836	-2.8534	0.75662	-2.7425	-1.1622	-3.0984	1.4858	-2.0031	-1.7598	-2.1548	-2.7662	-0.81249	-1.3997	-2.0426	-2.8648	-2.6087	-2.3513	-2.7987	-2.3447	-1.6061	-1.8081	-2.6635
BAX	chr19	+	1.31367	0.302572	0.705635	-0.43986	1.1423	0.42897	0.097591	2.2657	1.4787	1.9098	0.68075	3.1334	1.2816	0.8866	1.4597	2.1387	2.8262	0.70925	2.6945	1.8312	0.40056	0.87071	1.3247	2.2238	1.2333	0.37792
BAZ1A	chr14	-	0.622618	0.652286	0.887978	4.8688	4.6112	4.5967	5.4992	5.5756	5.0106	4.7845	5.4287	4.6877	4.2153	5.2271	4.9916	5.0432	4.4367	4.6481	5.1656	4.5111	4.521	4.2348	5.0471	4.82	4.0282	4.6042
BAZ1B	chr7	-	0.677199	0.616545	0.871738	7.7916	7.6102	7.595	7.9596	8.5695	7.4895	7.8254	7.4435	7.9458	7.6957	7.122	7.5342	7.2419	7.7787	7.5967	7.5263	6.464	7.9334	7.354	7.5011	7.8494	7.1507	7.4543
BAZ2A	chr12	-	1.38689	0.278058	0.685338	7.0201	7.5582	7.3171	7.6244	7.1489	7.151	7.1526	7.43	7.1757	7.9461	6.7599	7.2286	7.3899	7.1411	7.8819	7.3439	7.429	7.4645	7.239	7.0944	7.6987	7.8902	7.2676
BAZ2B	chr2	-	1.91061	0.152385	0.594185	5.8113	5.6224	6.7429	5.0908	5.2731	5.2033	5.4535	5.5764	4.8965	6.4795	5.4081	4.6109	5.3532	4.7583	5.5462	5.267	5.3148	6.4426	6.1026	5.3982	4.4809	5.185	6.4251
BBC3	chr19	-	0.289919	0.880674	0.959323	-0.70334	-1.4432	1.5943	-1.3034	-1.1021	-1.1067	0.12697	1.3607	-0.3627	2.2025	-0.51438	0.45922	-0.75703	2.5627	1.9197	3.4195	-0.96832	1.611	-1.1583	-0.7043	0.034303	2.6397	2.6774
BBIP1	chr10	-	1.37663	0.281371	0.688922	2.448	2.1074	2.3055	2.2472	2.2806	1.9585	1.7746	2.5245	1.6343	2.9007	1.6577	1.9394	2.3081	3.2143	1.2844	2.2279	2.0052	3.0733	2.3274	1.3829	1.325	1.1231	2.3948
BBOX1	chr11	+	0.622002	0.652696	0.888241	4.8928	4.153	5.2312	1.9709	3.7571	6.255	1.8163	2.313	4.4965	3.1549	2.7599	5.608	2.5172	3.515	4.457	4.3719	3.8909	4.1483	2.116	5.3773	4.8935	6.566	2.2512
BBOX1-AS1	chr11	-	2.27535	0.101162	0.516015	-2.7469	-3.4868	-1.6717	-3.347	-1.5607	-0.82839	-1.9166	-3.0048	-2.4063	-0.57805	-2.558	-3.1693	-2.8006	-1.8028	-0.86087	-3.2679	-3.0119	-1.1696	-3.2019	-1.1629	-2.0093	-2.2113	-0.74474
BBS1	chr11	+	4.74533	0.00861591	0.181372	3.7488	4.7123	5.1337	5.1943	3.6193	4.1686	5.3161	3.0635	4.2959	5.3142	5.1602	4.5488	4.387	4.8994	1.9345	4.9977	3.6247	5.0257	3.9858	5.0624	5.034	2.4585	5.6436
BBS10	chr12	-	4.55637	0.0102069	0.198517	4.7822	3.5206	4.1479	3.8224	2.5611	4.7611	3.718	2.7706	3.5576	4.9004	3.2175	4.8452	3.2765	3.8318	2.4269	4.2002	4.1317	4.5605	4.496	4.4961	3.8318	2.0448	4.2483
BBS12	chr4	+	3.33561	0.0328338	0.336163	1.3471	1.5003	1.2888	0.34175	-0.27408	1.4375	1.8966	0.68389	2.0037	0.7086	1.852	0.16793	0.63286	1.0688	0.89144	2.1771	2.1539	1.5061	2.0976	2.4456	0.37688	-0.031537	1.9518
BBS2	chr16	-	3.55061	0.0264698	0.306773	3.447	3.6997	5.089	4.7978	2.5144	4.2703	3.9566	2.929	4.1066	4.7973	4.0473	4.6774	4.1243	4.2006	3.0789	4.7732	4.2616	4.9739	3.7584	3.9014	4.6828	3.4051	5.1236
BBS4	chr15	+	1.71106	0.191391	0.638861	2.0666	2.5	2.2535	2.5767	2.3888	2.6682	2.4404	2.6786	1.7351	2.4364	1.6756	2.2522	2.5125	2.1346	1.9293	2.4478	2.725	1.9344	2.7671	1.9626	2.0673	0.55166	2.0346
BBS5	chr2	+	1.46133	0.255164	0.66586	0.16947	-2.1553	-1.9252	-1.2786	-3.3992	-0.2339	-0.29568	0.44208	0.79962	-2.4165	-0.48957	-1.8379	0.6463	-2.0564	0.10802	-3.5215	-0.94351	-0.68611	0.0040116	0.16851	-0.67785	1.2357	-0.51282
BBS7	chr4	-	0.671706	0.620088	0.873766	4.9755	5.3404	5.0704	4.6934	4.4954	5.4375	4.9498	5.3221	4.5525	6.0561	3.6184	4.3856	5.1749	5.4022	2.5462	5.1101	5.4632	4.2699	3.6882	5.0515	5.4059	3.8449	4.9089
BBS9	chr7	+	2.77662	0.0586629	0.422955	6.0964	5.3259	5.5867	6.803	4.8557	5.8913	6.5984	5.1015	5.5951	6.0412	6.0193	5.6433	5.3555	5.8969	5.3195	6.5369	5.3276	6.8853	4.7995	6.0647	6.0455	4.8171	6.5555
BBX	chr3	+	1.38834	0.277595	0.685167	5.7375	6.0917	6.4448	6.4239	7.4905	6.2938	5.8993	6.7397	5.9022	5.8245	6.007	6.0482	6.7897	5.6064	6.1131	6.1696	6.0649	5.9753	6.328	6.1396	6.2775	5.7582	5.9974
BCAM	chr19	+	1.43607	0.262712	0.672801	-1.4132	-2.153	0.88446	-2.0133	-1.812	-1.8166	-2.1679	-1.6711	-1.0726	-0.82928	-1.2243	-0.25065	-1.4669	-0.46912	-1.1121	-1.9342	-1.6782	-1.4208	-1.8682	-1.4142	-0.67557	-0.87754	-0.14797
BCAN	chr1	+	0.240665	0.911565	0.968744	2.664	1.9242	-1.0156	1.7014	-0.90464	1.4127	1.5468	1.5581	-0.16526	3.5375	-0.31694	0.65667	1.0254	0.4382	1.3802	2.143	-0.77088	-0.51348	-0.96086	-0.50686	0.23175	0.029781	1.4963
BCAP29	chr7	+	4.73741	0.00867684	0.181808	4.5768	4.5472	4.2578	4.0753	3.8213	4.0895	4.6803	4.5622	3.7153	4.2352	4.022	4.0919	4.3268	3.9154	3.2724	3.8595	4.5203	4.017	4.7683	4.1927	3.5448	3.5377	4.2468
BCAP31	chrX	-	0.981455	0.442315	0.786602	4.8326	4.4272	4.3521	4.2102	6.0407	3.8789	4.6788	4.7152	4.579	3.7243	4.5754	4.303	4.5121	4.1769	3.9573	4.3905	4.3097	4.1855	4.6704	4.5825	4.4906	4.1918	4.3154
BCAR1	chr16	-	1.28836	0.311527	0.711191	-1.776	-2.5159	-2.2857	-2.3761	-2.1748	0.14252	-2.5307	-2.0339	-1.4354	-1.1921	-1.5871	-0.61347	-1.8297	-0.83194	0.84701	-2.297	-2.041	0.53831	-2.231	0.54493	-1.0384	1.0816	-2.0958
BCAR3	chr1	-	1.2476	0.3265	0.718504	0.27446	0.75704	0.90229	0.97697	-0.12428	-0.12891	1.0392	2.0404	-0.48443	1.9057	0.64399	-1.7329	-2.1011	0.7711	-0.16139	-0.065963	1.775	-2.055	1.935	1.652	-0.087428	0.36268	-0.25171
BCAR4	chr16	-	0.684827	0.611645	0.869665	-0.74533	-1.4851	-4.0624	-4.1527	-3.9514	-3.9561	-4.3073	-2.2256	-3.212	-2.9688	-3.3637	-2.3901	-2.0214	-2.6086	-0.44421	-0.61425	-1.4957	-1.9753	-4.0077	-0.74629	-0.49311	-1.432	-3.8724
BCAS1	chr20	-	1.39718	0.274775	0.682806	-0.49172	-0.74611	0.13611	-0.24378	-3.2124	0.24241	-1.2464	-1.4866	-0.15108	-2.2297	-2.6247	-0.06612	-0.5454	1.5899	1.1879	0.91328	0.3808	-2.8212	-3.2686	0.35531	1.0939	1.4225	0.036557
BCAS2	chr1	-	3.60625	0.0250517	0.298231	4.9514	5.5827	5.0717	5.2383	6.5547	4.8125	5.3532	5.5362	5.6092	4.0739	5.0912	4.897	5.6947	5.974	6.9311	4.9523	5.6905	5.5207	5.7027	4.7613	5.1711	6.7414	5.2926
BCAS3	chr17	+	1.04776	0.410371	0.769984	5.1942	6.0469	5.8607	5.6443	4.521	5.7505	4.9184	4.5769	4.2185	5.3593	4.9336	4.383	5.4647	5.1268	4.9495	5.446	5.5329	5.7293	5.627	4.9989	5.0092	5.1505	5.8458
BCAS4	chr20	+	2.5967	0.0711502	0.456153	3.133	4.0477	3.423	2.8225	2.9336	3.8574	3.5061	1.2902	3.8481	4.6345	2.815	3.085	2.5724	3.9661	1.8492	1.5576	2.6367	3.0144	3.415	3.7347	3.2032	2.0837	2.9164
BCAT1	chr12	-	0.199364	0.935427	0.977098	2.0551	1.4819	0.45423	0.59518	-2.3734	0.99117	0.81498	1.2268	1.0289	0.72472	0.32975	-0.52262	0.47413	1.0849	2.1677	3.0383	1.1296	1.9874	1.3429	1.0832	2.036	2.1855	0.87552
BCAT2	chr19	-	5.37417	0.00500196	0.142878	2.4841	1.2589	1.5692	1.1274	1.6801	0.55353	2.4186	1.5657	2.3394	2.0972	2.1877	1.0909	0.72265	1.514	-0.50752	1.3928	0.69192	1.2542	1.8407	1.8227	1.3075	-0.27295	1.5039
BCCIP	chr10	+	1.62055	0.21237	0.657602	6.3268	6.1609	5.6629	6.058	7.4216	5.813	6.4936	6.1961	6.4373	5.9174	6.3011	6.1373	6.7831	6.5862	6.301	6.0722	6.3825	6.3193	6.0232	6.08	6.2218	6.2809	6.517
BCDIN3D	chr12	-	1.1984	0.345499	0.730061	2.0676	2.2142	2.8174	2.0956	3.0339	2.4012	2.6436	2.0508	1.4514	2.1307	2.2566	2.3288	1.8276	3.0966	0.4943	2.8773	2.0437	3.2445	1.9258	2.9996	3.1872	-0.85611	3.0786
BCDIN3D-AS1	chr12	+	1.13489	0.371586	0.745865	1.6938	-3.1335	-0.096032	-2.9938	-1.2075	0.010272	0.31107	0.15574	2.3392	2.4382	-2.2048	1.8277	0.35996	-1.4496	0.71476	0.99218	-2.6587	-0.079363	1.2388	-2.3947	1.5139	0.94932	1.374
BCHE	chr3	-	0.921901	0.472846	0.80283	-2.4253	-0.10624	-1.35	-3.0254	-4.409	-0.50676	-3.18	-2.6832	-1.3477	-3.4263	-3.8213	-2.1107	-0.89404	-1.4812	-2.1242	-0.83084	-1.9533	-2.4329	-1.2953	-4.0112	-3.2726	-1.1527	-1.5226
BCKDHA	chr19	+	1.81837	0.169269	0.616344	4.4441	4.8292	4.8855	4.3489	5.2911	3.6302	4.4428	4.5487	4.3742	4.4223	4.5481	4.1276	3.4575	4.4553	2.9851	4.1277	3.1928	4.1652	4.2635	4.6946	4.8425	3.9934	4.7938
BCKDHB	chr6	+	3.50967	0.0275693	0.31077	3.1721	1.1584	1.797	1.5391	2.8161	2.2526	2.6196	2.4883	1.1013	2.1926	1.1638	2.2022	2.633	1.3089	2.1993	1.7456	1.6847	2.6791	2.7599	2.6237	2.212	2.3804	2.716
BCKDK	chr16	+	0.312499	0.865855	0.955471	2.3709	3.6248	3.2083	2.7582	3.7614	2.5776	3.7549	3.3782	2.6066	3.0046	3.5974	2.3824	3.4956	2.6114	0.92663	2.5869	2.7488	2.0851	2.8245	3.0762	3.1583	1.1612	1.833
BCL10	chr1	-	0.369409	0.827277	0.942967	3.4929	4.1432	4.2297	3.4747	3.5715	3.6839	3.5736	4.3396	4.2272	3.6139	3.6819	4.482	4.4439	3.589	4.1733	4.0229	4.3757	4.1045	4.2522	4.4586	4.2678	4.5194	3.8988
BCL11A	chr2	-	7.19298	0.00121038	0.0616471	2.3446	0.32467	1.6543	-0.020995	2.2507	4.0436	-0.1756	2.0867	-1.4022	0.42602	-1.5539	2.4786	2.5958	2.0086	4.2307	1.4366	2.2401	-1.7505	0.97209	-1.7438	2.1647	2.6997	1.6378
BCL11B	chr14	-	23.1516	6.83371e-07	0.000623918	1.1828	5.3536	5.7508	5.1724	5.2283	5.9463	4.1456	2.582	5.6368	5.703	4.5902	5.7146	4.9444	5.3923	4.8388	5.3835	5.3518	5.0371	2.8088	4.4701	5.4	4.9369	5.266
BCL2	chr18	-	2.59066	0.0716168	0.457104	5.9425	3.6513	2.1933	4.3593	5.6421	3.7736	3.8228	4.8899	5.4884	3.287	3.4225	3.8656	5.7462	4.1776	4.5891	4.6268	1.59	4.1694	4.1225	2.9916	3.4407	5.6234	3.6057
BCL2A1	chr15	-	5.22911	0.00565537	0.151698	8.6596	9.5216	8.7265	8.0596	7.7856	8.0381	9.5233	9.0766	7.8113	9.0831	9.7022	7.4488	7.9024	7.4713	8.0821	7.9205	8.4444	9.389	8.5215	9.4257	6.3718	6.8219	8.7738
BCL2L1	chr20	-	0.398416	0.807169	0.938297	3.8313	3.5478	2.8495	4.4049	3.2917	3.3592	4.7056	3.0051	4.031	-1.0111	4.1486	3.1119	4.0792	2.8085	3.7505	3.7667	3.8125	3.5267	2.0375	4.2369	4.0968	3.6956	2.8402
BCL2L10	chr15	-	0.548574	0.702434	0.90882	-1.8662	-2.606	-2.3759	-2.4663	-2.265	-2.2696	-2.6209	-2.1241	-1.5256	0.30269	-1.6772	0.033323	-1.9199	-0.92211	0.019871	-0.80224	-2.1312	-1.8738	-2.3212	-1.8672	-1.1286	-1.3305	-2.1859
BCL2L11	chr2	+	0.984761	0.440672	0.786092	9.2333	10.962	10.105	9.7691	9.6846	8.7152	10.629	9.8755	9.8415	9.2641	10.454	10.248	10.019	10.414	11.044	9.4345	10.364	10.076	9.9554	11.399	9.3057	10.457	9.7737
BCL2L12	chr19	+	1.14215	0.368513	0.743892	1.6868	2.2858	1.7336	1.3916	1.4486	1.4439	1.4886	1.5894	1.8469	-0.23173	1.6952	1.8208	0.35305	3.067	1.3599	0.53781	1.2413	2.1154	-0.048235	1.2989	2.2439	-1.8649	1.3671
BCL2L13	chr22	+	3.64286	0.024164	0.294593	5.0937	4.9276	5.246	4.8623	3.7547	5.1306	5.1704	5.7981	3.677	4.318	5.0637	4.5141	4.8522	4.031	2.7045	4.877	5.259	4.9588	6.0256	5.2346	4.967	3.3866	5.4614
BCL2L14	chr12	+	0.583766	0.67839	0.899472	1.1947	-1.1301	0.68505	-0.25333	1.7135	1.8694	-0.40793	0.08882	1.5354	-1.3913	0.53568	0.40975	-0.44392	-1.0311	0.64784	0.67372	-0.65522	0.82457	0.37719	2.1113	0.3474	1.3678	0.027005
BCL2L15	chr1	-	1.88153	0.15751	0.600829	1.401	0.96603	0.71075	-0.47917	-3.0852	2.9325	1.3138	0.96252	1.9021	1.0674	0.96192	0.79803	0.71928	-1.7424	2.4726	1.8369	2.4061	1.8295	2.068	1.2195	-1.9488	1.0191	-3.0062
BCL2L2	chr14	+	1.59059	0.219823	0.658048	-0.37316	0.70806	-0.70226	-0.23624	0.17919	-0.039565	0.79819	0.9539	-0.76948	1.2581	1.1184	-0.61498	0.31012	-1.014	1.6358	-1.9937	-1.3751	-0.8282	1.1476	0.47388	-1.2205	1.0105	0.8265
BCL3	chr19	+	0.831789	0.522396	0.830528	2.9898	3.1313	1.4021	1.3117	3.098	1.5084	2.2351	1.6539	1.4044	-0.67424	3.0183	2.0199	-1.3119	2.8559	2.9498	1.0282	1.6468	2.8217	2.3743	-1.2591	-0.52052	3.6698	1.592
BCL6	chr3	-	1.49757	0.244711	0.662942	5.6811	7.0046	6.2258	6.1822	6.3835	5.4186	5.6485	5.4717	4.2806	5.6984	6.0549	5.8395	4.9068	6.523	5.77	5.4293	6.6801	5.983	5.07	6.8812	5.9577	6.2412	6.2392
BCL6B	chr17	+	1.49418	0.245668	0.662942	0.21258	-3.6972	-1.8821	0.69054	-1.0342	-1.0388	-3.712	-3.2152	-2.6167	-2.3734	-2.7684	-3.3797	-3.011	-2.0132	-1.0713	0.60913	-3.2223	-2.9649	-3.4123	-2.9583	-2.2197	0.38569	-3.2771
BCL7A	chr12	+	0.666576	0.623408	0.875266	-1.3149	-2.0547	-4.1465	-1.915	-4.0356	0.047263	-4.3915	-3.8947	-0.97426	-3.0529	-3.4479	-4.0592	-3.6905	-2.6927	-1.7507	0.36574	-3.9018	-3.6444	-4.0918	-3.6378	-2.8992	-3.1011	-1.6346
BCL7B	chr7	-	2.50387	0.078691	0.472868	6.8928	6.4875	5.9127	6.0172	7.1643	6.019	6.3695	6.4188	6.5778	6.4127	6.6457	6.5907	6.4694	7.1	6.7579	6.1263	5.2742	5.7677	6.7523	5.0006	6.2769	6.7729	6.4141
BCL7C	chr16	-	3.44558	0.0293919	0.320828	-1.7829	-2.0373	-2.2926	-1.2455	-4.5036	-2.9233	-2.5376	-4.3628	-1.4423	-1.199	-0.74598	-1.0678	-2.5736	-3.1608	-3.8037	-1.8185	-1.1999	-0.94252	-4.5598	-0.64639	-1.0453	-3.5692	-1.6172
BCL9	chr1	+	2.11452	0.121042	0.552931	-0.17271	2.438	2.125	2.7382	-1.3084	3.3688	2.8168	1.771	0.16794	0.89666	1.1538	2.2924	2.0955	1.6194	0.97641	3.3938	2.2848	2.6271	0.75084	2.028	2.7666	2.1285	3.0185
BCL9L	chr11	-	6.23437	0.00249005	0.097182	2.6197	1.4297	2.0179	2.8544	3.0886	2.8356	1.6745	0.80628	2.2431	2.581	1.8235	3.8117	2.409	2.1733	2.387	2.8997	2.7435	0.40452	0.99109	0.97302	3.2652	3.2697	1.9289
BCLAF1	chr6	-	4.3533	0.0122857	0.215095	5.315	5.4653	5.5554	5.4519	6.0488	5.5247	5.534	6.136	5.1547	5.4212	5.1296	5.3138	5.9884	5.5129	7.3961	5.4772	5.125	5.8085	6.1379	5.2056	5.4385	7.3966	5.709
BCO1	chr16	+	2.184	0.111986	0.537827	1.5748	-0.38742	-0.15728	-1.8326	-1.6313	0.68599	-0.40226	-1.4905	1.43	1.6733	-1.0436	-0.07	0.29871	-0.28847	0.65351	-1.7536	0.087416	1.0818	0.6344	1.5738	-0.49492	1.625	-1.5523
BCO2	chr11	+	0.494905	0.739653	0.923484	1.553	0.42616	3.3652	1.2578	1.8217	1.817	0.79834	1.2951	-2.1938	3.2589	1.1139	1.9973	1.9354	2.6576	1.2261	1.3369	2.6268	2.8155	2.296	0.6345	1.6626	1.1711	3.0766
BCOR	chrX	-	0.125203	0.971462	0.989935	5.579	5.3348	6.1264	6.0187	6.7592	5.3446	5.8377	6.007	6.7835	5.7024	5.8208	6.5839	6.2333	6.4868	4.8891	5.274	6.148	5.5351	5.4866	5.648	5.9744	4.5117	5.2947
BCORL1	chrX	+	0.337745	0.848923	0.949406	4.0555	4.5136	4.5028	3.8915	4.2131	3.2651	4.0714	3.7976	1.8936	4.7999	4.6806	4.6749	2.2363	0.91213	3.4391	4.6565	2.5104	3.8673	2.683	-0.032927	4.1651	2.0887	3.8962
BCORP1	chrY	-	8.09075	0.000645493	0.0432393	-3.2258	2.5736	3.4642	1.0322	-2.0396	2.7459	1.4458	0.21677	1.2023	3.8339	1.7181	1.1067	0.96847	-0.69671	-2.9247	1.8078	0.90157	2.2585	0.019705	1.9827	-2.4881	-2.6901	2.4318
BCR	chr22	+	3.78492	0.0210317	0.275942	2.832	2.3867	2.8982	2.7329	3.1483	3.3873	2.8886	2.6791	1.5322	2.8173	1.3806	2.659	2.9331	1.2182	4.0052	2.0094	2.8615	1.6201	1.5071	2.595	3.1272	3.8296	2.2763
BCRP2	chr22	+	1.17025	0.356839	0.736166	2.3079	3.89	1.7982	1.7078	1.9091	4.2264	1.5532	2.05	2.6485	2.8918	2.4968	1.8855	2.2542	3.252	4.194	1.7869	2.0429	2.3003	1.8529	2.3069	3.0455	2.8436	4.3101
BCRP3	chr22	+	0.516177	0.724838	0.917198	-3.0866	-3.8264	-2.0113	-3.6866	-3.4853	-3.49	-3.8412	-3.3445	-2.7459	-2.5026	-2.8976	-3.509	-3.1403	-2.1425	-2.7855	-2.0226	-3.3516	-3.0942	-3.5415	-3.0875	-2.3489	-2.5509	-3.4063
BCS1L	chr2	+	2.94461	0.0491228	0.391826	5.594	5.5634	5.8485	5.8111	5.3677	5.5532	6.409	5.4673	5.4492	5.982	5.9955	5.7021	5.9381	5.2047	3.3773	5.5715	4.6371	5.6315	5.9299	5.8056	4.8779	3.3223	5.5258
BCYRN1	chr2	+	0.429417	0.78551	0.935709	-1.8712	-2.611	-2.3809	-2.4712	-2.2699	-2.2746	-2.6258	-2.1291	-1.5306	-1.2873	-1.6822	-2.2936	-1.9249	-0.9271	-1.5701	-0.80723	-2.1362	-1.8788	-2.3262	-1.8722	-1.1335	-1.3355	-2.1909
BDH1	chr3	-	2.66409	0.0661657	0.442859	-2.0729	0.64668	-0.99765	1.5749	-0.14975	0.69362	0.63184	-2.3308	-0.14734	0.095959	0.92338	-0.17341	-0.54166	-1.1288	-1.7718	0.21342	1.1215	0.24141	0.64202	0.24803	0.24967	0.047703	-0.070728
BDH2	chr4	-	2.59047	0.0716316	0.457104	4.0327	5.2852	4.7629	3.9866	5.1984	5.4926	5.1414	4.5953	3.9481	4.1914	4.8959	3.8887	3.4689	5.037	3.3028	4.5865	4.783	4.9463	4.4326	5.4659	4.0738	3.1013	4.9266
BDKRB1	chr14	+	0.381614	0.818842	0.942065	2.2929	1.5531	1.7833	1.6929	1.8942	4.2115	1.5383	2.035	2.6336	2.8769	2.4819	1.8705	2.2393	3.237	2.5941	1.7719	2.028	4.6073	1.838	2.292	3.0306	2.8286	4.2951
BDKRB2	chr14	+	0.904852	0.48191	0.807676	0.019059	-0.72075	-3.6605	-2.166	-1.2277	1.872	-1.5836	-3.4088	-2.8102	-2.5669	-2.9619	-1.2513	-3.2045	-2.2068	-0.042392	-0.86451	-3.4158	-3.1584	-3.6058	-3.1518	-2.4132	-2.6152	-3.4706
BDNF	chr11	-	0.614563	0.657656	0.891038	-1.23	0.35213	1.7198	-1.83	-1.6287	3.2246	0.33729	-1.4879	1.4326	1.6759	0.54394	2.7399	-1.2837	1.2991	3.826	2.4969	1.675	1.9324	2.0155	-1.2309	3.2081	2.7651	-1.5497
BDNF-AS	chr11	+	0.201834	0.934064	0.976241	2.3438	2.5369	2.4622	1.4543	1.9451	0.066009	1.2997	-1.3735	-0.77494	2.2757	-0.92662	-1.538	1.1527	1.4135	0.7705	1.8229	0.2044	1.6842	1.5994	0.46842	-0.37794	2.59	-1.4353
BDP1	chr5	+	2.25528	0.10344	0.519559	-0.42333	-1.8152	-1.5851	-0.39535	-1.1116	0.66806	-0.93698	-2.5557	-0.73477	-3.2988	-0.23437	-0.057232	-0.23601	-1.3537	0.50582	-0.70332	-0.97782	-2.3054	-0.63729	-0.7138	-0.82319	-0.17716	-1.0326
BEAN1	chr16	+	1.976	0.141493	0.583425	-0.38328	-3.9304	0.20658	-1.4688	-1.2674	0.92956	-3.9453	-3.4485	-2.85	-2.6067	-3.0017	-3.613	-0.43696	-2.2465	-0.08216	-0.5417	-0.28569	-1.6132	-2.0606	-3.1916	-2.453	0.51497	-1.9254
BEAN1-AS1	chr16	-	1.51147	0.240817	0.662942	-3.2039	-3.9437	-3.7135	-3.8039	-2.0176	-2.0223	-3.9585	-3.4618	-1.2783	-2.6199	-3.0149	-2.0413	-1.6726	-2.2598	-2.9028	-1.4029	-3.4688	-3.2114	-3.6588	-3.2048	-2.4662	-2.6682	-3.5236
BECN1	chr17	-	0.231281	0.917173	0.970354	4.6235	5.3228	4.7528	4.9385	5.8429	4.4939	5.2485	4.8283	4.8906	4.4753	5.0132	5.1831	5.3068	4.3595	5.1254	5.2492	5.5748	4.6302	5.3409	5.1364	4.2493	4.4969	4.8475
BECN2	chr1	+	0.836401	0.519762	0.829056	-3.5195	-1.4519	-4.0291	-4.1195	-3.9182	-3.9228	-4.2741	-3.7774	-3.1788	-0.6136	-3.3305	-3.9419	-3.5731	-2.5754	-1.6334	-4.0405	-0.97708	-3.527	-3.9744	-1.9355	-2.7818	-0.17643	-0.37975
BEND2	chrX	-	1.29864	0.30786	0.708927	-1.751	-2.4908	-2.2607	-2.3511	-2.1498	0.16755	-0.9207	-2.0089	-1.4104	-1.1671	0.022912	-2.1734	-1.8047	-0.80691	2.0095	2.586	0.30594	-1.7586	-2.206	-1.752	1.794	1.9546	1.8362
BEND3	chr6	-	0.127887	0.970349	0.98966	-0.02412	0.024562	0.76166	-1.7617	0.20517	0.63664	0.51668	-1.4195	0.027015	-0.092261	1.5634	-0.73602	-3.5372	-2.5395	1.5725	0.24338	0.4994	-3.4911	-0.23808	-0.31459	-2.7459	0.22205	-1.4813
BEND3P3	chr10	+	0.157331	0.957121	0.984396	1.1687	0.99452	0.96941	1.8556	-0.70393	1.1659	-0.1423	1.6245	0.56597	0.80926	-0.11623	-0.72759	1.8975	1.7169	1.3496	2.0263	0.78347	1.4715	-0.22964	-0.016644	2.3918	-0.61751	0.96005
BEND4	chr4	-	0.565352	0.690928	0.90447	1.5289	2.374	1.5046	-1.3931	0.92366	2.6449	-0.32533	1.612	1.8695	2.4538	0.13285	1.9545	1.8162	1.736	2.9675	2.5928	1.6049	-0.063684	-0.025643	2.0133	2.6075	1.8581	-1.1128
BEND5	chr1	-	0.424391	0.789029	0.936993	1.5138	0.77394	-0.58088	-2.9932	2.4176	0.66293	-0.82586	0.15632	0.75486	-1.8092	-2.2042	-0.0081746	1.6406	0.87289	-0.50705	0.78631	1.2488	-2.4007	0.61133	0.77583	-1.6555	-1.8575	0.98759
BEND6	chr6	+	0.0119965	0.999686	0.999808	2.0701	0.59334	2.0459	2.3181	0.93441	0.92978	0.5785	2.6602	2.4108	0.33212	1.5221	-0.67421	-0.30549	0.69229	2.3712	3.1341	1.0682	1.3256	-0.70678	2.0692	3.9453	0.28387	2.5984
BEND7	chr10	-	0.187741	0.941718	0.979049	2.0499	0.57309	2.0256	-0.87211	-0.6708	2.4945	1.2952	1.792	0.06858	2.6338	-0.083101	1.6275	-0.32574	2.257	2.351	1.5289	1.0479	1.3053	-0.72703	2.0489	2.7875	0.26362	-0.59178
BEST1	chr11	+	1.69761	0.194369	0.642327	-1.2694	-1.6466	-4.5864	-1.8694	-1.016	-2.1582	-4.8314	-1.5273	-3.7361	-1.1709	-3.8878	-4.4991	-1.8085	-3.1326	-1.4537	-1.1383	-0.88227	-1.7624	-4.5317	-0.90776	-0.16915	0.1594	-2.0745
BEST2	chr19	+	1.473	0.25175	0.664802	-3.6179	-4.3577	-4.1276	-4.218	-1.6947	-4.0213	-4.3726	-3.8758	-3.2773	-3.034	-3.429	-1.7184	-3.6716	-2.6738	-3.3168	-4.1389	-1.561	-3.6255	-4.0729	-3.6189	-2.8803	-1.4973	-3.9376
BEST3	chr12	-	1.55515	0.228988	0.662942	0.20285	1.2286	0.54117	0.088224	-0.93286	1.178	-2.8737	-0.79202	1.3915	-1.5351	0.39181	0.26588	0.14917	-1.175	2.2695	1.4474	2.3708	0.19527	0.88539	-2.12	-1.3814	2.5041	0.36856
BEST4	chr1	-	1.06218	0.403709	0.764515	-3.7168	-2.8716	-4.2265	-4.3168	-4.1155	-4.1202	-2.8865	-3.9747	-0.20623	-3.1329	-1.2059	-2.5542	-3.7705	-1.1877	-3.4157	-2.6528	-3.9818	-3.7244	-4.1718	-3.7178	-2.9791	-3.1811	-4.0365
BET1	chr7	-	1.2023	0.343953	0.729291	5.1512	5.2221	5.369	5.3346	6.0016	5.3562	6.0127	4.8933	6.0368	5.5323	6.6668	5.9579	5.9612	6.0953	4.731	4.8079	4.9327	5.8422	6.3277	5.9337	5.5728	3.4565	5.8894
BET1L	chr11	-	3.17438	0.0387001	0.357704	3.9115	3.4364	4.2772	4.5456	3.2886	4.2779	4.7487	4.483	4.9469	4.9985	4.661	4.9737	3.7941	4.6791	0.26356	3.6378	3.214	4.2028	4.1768	4.03	4.2167	2.2824	4.2343
BEX1	chrX	-	1.74193	0.184736	0.631682	-0.52136	-1.5507	-4.4905	-4.5808	-4.3795	-4.3842	-3.1505	-2.6537	-3.6401	-1.0749	-3.7918	-4.4032	-2.4495	-3.0367	-3.6797	-4.5018	-1.9238	-3.9884	-2.1138	-1.6598	-0.92122	-3.4451	-4.3005
BEX2	chrX	-	1.46163	0.255073	0.66586	5.9552	5.8224	5.69	4.7591	5.8379	5.1442	5.3279	5.8648	5.4829	6.0086	6.2303	5.3931	3.9666	5.9213	6.3425	5.7869	5.6902	6.075	5.6677	6.3069	4.1299	6.0231	6.5789
BEX4	chrX	+	1.2867	0.312125	0.711874	5.0007	4.4856	4.6312	3.8458	4.6707	4.2762	4.6361	4.7682	2.8643	4.4751	4.0938	4.2002	4.7847	4.1831	5.4303	4.9688	4.515	4.8732	5.1403	4.6545	3.9101	5.444	4.7619
BEX5	chrX	-	1.85468	0.1624	0.607396	1.446	1.6573	-0.16317	-0.73897	2.5667	-0.5423	-3.2155	1.1881	-2.1202	-1.8769	0.050036	0.81719	-2.5145	0.80517	2.3638	-0.65992	0.081524	-2.4684	1.728	1.4451	1.4467	-1.9252	-2.7806
BFAR	chr16	+	2.04092	0.131488	0.569348	2.7436	1.5764	3.7687	2.9243	2.6141	2.7828	2.2582	2.2447	2.7531	1.7426	2.291	2.9666	3.2374	2.4898	3.7817	3.087	3.8515	2.495	2.618	3.1852	3.1501	3.1232	2.4239
BFSP1	chr20	-	0.736521	0.579108	0.856779	1.1514	2.7335	1.8641	2.1363	-0.83233	1.9704	-1.1882	-0.69149	1.492	1.7353	-0.24462	0.72898	-0.48727	2.8324	3.327	-0.95458	3.0019	-0.44116	-0.88855	2.7354	0.30406	3.272	1.5686
BFSP2	chr3	+	1.02299	0.422054	0.776897	-1.0614	-0.2162	0.013937	-0.076439	-1.4601	0.85721	-1.816	-1.3193	-0.72071	-0.47742	-0.87239	0.10122	-1.115	-0.11725	0.82473	-1.5823	0.25863	1.253	-1.5163	0.52265	-0.3237	-0.52567	-1.3811
BGLAP	chr1	+	0.765497	0.5614	0.849125	-2.4081	-3.1479	-1.3328	-0.6862	-2.8068	-2.8114	-1.5778	-2.666	-0.48248	-1.8241	-2.2191	-1.2455	-0.8768	-1.464	-2.107	-2.9291	-2.6731	-2.4157	-2.863	-2.409	-0.085469	-1.8724	0.079558
BGLT3	chr11	-	0.540494	0.708	0.911166	-0.8254	-3.1502	-2.92	-3.0104	-2.8091	-2.8137	-1.5801	-2.6683	0.73763	-1.8264	-2.2214	-0.51083	-2.464	-1.4663	-2.1092	-0.12401	0.49458	-2.4179	-2.8653	0.39603	-1.6727	1.5847	-0.40815
BGN	chrX	+	0.429421	0.785507	0.935709	-1.0035	-1.7433	-1.5132	-1.6035	-1.4022	-1.4069	-1.7581	-1.2614	-0.66285	-0.41955	-0.81453	-1.4259	-1.0572	-0.059388	-0.70237	0.06048	-1.2685	-1.0111	-1.4585	-1.0044	-0.26584	-0.46781	-1.3232
BHLHA15	chr7	+	0.703041	0.600047	0.864751	0.28551	-2.0393	0.51281	-1.8995	-1.6982	0.61911	-2.0541	-1.5573	1.3631	-0.71551	-1.1105	-1.7218	-1.3531	1.9666	-0.99833	-1.8204	-1.5644	-1.307	-1.7544	-1.3004	-0.5618	-0.76377	-0.034202
BHLHB9	chrX	+	0.536216	0.710953	0.912227	1.2323	1.7148	2.9102	2.3203	-2.3364	2.9444	1.7	1.8919	3.6124	1.8162	-1.7487	2.4979	1.1786	-0.99357	2.6114	2.7508	0.96728	2.6986	2.2512	-1.9386	1.1219	2.6855	2.3865
BHLHE22	chr8	+	1.15948	0.36127	0.738753	0.41873	-2.643	-2.4129	-0.91828	-2.3019	-2.3066	-2.6578	-2.1611	-1.5626	-1.3193	-1.7142	-2.3256	-1.9569	-0.95909	1.8574	-0.10226	-2.1682	-1.9108	-2.3582	-1.9042	1.1564	-1.3675	-2.2229
BHLHE40	chr3	+	4.72271	0.00879115	0.183312	8.6448	7.6782	6.1235	8.3294	8.859	7.5321	8.6943	9.5022	6.5881	5.49	7.5196	7.7234	9.3251	7.0402	9.8008	7.3621	8.0112	4.8413	9.0712	8.331	7.1715	9.2778	5.4772
BHLHE40-AS1	chr3	-	5.25902	0.0055133	0.150244	2.4246	3.4762	2.6068	1.5836	4.434	3.275	3.0139	2.1667	2.5242	2.478	3.3055	2.2087	3.6247	2.4756	2.9322	2.4511	3.6686	2.417	1.9696	2.4237	4.3198	3.6522	2.6524
BHLHE41	chr12	-	0.236553	0.914035	0.969406	-3.3063	-2.9086	-6.1379	-2.5279	-3.7051	-6.0316	-6.3829	-5.8862	-0.64377	-5.0443	-2.6319	-6.0507	-4.097	-2.3622	-5.3271	-3.8273	-2.1928	-5.6358	-6.0832	-4.0443	-4.8906	-5.0926	-5.948
BHMG1	chr19	+	2.46824	0.0818097	0.479365	-1.2157	-0.37053	-0.14039	-0.23077	-1.6144	0.70288	-1.9703	-1.4736	-0.87504	-0.63174	0.55824	0.68385	0.3156	-0.27158	1.8928	1.4333	-1.4807	0.36171	-1.6706	-1.2166	-0.47803	1.6419	1.272
BHMT	chr5	+	1.09567	0.388603	0.754178	-0.05844	-0.79825	-0.56811	-2.2435	-0.45718	0.76058	-2.3981	-1.9013	-1.3028	-1.0595	-1.4544	-2.0658	-1.6971	-0.6993	0.24268	1.0055	-0.32342	1.5189	-2.0984	-1.6444	2.2642	2.0622	0.35881
BHMT2	chr5	+	0.701898	0.60077	0.864804	-0.045894	-0.78571	-0.55557	-3.4533	-0.44464	-0.086694	0.29899	-1.5262	-0.92765	-2.2693	1.0362	-3.2756	-2.9069	-1.9091	0.6178	-3.3742	-0.31087	-2.8608	-3.3082	-1.2692	-2.1156	-2.3176	-0.85104
BICC1	chr10	+	0.485936	0.745919	0.925801	-2.6327	-1.0506	-0.33499	-0.062801	-3.0314	2.0932	0.31311	2.0636	-0.70707	1.6517	-2.4437	-3.0551	-0.36443	-1.6886	1.3689	1.9756	0.56178	0.52967	1.3047	1.4538	-1.895	2.761	1.1351
BICD1	chr12	+	4.40106	0.011758	0.210736	3.2175	3.1298	2.1375	2.6752	2.1583	2.6913	2.9979	3.0173	2.6984	2.0937	2.4356	2.3899	1.6366	2.4538	2.6588	2.8098	2.3822	2.1188	2.8758	2.8873	-0.074564	0.46043	2.038
BICD2	chr9	-	0.48845	0.744162	0.92536	4.5782	4.3689	3.706	4.4468	4.968	4.6008	4.5605	4.2909	4.6645	5.191	4.2464	4.4453	4.4343	4.6209	4.9365	4.8287	4.4783	4.7868	4.1233	3.6758	2.774	4.8939	3.819
BID	chr22	-	0.82068	0.528783	0.83412	4.4813	3.7823	3.6306	4.1682	5.3836	3.9174	4.4909	3.8106	3.6844	4.1523	4.239	3.8829	4.1039	4.1609	4.1303	3.8602	2.884	4.0972	4.6896	3.7387	3.2929	3.9961	4.1195
BIK	chr22	+	2.50139	0.0789038	0.473244	-2.746	-0.6785	-0.93379	-3.3461	-3.1448	-3.1494	-0.69334	-3.0039	-0.083474	-2.1621	-2.5571	-0.84651	-2.7997	-1.8019	-2.4449	-3.267	-3.011	-1.1687	-3.201	-2.747	-2.0084	-2.2104	-3.0658
BIN1	chr2	-	1.45389	0.257364	0.667902	6.6922	5.9069	6.9592	7.0409	7.2538	6.8245	6.5336	6.8577	7.6437	6.4937	5.4846	7.0333	5.8561	6.2975	6.9933	6.5437	5.8589	5.0309	7.0652	6.1557	6.1465	7.2053	4.2192
BIN2	chr12	-	7.59031	0.000911615	0.0541499	7.4951	7.126	7.8785	7.6299	8.238	7.9905	7.1984	7.6771	7.0498	7.7915	6.9222	7.3506	8.218	6.4688	8.4572	8.4108	7.741	7.3235	7.7855	7.3691	8.0766	8.2882	7.3879
BIN3	chr8	-	0.461725	0.762868	0.931932	3.6979	3.9244	4.2426	4.8763	5.576	3.9586	4.5575	4.0469	4.7576	3.814	4.5227	4.7043	4.3361	2.7071	3.758	4.0493	3.9804	3.8177	4.4589	4.1823	2.6611	4.2773	3.4643
BIN3-IT1	chr8	-	0.71713	0.591174	0.861736	-2.1683	-2.0601	-3.4149	-1.0028	-0.030945	-1.1931	-3.6599	-0.66062	-0.97962	-1.0989	-4.3012	-0.38902	-1.7365	-0.73873	0.45479	-2.6893	-4.7552	-4.4978	-0.85768	-2.1692	-3.7525	-0.047614	-0.56197
BIRC2	chr11	+	0.0270412	0.998445	0.99954	7.3666	8.1294	7.5931	7.9136	6.3521	6.9924	7.6889	7.7722	7.0588	7.1118	7.1328	7.1518	7.5917	7.1051	8.4013	7.2217	8.0182	7.4449	7.5618	8.0398	6.9835	7.9274	7.3968
BIRC3	chr11	+	0.92614	0.470615	0.801703	7.2536	8.5157	7.1583	7.3554	7.5846	6.4928	7.7459	8.4747	7.6543	6.7987	7.647	7.3056	7.205	7.7174	7.8904	7.1003	8.8889	6.882	8.183	8.6813	4.6305	6.6751	6.7547
BIRC5	chr17	+	1.99397	0.138645	0.582543	1.8796	2.7248	0.45243	2.2365	1.4809	0.55874	4.2372	-0.88076	4.7622	2.4636	4.4569	-2.6302	1.4389	3.5943	-0.32174	0.078542	2.7367	-0.63043	0.50714	4.299	-1.4702	1.4978	0.64239
BIRC6	chr2	+	2.26635	0.102177	0.517649	7.1877	7.3127	7.3741	7.3344	7.6457	7.788	7.3561	7.5607	7.3226	7.2783	7.2642	7.44	7.4186	6.6557	7.9938	7.4567	7.2627	7.6357	7.734	7.4179	7.4041	8.1205	7.4989
BIRC6-AS2	chr2	-	0.407655	0.800728	0.937071	-0.28108	-1.2273	-1.8903	-0.70056	-2.2648	-0.8909	-1.2422	-4.4459	-1.5254	-1.2821	-1.6771	-1.803	-4.2417	-3.2439	0.020037	-4.709	-2.131	-1.8736	-3.058	-1.3816	-1.1284	0.048147	-1.3378
BIRC8	chr19	-	0.411482	0.798056	0.937071	-0.91075	-0.9136	-0.68346	-3.0958	-2.8945	-1.3141	-3.2504	-2.7536	0.16686	1.2581	-2.3067	-2.9181	-2.5494	-1.5516	-2.1946	0.15322	-2.7607	-2.5033	-2.9507	-2.4967	-1.7581	-1.96	-2.8154
BISPR	chr19	+	0.500554	0.735712	0.92197	6.1433	5.5445	5.6336	6.4695	7.8405	6.0592	5.242	5.7387	6.0381	5.8879	5.1415	6.3474	7.1473	5.9164	3.5656	5.7634	6.1836	5.1659	6.1849	5.9565	6.8983	3.8001	4.3477
BIVM	chr13	+	3.33771	0.0327639	0.336107	5.9186	5.1559	5.6777	4.1628	3.6605	5.0964	5.4327	5.1478	4.315	5.8177	4.7913	4.1223	4.8986	3.7809	3.479	4.7488	4.7311	6.122	5.3698	4.7619	4.877	2.273	4.76
BLACAT1	chr1	-	0.152323	0.959497	0.985482	-0.82106	-3.8828	-2.0677	-2.1581	-3.5417	-3.5464	-3.8976	-3.4009	-2.8023	-2.559	-2.954	-3.5654	-3.1967	-2.1989	-2.8419	-0.85663	-3.408	-3.1506	-3.5979	-1.559	-2.4053	-2.6073	-1.1408
BLACE	chr7	-	1.65032	0.205221	0.651099	-3.4501	-4.1899	-3.9597	-4.0501	-2.2638	-1.5315	-4.2047	-3.708	-3.1094	-2.8661	-3.2611	-3.8725	-3.5037	-2.506	-3.1489	-3.9711	-3.715	-3.4576	-3.905	-3.451	-2.7124	-0.10703	-3.7698
BLCAP	chr20	-	0.0923167	0.983665	0.993688	3.8956	4.4049	4.6483	4.3073	4.8422	4.2848	3.9784	4.3556	4.3571	4.2947	4.408	4.421	4.5788	3.9822	3.2201	4.5419	4.0515	4.6059	4.6009	4.2676	4.4484	4.493	4.6489
BLID	chr11	-	0.227617	0.919335	0.971181	-4.2978	-2.2302	-4.8074	-4.8978	-4.6965	-1.2417	-5.0524	-2.2337	-2.3721	-3.7138	-4.1088	-4.7201	-4.3514	-3.3537	-1.6747	-1.6488	-4.5627	-4.3053	-4.7527	-2.7137	-3.5601	-0.95472	-4.6175
BLK	chr8	+	0.133622	0.967917	0.988939	-3.1423	-3.8821	-3.652	-3.7423	-3.541	-3.5457	-3.8969	-1.8152	-0.47973	-2.5584	-2.9533	-1.9797	-3.196	-2.1982	-2.8412	-2.0783	-3.4073	-3.1499	-3.5973	-3.1433	-0.082722	-2.6066	-1.1401
BLM	chr15	+	2.3992	0.0882364	0.490886	3.4524	3.249	3.5931	3.0816	2.3544	1.9192	4.063	3.1753	3.2412	3.1378	3.6027	2.5598	3.3202	2.886	2.1876	3.4141	2.9825	2.9746	3.2429	3.0586	2.2371	3.0896	3.1135
BLMH	chr17	-	1.76792	0.179318	0.629137	6.3588	6.1702	5.9947	6.7499	6.5113	5.8326	6.6477	6.6196	5.982	6.2253	6.2478	5.9598	6.6306	5.9361	6.3306	6.2186	6.2916	5.9145	6.5256	6.6258	6.436	6.3416	6.2058
BLNK	chr10	-	0.660284	0.627496	0.877311	-0.73225	0.64341	-2.8269	-0.10991	-1.131	0.086767	-0.74994	-0.99016	-1.9766	-1.7333	-2.1283	-1.1546	-2.3709	0.21184	-0.43114	-0.030858	-0.99723	-2.3248	0.92826	0.0037507	-1.5796	1.0258	-1.052
BLOC1S1	chr12	+	0.930938	0.4681	0.801056	0.46849	1.2234	0.8917	0.49647	2.8771	0.85361	1.612	1.2747	1.742	-2.407	1.2855	2.368	1.8134	2.4767	1.0106	1.346	1.8734	1.8595	0.013524	1.0956	2.3906	0.71466	2.0469
BLOC1S2	chr10	-	1.10244	0.385617	0.754112	4.7395	4.8563	4.46	4.9523	6.6086	4.4982	5.0496	5.2676	5.6309	4.1319	5.0044	5.5703	5.4718	5.5531	5.8176	4.6701	5.5015	5.2612	5.1919	5.4408	4.7912	5.2436	4.9705
BLOC1S3	chr19	+	0.518767	0.723039	0.916961	3.2079	3.5276	2.7989	3.2881	4.347	2.538	2.345	2.5057	2.5997	3.4391	2.9525	3.6678	2.8877	2.6349	1.7778	3.3453	3.7277	2.44	2.3086	3.7744	3.4034	2.0124	2.6629
BLOC1S4	chr4	+	0.321502	0.859857	0.953501	2.0363	2.067	2.7967	1.7411	2.194	2.5899	2.2386	0.49832	3.4188	4.2607	1.3078	2.6558	1.5956	2.5934	2.8938	2.7854	2.8132	1.1112	2.7034	-2.0521	2.774	2.3914	0.79907
BLOC1S5	chr6	-	0.268995	0.894066	0.962939	-1.9466	-4.2714	-4.0413	-4.1316	-3.9303	-3.935	-4.2862	-3.7895	-0.86901	-2.9476	-1.7577	-3.954	-3.5853	-2.5875	-3.2305	-2.4676	-3.7966	-3.5392	-3.9865	-3.5325	-2.7939	-2.9959	-3.8513
BLOC1S6	chr15	+	0.862424	0.505097	0.821183	6.1468	6.3793	6.4172	6.5498	6.004	6.3263	6.2073	6.0058	6.6808	6.0416	6.5814	6.9258	7.0085	6.5858	7.1176	6.9489	6.4401	6.8089	6.4861	6.5285	6.5426	6.1066	6.527
BLVRA	chr7	+	2.61719	0.0695932	0.452593	2.1965	4.127	3.8606	3.8011	5.4317	3.5124	4.7532	3.0888	4.0744	3.7979	4.8671	3.1308	3.1251	3.5109	2.9729	3.1634	3.8686	4.126	3.2041	4.0571	2.9341	3.5243	3.7576
BLVRB	chr19	-	1.19106	0.348422	0.731597	1.4609	2.0277	2.634	0.8608	3.6086	2.1671	1.2132	2.3126	2.0771	2.4407	3.4243	2.0759	2.0172	2.2445	0.68397	1.5499	1.7028	2.2497	1.9674	2.5695	-2.0494	0.91853	1.9376
BLZF1	chr1	+	0.463979	0.761289	0.931042	4.4397	5.3079	4.6319	4.5627	5.1498	4.5562	5.3708	5.7898	5.4388	4.0749	4.3622	5.0086	5.3773	5.1586	3.4102	5.1362	4.9187	4.5963	5.2022	4.9586	4.9521	4.155	5.2919
BMF	chr15	-	9.0361	0.000347589	0.0294447	2.2538	2.9879	3.3291	0.80576	-1.3149	1.0024	2.0297	3.3495	5.3553	3.9157	3.3603	2.3619	0.61516	6.2568	-0.615	2.0223	1.9888	2.2462	3.9143	3.9409	-0.17847	-0.38044	1.0861
BMI1	chr10	+	0.770223	0.55855	0.848221	0.56642	-0.1734	-1.5282	-0.033634	0.16767	0.90001	-1.7732	0.30851	-0.67791	-0.43461	-0.82959	-1.4409	-1.0722	-0.074447	0.86753	-1.5395	-1.2835	-1.0261	-1.4735	-1.0195	-0.2809	-0.48287	0.98366
BMP1	chr8	+	1.84758	0.163719	0.609737	0.33477	0.89041	-0.46441	1.4046	0.56406	1.1158	0.97867	-1.7976	-1.1991	0.6292	0.23423	-0.37713	-0.0084157	-2.1806	1.5688	0.054785	0.3108	-3.1322	-0.4097	1.1223	2.1366	1.8033	-0.63702
BMP10	chr2	-	1.0411	0.413487	0.772128	-0.15155	-1.3768	-1.8836	-0.099522	-1.7727	0.54462	-0.54363	-1.6318	-1.0333	-2.375	-2.7699	-0.21137	-3.0126	-2.0148	-2.6578	-3.4799	-3.2239	-2.9665	-1.0919	-2.9599	-2.2213	-2.4232	-0.95669
BMP15	chrX	+	0.698701	0.602797	0.865123	-0.52585	-3.5876	-3.3575	-3.4478	-0.92459	-1.6662	-3.6024	-3.1057	-2.5071	-2.2638	-2.6588	0.18926	-2.9015	-0.31872	-0.22473	-3.3688	-0.79083	-2.8554	-3.3027	-0.041384	0.2118	-2.3121	-3.1675
BMP2	chr20	+	1.19115	0.348387	0.731597	1.2408	1.6005	0.24567	-2.1666	-0.38037	1.2	-2.3212	1.3454	1.096	1.3393	0.20734	0.33295	-1.6203	-0.62249	1.0565	1.0823	-1.8316	1.5958	2.0659	-1.5675	-0.82894	-1.0309	-1.8863
BMP2K	chr4	+	0.373262	0.824619	0.942501	3.8243	2.4131	1.9758	1.8854	0.8066	3.3522	3.0009	2.2276	3.2622	3.0694	2.2874	3.8085	3.0992	2.512	2.947	2.8312	2.2205	2.0909	2.3353	3.6065	2.5951	3.326	3.2877
BMP3	chr4	+	0.865054	0.503634	0.820127	2.4778	2.9604	1.1201	1.0298	0.4941	2.8114	0.87516	-0.95002	-0.35148	3.3512	2.6668	2.5859	1.5761	0.25198	3.0684	3.4307	1.8503	2.7597	1.1748	1.6289	4.2935	3.0135	1.7955
BMP4	chr14	-	1.21688	0.338241	0.726125	-1.8506	-4.1754	-3.9452	-4.0356	-3.8343	-1.517	-4.1902	-2.1085	0.075017	-2.8516	-3.2466	-0.68802	-1.9043	-2.4914	-1.5495	-3.9565	-3.7005	-1.1212	-3.8905	-1.1146	-2.6979	-0.57794	-3.7553
BMP5	chr6	-	1.05375	0.40759	0.767982	-3.3172	-4.057	-1.505	-3.9173	-3.716	-3.7206	-4.0719	-3.5751	-0.65465	-2.7333	-3.1283	-3.7396	-3.3709	-0.05119	-0.20874	-2.2533	-1.9972	-1.7398	-3.7722	-3.3182	-2.5796	-2.7815	-0.46701
BMP6	chr6	+	1.2666	0.319437	0.716314	2.4204	1.6805	-0.41124	1.0833	-0.30031	3.3955	-0.65622	1.4255	0.43907	0.68236	0.28739	-0.32397	0.044748	1.0425	1.9845	3.0369	2.1554	0.090851	-0.35653	0.097469	0.83608	3.4415	2.1006
BMP7	chr20	-	1.49655	0.244999	0.662942	-2.0408	-1.1957	-2.5505	-2.6409	-2.4396	-0.85925	-1.2105	-2.2987	-0.11524	0.86502	-1.8519	-2.4632	-2.0945	-1.0967	1.7197	-2.5618	-2.3058	-2.0484	-2.4958	-2.0418	0.28176	-1.5052	-0.038635
BMP7-AS1	chr20	+	0.345198	0.843864	0.94802	-4.2631	-5.0029	-4.7728	-4.8631	-4.6618	-1.4965	-5.0177	-4.521	-1.6005	-3.6791	-4.0741	-4.6855	-4.3168	-3.319	-3.962	-4.7841	-4.5281	-4.2707	-4.718	-4.264	-3.5254	-3.7274	-4.5828
BMP8A	chr1	+	5.63143	0.00403842	0.12763	2.8185	3.6466	4.8725	2.4516	0.83476	3.2687	3.4108	1.9371	4.1966	3.1241	2.5321	3.8941	2.4865	4.7241	0.74613	2.4419	3.515	2.2634	2.4614	3.5845	1.8107	0.98069	2.1577
BMP8B	chr1	-	0.523205	0.71996	0.916258	-1.5208	-2.2606	2.2175	1.7861	-0.33456	2.3238	1.425	1.3912	1.1418	1.3851	2.9161	2.1443	0.010498	-0.57668	2.4808	2.2061	1.0216	-1.5284	1.9311	1.6482	3.6092	0.59986	1.3294
BMPER	chr7	+	3.35328	0.0322523	0.334033	-4.4553	-1.4947	-2.6431	-1.8855	-4.8541	0.095496	-1.7505	-4.7132	-1.7928	-0.70147	-1.9444	-2.5558	-0.80857	-3.5112	0.97507	0.44994	-0.32799	-4.4629	-4.9103	-0.063972	-1.3958	-2.3347	-4.775
BMPR1A	chr10	+	1.16293	0.359844	0.737626	1.0634	1.9934	0.55374	0.70437	2.1594	2.0586	0.30876	1.4335	1.6451	0.99527	1.6998	1.8254	0.72022	0.87001	-0.50994	1.4753	2.8936	1.2968	0.84946	2.2469	-1.6584	1.8401	1.5322
BMPR1B	chr4	+	0.889173	0.490375	0.81249	2.4642	3.0045	3.2346	2.2267	2.428	4.3827	2.0721	4.0428	4.6413	4.3282	3.0157	5.0673	4.1267	2.1859	4.3503	4.2651	4.5211	4.5072	2.9023	3.1153	0.39448	5.0505	2.507
BMPR1B-AS1	chr4	-	2.03932	0.131725	0.569495	-3.0643	-3.8041	-3.5739	-3.6643	-3.463	-1.1457	-3.8189	-3.3222	-0.40169	-2.4803	-2.8753	-1.1647	-0.79601	-2.1202	0.044217	-1.2633	0.1302	-3.0718	-1.9343	-1.4803	-2.3266	-0.20665	-3.384
BMPR2	chr2	+	0.679986	0.614752	0.870828	3.8402	3.8844	4.2322	3.9743	4.024	3.9909	3.7592	3.0827	3.4202	3.8214	3.6806	3.4594	4.331	4.116	3.3322	3.854	4.3592	3.9013	3.8605	3.9989	3.4982	3.5667	3.6927
BMS1	chr10	+	0.312246	0.866023	0.955471	7.0635	7.0783	7.1705	7.041	7.2122	7.0696	7.4861	7.4126	7.1631	6.4495	6.9025	7.2383	7.0391	7.6949	7.7173	6.336	7.4152	6.7247	7.3004	7.3681	6.4226	7.6139	7.1643
BMS1P20	chr22	+	0.0424783	0.996256	0.99883	3.9163	3.9649	3.6476	3.6981	2.9967	3.1124	3.0714	3.4719	3.4604	3.1562	2.7613	4.2824	2.7251	4.0639	4.8454	4.3281	3.9644	4.8416	4.0316	4.0002	4.5637	3.9311	4.8189
BMS1P21	chr10	+	0.627476	0.649059	0.8861	-1.3743	-2.1141	-1.147	-3.5593	-3.358	-3.3627	-1.392	-1.6322	-2.6187	-2.3754	-2.7703	-0.57433	-0.69105	-2.0152	-2.6582	-3.4803	-3.2243	-2.9669	-3.4143	-2.9603	-2.2216	-0.10169	-3.279
BMS1P4	chr10	-	0.412832	0.797113	0.937071	4.2231	3.9842	4.4284	3.9612	4.9668	4.2003	3.7629	4.6802	4.1934	4.2886	4.4655	3.7452	4.1694	2.2466	2.4967	3.5288	4.0116	4.16	4.4152	3.0178	4.187	3.8888	4.3653
BMS1P5	chr10	+	2.71889	0.06239	0.433232	2.1483	1.5646	-0.6833	2.0337	1.7496	2.1075	1.819	1.6191	1.8832	2.5571	1.4559	1.3515	1.7202	0.28504	1.5681	1.1419	1.8833	1.7663	2.1788	2.5099	2.149	1.947	2.0569
BMS1P6	chr10	-	1.51354	0.240242	0.662942	2.0154	1.7858	1.1052	1.3252	1.4302	1.4256	-0.083208	1.6673	1.3991	-0.12313	-0.03268	1.4066	0.37675	0.72246	0.97256	1.308	1.4609	1.6073	1.8736	1.7249	1.4091	1.2071	1.5093
BMX	chrX	+	1.75499	0.181992	0.630148	0.50053	-0.7698	-2.1246	-3.8	-2.0137	-2.0183	-3.9546	-1.1359	-2.8593	-1.031	-0.68902	-0.81495	-3.2536	-2.2558	0.27113	-3.7209	-1.8799	-3.2075	-2.0699	-3.2009	-0.14034	-1.0793	-3.5196
BNC1	chr15	-	1.60783	0.215502	0.657602	0.82676	-0.27563	-0.53092	-0.62129	1.7817	-1.1616	0.60262	-2.6011	-2.0025	-1.7592	0.16772	-2.7656	-2.3969	-1.3991	0.76531	-1.2792	-0.28622	-0.028819	-2.7981	-2.3441	1.5644	0.51444	0.14447
BNC2	chr9	-	15.1054	1.40293e-05	0.00384263	2.342	3.0128	2.9826	3.4612	4.0695	4.7155	1.8445	-0.46609	2.5345	2.6128	2.0314	4.2415	4.4146	1.629	5.6907	3.6233	3.9579	2.8595	1.0531	2.5982	3.7445	5.8102	2.2193
BNIP1	chr5	+	5.36099	0.00505775	0.143644	2.9232	3.3288	1.7615	3.7217	5.4401	2.6849	3.4992	4.1287	2.6118	1.6327	3.022	3.4788	4.054	3.4668	5.5636	3.897	3.8427	2.3948	4.2183	2.1258	2.8644	5.6529	3.4418
BNIP2	chr15	-	0.23245	0.91648	0.96997	11.805	12.269	12.559	12.216	11.563	11.926	12.097	12.241	12.246	11.747	12.228	12.452	12.458	11.88	12.79	12.262	12.735	12.364	12.526	12.168	12.159	11.977	12.217
BNIP3	chr10	-	2.57031	0.0732117	0.460472	3.0612	3.7619	3.7138	4.3356	3.8247	3.5509	2.8684	3.2689	3.9637	4.5382	4.2841	3.8612	3.8246	4.3678	4.0992	3.9807	4.0186	4.2159	3.0719	3.0602	3.494	4.6308	4.689
BNIP3L	chr8	+	3.78712	0.0209869	0.275942	5.5295	5.9766	6.0643	6.4784	6.0514	5.9776	5.7343	4.8829	5.9224	6.2456	5.4372	6.4491	6.4408	6.2432	7.2973	6.6285	6.7427	6.3132	6.2615	5.7817	6.168	7.386	6.2849
BNIPL	chr1	+	1.50474	0.242693	0.662942	0.83215	1.4708	1.9074	-0.50487	-0.30356	1.5663	0.56292	1.0597	0.43583	1.4161	1.0211	0.89518	1.2639	2.2617	1.6187	3.1185	1.9457	0.82457	-0.35978	0.83119	0.83283	1.8533	2.4384
BOC	chr3	+	1.22115	0.336586	0.725388	1.3154	1.6751	-2.0016	0.22994	-1.8907	1.2746	0.56076	1.7096	-1.1513	-0.908	-1.303	1.2556	0.039342	-0.54784	-1.1908	0.30899	1.413	0.82241	-0.36194	-1.4929	0.83067	2.2137	0.51027
BOD1	chr5	-	2.25759	0.103176	0.519133	1.8283	3.3255	2.9036	3.7063	3.2661	2.5245	3.2205	1.5704	3.449	3.0643	-0.7901	2.8465	1.2892	2.287	2.492	3.9918	2.8434	3.8713	1.7359	3.4123	3.459	3.0161	2.9492
BOD1L1	chr4	-	1.23511	0.331225	0.721561	7.5811	7.4054	7.4737	7.4255	8.5434	8.0068	7.1495	7.2655	7.1466	7.5016	7.4552	7.6442	7.3597	7.1007	8.0925	7.8439	7.3607	7.8507	7.3558	7.1172	7.3797	7.4888	7.8928
BOD1L2	chr18	+	1.07327	0.398647	0.760724	-1.4973	-0.36267	-3.592	-3.6823	-3.481	0.60181	-3.8369	-3.3402	-2.7416	-0.17642	-2.8933	0.19576	-3.136	-2.1382	-2.7812	-3.6033	0.7402	-0.76794	-3.5373	-0.76132	-2.3446	-2.5466	-1.0801
BOK	chr2	+	5.55427	0.00430395	0.131761	-3.99	-3.1448	-4.4997	-1.4201	0.0035869	-4.3934	-4.7446	-1.078	-3.6493	-3.4061	-3.801	-2.0905	-1.2363	-3.0459	-1.3669	-0.81054	-1.933	-3.9976	-4.445	-2.406	-1.6674	0.24613	-2.7247
BOK-AS1	chr2	-	0.245839	0.90843	0.96779	1.5649	-0.75986	-0.52972	-0.62009	-0.41879	-0.42341	-0.7747	-0.27795	2.6425	0.56389	0.16892	3.017	1.5112	0.92406	0.28108	-0.54104	-0.28502	-0.027622	-0.47501	-0.021004	0.7176	0.51564	-0.33976
BOLA1	chr1	+	3.45734	0.029048	0.319332	2.4681	2.4118	3.6005	3.1635	3.5948	2.9976	3.4372	1.0727	2.7185	3.052	3.9165	2.2108	2.1249	3.322	0.53219	3.0112	2.6506	3.2988	1.2167	2.7803	3.0193	0.28132	3.3328
BOLA3	chr2	-	0.548179	0.702706	0.908835	1.7277	1.4734	1.4322	0.39072	1.6393	0.38095	0.72155	0.73287	1.125	-2.3322	0.44277	1.7908	0.93709	1.7284	-0.29307	0.81081	1.8633	0.77674	0.32936	2.0371	0.62888	-0.058511	1.1565
BOLA3-AS1	chr2	+	0.862037	0.505313	0.821236	2.0719	1.7682	1.5622	1.2913	1.6155	1.1254	0.39973	0.89648	1.5981	1.9376	1.2323	1.5317	0.046248	2.2978	1.2242	1.236	1.8624	1.7495	0.33684	1.4429	0.30706	2.5499	2.4196
BOLL	chr2	-	0.286589	0.882829	0.960059	0.14063	-1.3361	0.47895	0.67809	-2.58	-0.26274	0.97094	-2.4392	-1.8407	-1.5974	-1.9923	0.56623	0.08695	0.34777	-0.29521	-0.38036	-2.4463	1.2706	-0.31433	-0.59729	0.14131	1.5243	-2.501
BOP1	chr8	-	0.931061	0.468036	0.801056	1.25	0.062679	1.4772	0.99094	1.3366	-0.25295	1.5426	1.3331	0.85363	1.0969	1.6195	0.090591	1.6817	-1.7128	-0.033892	-0.0080098	0.53751	0.14284	1.4117	0.51203	-1.9193	0.20067	-0.65473
BORA	chr13	+	1.98863	0.139485	0.582543	4.4167	4.9649	5.301	4.9603	3.8012	4.5178	5.5845	4.7549	5.5599	5.7242	4.7941	4.0599	5.757	4.8888	4.7179	5.412	5.0653	5.2117	5.478	5.676	5.0857	5.0807	5.0458
BPESC1	chr3	+	0.810354	0.534774	0.836785	0.67219	-2.1831	-1.216	-1.3064	-3.427	0.26882	-3.7829	-3.2862	-0.36568	0.36304	-0.51736	0.0087851	-3.0819	-2.0842	0.44279	-0.37932	-1.7083	-3.0358	-1.8983	-1.4442	-2.2906	-2.4926	-0.17804
BPGM	chr7	+	1.97876	0.141052	0.583425	3.3026	4.6279	3.1177	6.9357	7.6619	3.2462	6.2419	4.3639	3.1466	3.2224	5.4453	4.538	5.4663	3.7501	4.7938	4.6839	6.1761	2.9123	4.178	4.6973	5.0885	5.3758	3.2622
BPHL	chr6	+	2.52705	0.0767302	0.469489	-2.4517	-2.403	-1.4666	-2.8107	-4.7249	-3.9926	-2.0219	-6.169	-3.2486	-2.5198	-1.6347	-1.81	-2.5054	-4.967	-5.61	-1.9086	-2.7167	-3.5968	-4.0442	-2.2117	-3.5885	-5.3755	-1.9829
BPI	chr20	+	0.128312	0.970172	0.989578	-3.2636	-4.0034	-2.1883	-3.8636	-3.6623	-2.082	-4.0182	-1.1995	-2.9229	-2.6796	-3.0746	-3.6859	-3.3172	-2.3195	-2.9624	-2.1996	-1.9436	-3.2711	-3.7185	-1.6796	-2.5259	-2.7279	-3.5833
BPIFA1	chr20	+	2.86173	0.0536007	0.407814	-4.5607	-3.7155	-3.4854	-5.1607	-4.9594	-4.9641	-3.7304	-4.8186	-4.22	-3.9767	-4.3717	-4.9831	-4.6144	-3.6166	-4.2596	-5.0817	-4.8257	-4.5683	-5.0156	-4.5616	-2.2381	-2.44	-4.8804
BPIFA2	chr20	+	0.223402	0.921803	0.971886	-0.37862	-1.8554	-1.6253	-3.3006	-3.0993	-0.29656	-3.4552	-2.9584	-2.3599	-2.1166	-2.5116	0.33649	-2.7542	-1.7564	-2.3994	-3.2215	-1.3806	-1.1232	-3.1555	0.10585	-1.9629	-0.5799	-3.0203
BPIFA3	chr20	+	1.04113	0.413471	0.772128	0.6059	-3.3038	-3.0737	-3.1641	-2.9628	-0.16004	-3.3187	-2.8219	-2.2234	-1.9801	-2.3751	-0.66449	-0.29578	-1.6199	0.059025	-3.085	-2.829	-2.5716	-3.019	-0.24305	-0.24141	-0.44338	-1.2988
BPIFA4P	chr20	+	0.957499	0.454385	0.794119	0.71903	-3.1907	-0.63864	-3.0509	-1.2647	-2.8543	-3.2055	-2.7088	-0.52529	-1.867	-2.2619	-1.2883	-2.5046	-1.5068	-0.56481	-2.9719	-1.1309	-0.87351	-1.3209	-0.12993	-1.7132	-0.33025	-2.7706
BPIFB1	chr20	+	0.39796	0.807487	0.938374	0.031758	-1.445	-1.2149	-2.8902	-1.1039	0.47639	-1.4599	-2.5481	0.3724	-1.7062	-2.1012	-2.7126	-2.3439	-1.3461	-1.9891	-0.0038102	0.61478	-0.71279	-2.7451	-2.2911	-1.5525	0.56744	-2.6099
BPIFB2	chr20	+	0.602278	0.665889	0.89397	2.5353	1.7955	2.0256	1.9352	2.1366	2.1319	1.7806	2.2774	2.8759	3.1192	2.7243	2.1129	2.4816	3.4794	2.8364	4.3362	2.2703	4.1127	2.0803	2.5343	4.8579	3.071	2.2156
BPIFB3	chr20	+	0.181428	0.945046	0.980168	-2.2354	-4.5601	-4.33	-4.4204	-4.2191	-2.6387	-4.575	-4.0782	-1.8947	-3.2364	-3.6314	-4.2427	-3.874	-1.2913	-3.5192	-4.3413	-2.5003	-3.8279	-4.2753	-2.2363	-3.0827	-3.2846	-4.14
BPIFB4	chr20	+	4.1975	0.0141967	0.228211	-2.1543	-2.8941	-2.664	-1.1694	-0.96806	-2.5576	-2.9089	-2.4122	-1.8136	-1.5703	-1.9653	-2.5767	-2.208	-1.2102	-0.2682	-2.6753	-0.83429	-2.1619	-2.6092	-2.1552	0.16833	-0.033636	-2.474
BPIFB6	chr20	+	0.739972	0.576979	0.856447	-2.6579	-3.3977	-3.1676	-3.258	-3.0566	-3.0613	-3.4126	-2.9158	-2.3173	-2.074	-2.4689	-1.4953	-2.7116	-1.7138	-2.3568	-3.1789	-2.9229	-2.6655	-3.1129	-2.6589	-1.9203	-0.53726	-1.3927
BPIFC	chr22	-	1.50533	0.242528	0.662942	-2.2324	-1.3872	-2.742	-2.8324	-1.0461	-4.2207	-1.402	-4.0752	-1.8917	-0.91145	-1.3064	-2.6547	-1.5491	-2.8732	-1.9312	-1.531	-2.4973	-3.8249	-4.2723	-3.8183	-3.0797	-0.11171	-4.137
BPNT1	chr1	-	1.72419	0.18853	0.63594	5.1914	4.6684	4.1161	4.5914	4.7125	4.7618	4.842	3.5654	5.2134	4.7623	4.5167	3.8572	4.6101	5.1224	1.868	3.9421	4.575	4.8324	4.5119	5.0254	3.7785	4.1421	4.0546
BPTF	chr17	+	1.57814	0.222998	0.661189	8.0909	8.3169	8.5899	8.5168	8.5545	8.4938	8.2339	8.0247	7.9421	8.5275	7.9308	8.1773	8.0815	8.134	7.747	8.6955	8.0436	8.8192	7.9126	7.7723	7.6044	7.7533	8.6499
BRAF	chr7	-	1.27369	0.316838	0.714017	3.9451	4.0777	4.3079	4.0909	3.8638	4.3395	3.5431	3.7734	3.4728	4.1214	3.8396	4.1586	4.0188	4.1522	4.2462	3.6306	4.1969	4.3581	4.2622	3.2793	4.0179	4.6082	4.0788
BRAP	chr12	-	2.02194	0.134334	0.573596	4.3267	4.3528	4.7032	4.0564	4.156	4.0624	4.3641	4.559	3.4299	4.1996	3.8047	4.0935	4.5295	4.5413	4.7669	4.1708	4.084	4.1401	4.2368	4.4648	4.8596	4.3406	4.5674
BRAT1	chr7	-	3.90563	0.018718	0.261871	3.8778	3.8657	4.339	4.0467	2.0051	3.6885	4.4288	3.6653	5.2583	5.147	4.0667	4.197	3.2677	3.9646	2.3424	3.2112	2.3749	3.4436	2.8321	3.4188	3.3221	2.4019	2.8961
BRCA1	chr17	-	2.42228	0.08603	0.488985	3.1149	4.4733	3.978	4.1719	2.9853	3.6549	5.1989	4.0793	4.2362	3.6988	4.2472	3.0795	3.5571	2.861	2.6541	3.8783	3.8683	4.0887	3.5242	5.1046	3.9934	3.9197	4.3552
BRCA2	chr13	+	1.71401	0.190745	0.638523	3.902	3.2538	2.3523	3.1871	3.8393	2.358	3.5916	4.3033	3.0668	2.0995	3.2335	2.6781	4.2214	2.9451	2.7535	2.4045	2.4964	0.90227	3.9812	3.4621	3.6317	1.0094	2.5095
BRCAT107	chr5	-	0.265711	0.896135	0.96394	-0.34221	-3.404	-1.5889	-0.45683	-3.0629	-0.26015	-1.8338	-1.3371	-2.3235	-0.49524	-2.4752	-3.0865	-0.39589	-1.72	-0.77806	-3.1851	-2.9291	-2.6717	-3.1191	0.14226	-1.9265	-2.1285	-1.3989
BRCAT54	chr5	-	0.372837	0.824912	0.942565	0.49862	0.83681	-3.181	-0.94943	-1.4851	1.0128	-0.6186	-2.9292	-2.3307	1.6131	-2.4823	-0.28634	-2.725	-1.7272	-0.048257	-3.1923	1.5873	-2.6789	-3.1263	-0.35034	-1.9337	0.1863	0.91587
BRCC3	chrX	+	1.89715	0.154735	0.598304	4.9406	3.9113	5.0895	4.8054	4.6998	4.5372	4.9037	5.0584	4.8701	5.1448	5.0308	5.5002	4.1968	4.6937	3.9953	4.867	4.6271	4.8085	5.0344	4.9156	5.0261	4.2298	4.8
BRD1	chr22	-	0.420304	0.791889	0.937071	4.1885	4.6826	5.1215	4.7148	2.5942	4.7334	3.9135	4.0846	5.4983	4.8895	4.4175	4.6498	3.7664	4.8157	6.7952	3.9272	3.7045	4.0535	3.9588	3.9685	4.2683	6.4753	5.0319
BRD2	chr6	+	0.48484	0.746686	0.925854	6.5709	6.3165	7.2836	5.9709	6.3527	8.2379	5.6098	5.2135	7.8626	8.6742	6.5534	6.1485	4.9323	5.9301	7.3575	7.6976	6.647	6.9044	6.7326	6.3635	5.7236	8.1539	7.2023
BRD3	chr9	-	3.69969	0.0228535	0.287817	4.0943	4.3056	4.8496	4.4311	3.6107	4.6702	4.3914	3.8364	3.7132	4.9827	4.2924	4.3064	3.8963	4.3317	2.9666	3.9641	4.4988	4.6854	3.2768	4.3138	4.6361	2.5596	4.7492
BRD4	chr19	-	1.29986	0.307428	0.708584	5.2966	5.7477	5.3258	5.6551	5.545	5.315	4.4864	5.9401	5.7919	5.438	5.2495	5.4131	4.5594	5.642	5.296	5.2375	4.1617	5.9361	5.6215	5.0596	4.3938	5.1487	5.7247
BRD7	chr16	-	2.88762	0.0521559	0.402867	3.7892	3.8285	2.6121	4.9838	4.7301	3.5538	3.8746	3.2576	2.9995	2.2812	3.8672	3.6269	3.9956	2.7858	4.0173	3.6426	4.7001	3.4642	3.0605	3.5145	3.6789	3.7664	3.1958
BRD7P3	chr6	+	1.12512	0.375757	0.747977	1.3871	1.6089	3.0725	2.2116	1.3843	3.4501	2.3618	1.7393	1.5673	2.367	1.4156	0.96474	2.5118	-0.33173	3.7441	3.1574	2.8966	2.5579	1.8937	1.0451	1.5773	4.0147	2.1049
BRD8	chr5	-	5.43277	0.00476202	0.138907	6.8793	7.6311	7.3167	7.2725	5.977	7.0258	7.0337	6.8471	6.9524	6.9724	6.8955	7.2454	6.9387	7.3326	5.0128	7.296	7.4793	6.8986	6.5036	7.7183	6.9216	4.5895	7.1581
BRD9	chr5	-	0.711018	0.595012	0.863476	3.4175	3.2028	3.7	3.7267	4.4814	4.066	3.9635	3.6847	3.8924	3.1675	2.6412	2.9951	3.6787	4.2895	3.3153	3.2114	1.2544	3.5442	3.4876	2.7029	3.4415	3.8051	4.248
BRDT	chr1	+	2.13051	0.118891	0.549821	5.3079	5.2201	5.1608	3.4854	4.9091	4.4191	4.9158	4.5646	5.1631	5.8918	2.6895	2.0781	4.0318	3.4446	7.5565	5.68	4.5575	5.6629	4.3675	4.0845	5.5601	5.8436	2.1808
BRDTP1	chrX	-	0.68978	0.608477	0.868294	-1.9201	-2.6599	-2.4298	-2.5202	-2.3189	0.84642	-2.6748	-2.178	1.2279	-1.3362	-0.14621	-2.3425	-0.38885	-0.97603	-1.619	-2.4411	-2.1851	-1.9277	-2.3751	-1.9211	-1.1825	2.075	-2.2399
BRE	chr2	+	0.888054	0.490983	0.812952	5.5391	5.0956	5.3379	5.673	6.159	4.7232	5.5627	5.4503	5.0555	4.1453	4.7355	5.2725	5.6545	4.6187	5.0933	5.6783	5.6183	5.252	5.7909	5.4771	5.2542	5.0215	5.8118
BRE-AS1	chr2	-	0.733347	0.581071	0.857503	-2.6884	-1.8432	-0.8761	-3.2884	-0.27974	-3.0917	-0.63565	-0.62433	-2.3477	0.21751	-0.17747	-0.78882	-2.742	1.4257	3.6789	-0.88742	-2.9533	-0.37401	-3.1433	-2.6893	-1.9507	-2.1527	-3.0081
BREA2	chr8	+	2.73101	0.0615871	0.430913	-2.6921	-3.4319	-3.2018	-3.2922	-3.0909	-3.0955	-1.8618	-2.95	-2.3515	-2.1082	-2.5032	-3.1145	-2.7458	-1.748	-2.391	-3.2131	-2.9571	-0.37777	-3.1471	-2.6931	-1.9545	-0.57147	-3.0118
BRF1	chr14	-	0.284468	0.884197	0.96047	3.1079	2.0167	2.1437	3.2757	1.8921	3.5175	3.4476	2.4986	3.5245	3.1263	3.9203	1.383	3.5727	2.0125	3.244	1.7698	2.1571	2.4145	2.3015	1.985	3.1597	2.3411	3.6011
BRF2	chr8	-	1.84437	0.164319	0.610472	1.5774	2.122	1.1399	2.2618	3.5727	1.2462	1.8041	3.0675	2.655	1.5198	1.8385	1.7025	1.9662	1.3236	2.1477	2.4292	1.8599	1.3288	2.8705	2.5948	1.9838	3.0945	1.9496
BRI3	chr7	+	1.57909	0.222757	0.660711	0.41711	0.89969	-1.6775	1.6915	3.7188	1.2361	1.5369	0.89618	1.9801	-0.58392	-0.97889	1.5797	1.1004	-0.22375	2.5927	1.4811	0.8891	1.1465	-0.037852	0.41615	-0.4302	-0.63217	0.83436
BRI3BP	chr12	+	3.5133	0.0274697	0.310195	-1.6949	-2.4347	-0.61964	0.026946	0.22825	-0.51334	-0.12766	-1.9528	1.8156	0.47397	-1.506	1.0526	-1.7486	-0.75083	0.19115	0.106	-1.9599	-0.11755	-0.56493	-0.11093	-0.95728	-1.1593	-2.0146
BRICD5	chr16	-	1.0838	0.393899	0.757304	-0.73347	-0.73632	-2.8281	0.78195	-2.7172	-0.39988	-3.0731	-2.5763	0.34413	-1.7345	0.19245	-2.7408	-2.3721	0.21063	-2.0173	-2.8394	-2.5834	-0.74105	-2.7734	0.0025333	-1.5808	-1.7828	-0.31622
BRINP1	chr9	-	1.23062	0.33294	0.722537	0.82915	-0.75866	-0.52852	-2.9408	-2.7395	-0.42222	-3.0954	0.20868	-2.0001	-1.7568	0.17011	-0.44124	-0.80949	0.18829	0.7677	-2.8618	0.2016	-2.3484	-2.7957	0.46562	-1.6031	-1.8051	0.79894
BRINP2	chr1	+	1.75637	0.181705	0.630148	-0.092997	-1.5698	-1.3396	-0.69305	-2.8137	-1.2333	-3.1696	-2.6728	-2.0743	-1.831	-2.226	0.33261	0.70132	-1.4708	0.69355	-0.12857	-1.0949	0.38485	-2.8699	1.0435	1.1301	1.5802	-1.1497
BRINP3	chr1	-	0.0863702	0.985567	0.994646	-1.8951	-4.2198	0.40262	-4.0801	-3.8788	-1.5615	-4.2347	-3.7379	-3.1394	-0.57416	-1.7061	-3.9024	-1.9487	-0.95096	-3.1789	-0.30058	-1.4231	-0.68024	-2.35	-3.481	-2.7424	-0.62241	-3.7997
BRIP1	chr17	-	0.847342	0.513555	0.824742	0.42267	0.18981	0.30892	1.001	-1.9021	1.654	1.8295	1.3431	0.60284	-3.2413	1.493	0.61033	-1.0716	1.2063	0.72379	1.0113	0.86396	0.074053	0.67397	0.080671	0.082313	2.068	-0.057514
BRIX1	chr5	+	0.911227	0.478504	0.805931	4.1166	3.8503	3.0271	3.655	5.4095	3.4398	4.3877	4.4745	3.9676	2.626	4.1291	3.3697	3.7895	4.0503	4.8457	3.4879	4.3837	3.8849	4.4911	3.8671	2.5933	4.3535	3.5968
BRK1	chr3	+	0.262563	0.898108	0.964968	11.278	11.328	11.346	10.689	12.623	10.966	10.926	10.852	11.101	11.212	11.023	11.19	11.133	11.207	10.873	11.082	11.446	11	11.303	11.283	10.965	10.88	11.255
BRMS1	chr11	-	0.439148	0.778693	0.935709	5.8467	6.1239	6.1363	6.1946	6.0518	6.0767	6.5669	6.388	6.1874	5.9177	6.3957	6.0131	6.1353	5.9107	5.667	5.6858	5.6911	5.5087	6.0397	6.17	5.8625	5.8031	5.7182
BRMS1L	chr14	+	0.86522	0.503542	0.820085	0.67815	2.5417	0.86036	2.7527	0.97129	2.5967	1.7149	1.7642	2.2726	-0.11642	1.0736	1.9816	1.4476	2.9662	2.7051	2.2896	2.139	2.5247	1.4769	1.5003	1.1748	3.4907	1.9434
BROX	chr1	+	0.650913	0.633612	0.879805	5.4303	5.3884	5.6431	5.2853	3.7444	5.2699	4.8049	4.6597	5.1518	5.4891	5.1786	5.4052	5.6123	5.2961	5.3925	5.3	5.9189	5.4169	4.6935	5.6379	5.6957	5.2077	4.9103
BRPF1	chr3	+	1.28387	0.313144	0.712305	8.5814	7.5751	7.8865	7.7961	8.7501	8.4029	7.9909	8.1383	7.8324	8.2821	8.01	8.0128	8.6284	7.2379	8.6973	7.7077	7.6693	8.1295	8.3807	8.6148	7.4676	7.2656	8.0364
BRPF3	chr6	+	2.24948	0.10411	0.521822	5.8988	6.5043	6.8592	5.8758	7.2628	5.7935	5.8999	6.1531	5.6662	6.8557	6.1794	6.1456	6.3237	6.2697	7.164	6.0169	5.9698	7.3783	6.1424	6.4749	6.8955	5.93	6.7879
BRS3	chrX	+	0.480197	0.749933	0.927476	2.1878	1.9785	0.83012	-1.5822	-1.3809	1.7844	-1.7368	-1.24	-0.64149	-0.3982	-0.79318	0.18043	-1.0358	-0.038037	-0.68102	-1.5031	1.5602	-0.98971	-1.4371	-0.9831	-0.24449	2.3609	-1.3019
BRSK1	chr19	+	0.437916	0.779557	0.935709	-3.1068	-3.8466	-3.6165	-3.7069	-3.5055	-1.9252	-3.8615	-1.7797	-2.7662	-0.9379	-2.9178	-3.5292	-3.1605	-2.1627	-1.2207	-1.3059	-3.3718	-3.1144	-3.5618	-1.5228	-2.3692	-2.5711	-3.4265
BRSK2	chr11	+	0.495836	0.739004	0.923484	-1.4479	-4.5096	-4.2795	-2.0479	-2.5836	-1.8513	-4.5245	-4.0277	-3.4292	-3.1859	-1.9959	-4.1922	-3.8235	-2.8257	-3.4687	-2.7059	-4.0348	-3.7774	-4.2248	-3.7708	-3.0322	-3.2341	-4.0895
BRWD1	chr21	-	1.21258	0.339918	0.726622	4.8306	4.787	5.4993	5.2129	4.4083	5.5891	4.749	4.6761	4.6951	5.5437	4.8929	5.2363	5.1808	4.9562	5.5071	5.5583	4.9765	5.3962	4.8716	4.5187	4.8605	5.2498	4.9461
BRWD1-AS1	chr21	+	2.83988	0.0548534	0.411376	-2.396	-1.5509	-2.9057	-1.4111	0.012592	-0.47746	-3.1507	-2.6539	-2.0554	-0.22712	-2.2071	-2.8184	-0.12777	-1.4519	0.22703	-2.917	-2.661	-2.4036	-2.851	-2.397	-1.6584	-1.8603	-2.7157
BRWD1-IT2	chr21	+	0.21261	0.928016	0.974124	-4.0903	-4.8301	-2.2781	-4.6904	-4.4891	-2.1718	-4.845	-2.0263	-3.7497	-3.5064	-3.9014	-4.5127	-4.144	-3.1462	-3.7892	-2.2894	-4.3553	-4.0979	-4.5453	-4.0913	-3.3527	-3.5546	-4.41
BRWD3	chrX	-	1.75061	0.182907	0.630148	9.2289	9.4415	9.8533	9.9243	9.3048	10.724	9.2843	9.4724	9.2335	9.7749	9.2172	9.8526	9.8971	9.1157	10.664	10.703	9.6858	9.9203	10.007	9.4689	9.1916	10.068	10.094
BSCL2	chr11	-	0.956028	0.455135	0.79488	0.94098	2.5231	1.2793	3.1483	2.7439	2.9706	1.9519	1.5311	-1.0403	2.3729	2.8955	0.51858	2.4723	2.7331	-1.0798	2.346	1.8135	1.7814	0.48601	1.4254	2.1641	-0.84527	1.4693
BSDC1	chr1	-	7.10064	0.00129442	0.0639456	5.7763	5.6654	5.7286	5.8415	5.9365	5.9374	5.1084	5.6354	5.6509	5.4354	5.3453	5.7679	6.0679	5.0689	6.4098	5.8307	5.7085	5.4719	5.6794	5.7088	5.8815	6.3599	5.8082
BSG	chr19	+	0.625983	0.650049	0.886388	5.508	5.6954	5.6867	5.5201	5.7789	5.6363	5.5403	5.1253	5.8487	5.8304	5.5392	6.258	5.3295	5.5179	5.087	4.3134	5.3579	4.6222	4.1748	5.2455	5.8131	5.7086	4.5384
BSN	chr3	+	5.9799	0.0030447	0.108148	1.4026	-1.6591	0.89292	-0.29699	1.0039	1.9503	0.20049	0.40773	-0.57869	-1.9204	-2.3153	0.9802	1.1425	-1.5602	1.7037	1.0622	-0.44734	-2.5119	1.2887	0.66467	1.9338	2.2793	-0.50208
BSN-AS2	chr3	-	1.95225	0.145352	0.584418	-2.0386	-2.7784	0.91113	-2.6387	-0.11544	2.0816	-2.7933	-2.2965	0.62394	0.13027	-1.8497	0.99841	0.22962	-1.0945	0.58442	-0.97466	-0.71865	-2.0462	-2.4936	-0.45463	-1.301	1.667	-2.3583
BSND	chr1	+	1.59983	0.217497	0.657602	-2.3099	-3.0497	-1.2346	-2.9099	-2.7086	-2.7133	-3.0645	-2.5678	-1.9692	-1.726	-2.1209	-2.7323	-2.3636	-1.3658	-2.0088	-2.8309	-2.5749	-2.3175	-2.7649	-2.3109	-1.5722	0.54772	-2.6296
BSPH1	chr19	-	2.71236	0.0628276	0.43468	-1.857	-2.5968	-0.78174	-2.4571	-2.2558	-0.67543	-2.6117	-2.1149	-1.5164	-1.2731	-1.6681	-2.2794	-1.9107	-0.91292	2.1445	-2.378	-2.122	-1.8646	-2.312	-1.858	0.46559	1.0006	-0.59178
BSPRY	chr9	+	3.22372	0.0367921	0.350307	1.6246	-2.8156	-2.5855	1.4116	1.6129	2.3788	0.62896	-2.3337	1.4347	-1.4919	1.5726	2.6311	1.0404	-1.1317	1.3952	2.4476	2.6134	0.23853	-0.20886	0.24515	2.3623	-1.5401	1.0639
BST1	chr4	+	0.81546	0.531805	0.835517	-2.6301	-3.3699	-4.7247	-2.4931	-2.2918	-4.6184	-4.9697	-4.4729	-3.8744	-2.0461	-4.0261	-4.6374	-4.2687	-1.686	-1.592	-2.4141	-4.48	-4.2226	-4.67	-4.216	-1.8924	-3.6793	-4.5347
BST2	chr19	-	0.93884	0.463983	0.79844	7.1613	7.0335	6.0771	6.5992	9.4627	5.373	7.425	8.1125	6.4448	5.4137	7.2948	6.2522	7.5555	5.6564	4.4926	5.2966	6.4407	5.6915	7.7435	7.2443	7.2409	4.3246	6.0679
BSX	chr11	-	1.96085	0.143942	0.583425	-2.3099	-3.0497	-2.8196	-2.9099	-2.7086	-2.7133	-3.0645	-2.5678	-1.9692	-1.726	-2.1209	-2.7323	-2.3636	-1.3658	-0.42381	-2.8309	-2.5749	-2.3175	-2.7649	-2.3109	-1.5722	-1.7742	-2.6296
BTAF1	chr10	+	0.232765	0.916293	0.969893	7.3172	6.8061	7.2572	7.0511	5.9065	7.5447	6.9585	7.6269	7.4147	7.658	7.2247	7.3561	7.0392	7.3277	8.728	7.4322	6.9007	7.6435	7.2582	7.1558	7.542	8.5395	7.5213
BTBD1	chr15	-	0.112903	0.976344	0.991624	8.3163	8.614	9.4414	8.5128	8.062	9.8549	9.0234	9.3445	8.657	8.7398	9.3306	9.3184	9.441	9.1555	10.268	8.6767	8.7576	9.3707	9.5754	8.6322	8.8935	8.7471	7.9451
BTBD10	chr11	-	1.01747	0.424701	0.778236	3.3958	3.5506	3.1668	3.6588	2.876	3.3507	3.7394	3.6399	2.9267	3.39	3.2604	3.7026	3.6852	3.5302	2.7816	3.3768	3.6464	3.4637	3.2839	3.7682	3.8801	2.2669	3.0369
BTBD11	chr12	+	8.58979	0.000463173	0.0353488	1.248	2.655	2.0184	3.7713	4.7561	2.5608	1.7734	-1.8173	0.36621	-0.97546	-1.3704	1.7186	4.7268	-0.6153	3.871	2.3119	3.5332	-1.567	1.1556	1.6096	4.0362	3.9305	-1.8791
BTBD16	chr10	+	1.61212	0.21444	0.657602	2.7843	4.3664	2.2746	2.1843	5.1929	3.9659	2.0297	2.5264	4.7099	3.3683	2.9733	2.3619	2.7306	3.7284	3.0854	4.5853	4.1043	5.0987	2.3294	4.3683	5.8439	4.905	2.4646
BTBD17	chr17	-	0.465825	0.759995	0.930829	-1.0025	-3.3273	-3.0971	-3.1875	-2.9862	-2.9908	-3.3421	-2.8453	-2.2468	-2.0035	-0.81352	-1.4249	-1.0562	-1.6433	-2.2863	-3.1084	-2.8524	-2.595	-3.0424	-2.5884	-1.8498	-2.0518	-2.9072
BTBD18	chr11	-	1.07211	0.399171	0.761313	1.5662	1.9044	0.38915	0.85517	1.1675	0.80031	0.58027	0.2539	1.7959	1.0957	-0.67775	0.63689	1.15	-0.65958	1.1999	0.68268	0.0058153	-0.38886	0.056838	0.51084	0.71893	2.205	0.73957
BTBD19	chr1	+	0.712208	0.594263	0.863037	0.88518	-1.7291	-3.0839	-1.5893	-2.973	-2.9776	-1.7439	-2.8322	-2.2336	-1.9903	-2.3853	-2.9966	-2.6279	-1.6302	-0.68817	-3.0952	-2.8392	-0.99687	-3.0292	-2.5752	-1.8366	-2.0386	-2.894
BTBD2	chr19	-	2.03895	0.13178	0.569495	5.3783	5.9186	5.7617	7.2563	6.9271	6.4155	7.1738	6.2199	7.1595	6.6143	7.4037	7.1027	5.3246	5.8369	6.5725	5.2198	4.6279	6.4702	2.116	5.7399	7.009	6.2765	6.1581
BTBD3	chr20	+	1.42338	0.26659	0.675931	1.9935	0.54516	0.7753	0.18535	-0.77088	-0.22802	1.7727	0.95492	0.35553	-3.4886	1.0706	-1.6876	-0.42582	0.57196	0.8724	0.16131	-1.1676	1.1293	1.7392	2.1932	-0.16501	1.107	-0.30483
BTBD6	chr14	+	3.75834	0.0215822	0.280013	1.3897	0.46934	1.9219	0.40265	2.6849	0.59933	0.93992	-1.3707	1.3433	1.0561	1.3981	1.9243	0.94902	1.4163	1.5103	2.5626	0.20721	1.2016	-3.1527	1.0017	1.2098	1.5384	1.3749
BTBD7	chr14	-	1.28907	0.311275	0.711011	2.2204	0.25821	-1.0966	0.39798	1.8217	-0.99031	-1.3416	-0.84484	-0.24629	-0.0029999	-0.39797	2.1606	-0.64062	0.35716	2.5215	-1.1079	-0.85191	1.7274	-1.0419	-0.5879	0.15071	2.7561	-0.90665
BTBD8	chr1	+	1.4424	0.260799	0.671433	2.8679	2.4329	2.663	2.4283	3.7392	3.7346	3.3833	3.0461	0.70601	3.2712	2.1393	3.4873	1.8966	-0.27549	1.8889	2.9033	3.1593	3.8172	3.2796	2.4799	4.1619	2.1234	1.9201
BTBD9	chr6	-	3.33069	0.0329978	0.336164	6.1008	6.9695	6.2847	6.7683	6.6751	6.5573	6.1253	6.816	5.9843	6.1778	6.0997	5.6424	6.5528	5.9145	7.9386	6.6063	6.8269	6.5989	5.7154	6.6055	7.0378	7.7313	5.4636
BTC	chr4	-	0.769303	0.559104	0.84835	-0.15458	-2.4794	-0.37475	-3.9246	-3.7232	-2.1429	-4.0792	-3.5824	-2.9839	-2.7406	-3.1355	-3.7469	-3.3782	-2.3804	-1.4384	-0.67558	-1.2676	-3.3321	-3.7795	-3.3255	-1.0019	-2.7888	-1.3223
BTD	chr3	+	0.907298	0.480601	0.807257	1.0293	3.0969	4.7506	3.7351	5.1117	5.0183	4.0473	3.6239	2.8439	4.1158	3.0928	3.88	3.6386	4.0889	3.6524	3.9678	3.6168	3.9179	4.1459	2.9029	2.845	4.2777	3.8065
BTF3	chr5	+	0.590138	0.674074	0.897191	12.154	11.987	12.181	11.595	12.817	11.464	11.985	11.605	11.615	11.651	12.137	11.306	11.315	11.995	12.358	11.816	12.072	11.966	12.086	12.031	10.855	12.069	11.957
BTF3L4	chr1	+	2.96484	0.0480927	0.38819	10.572	10.239	9.2172	10.288	9.0998	9.4999	10.338	10.619	9.9194	9.9381	10.007	10.39	9.36	10.549	10.141	10.09	10.58	10.442	10.809	10.235	10.236	9.4285	10.401
BTF3P11	chr13	+	1.72342	0.188698	0.636378	-1.1893	1.5303	-0.11402	-0.20439	1.2193	1.8668	0.8634	0.13776	-0.84866	-0.60537	-1.0003	1.1957	1.0789	-0.2452	-0.88818	1.0971	0.86765	-1.1969	1.1631	-1.1903	2.7183	-0.65362	-1.509
BTG1	chr12	-	1.87722	0.158284	0.601794	6.9091	7.3352	8.3614	7.945	7.1531	8.4271	7.2895	7.2009	7.7519	8.5984	7.6082	8.5522	7.5342	8.1417	8.5529	7.7866	7.8385	7.8103	7.2092	6.472	7.0242	7.705	7.8118
BTG2	chr1	+	2.5053	0.0785682	0.472644	5.8131	6.9777	6.6305	6.2617	6.8222	5.8772	6.7046	7.2822	5.7882	6.3001	6.2677	5.843	7.2437	6.2208	9.7254	6.6025	6.5297	6.9373	6.8085	6.7124	6.1305	8.5169	7.0071
BTG3	chr21	-	3.30189	0.0339753	0.339318	4.0013	4.215	3.4916	4.5153	6.1905	3.0755	4.691	4.7525	5.1571	3.7733	3.7691	4.4146	4.5386	4.7913	7.1253	4.2954	5.2842	3.6206	3.984	4.7518	4.5436	6.2047	4.6162
BTG4	chr11	-	0.473277	0.754776	0.928886	2.0349	2.88	1.5252	1.4348	1.6361	3.9534	1.2802	1.777	2.3755	2.6188	2.2238	1.6125	1.9812	4.5639	2.336	4.3212	1.7699	2.0273	1.5799	4.3558	2.7725	4.1555	3.3001
BTK	chrX	-	0.96527	0.450439	0.791769	-0.31336	-0.3162	-0.086064	-2.4984	-2.2971	0.86824	-0.33104	0.65113	-1.5577	0.27058	0.61257	3.1056	-1.952	-0.95422	2.1032	1.6681	-0.57833	-1.9059	3.5294	-0.31432	1.6467	0.95929	-2.218
BTLA	chr3	-	1.79523	0.173804	0.621209	6.0261	4.6583	3.0139	2.9236	4.3473	5.2357	2.769	4.8507	5.4492	2.5226	4.4495	3.8382	5.3444	2.8827	6.3272	3.7396	5.3741	1.9311	3.0686	5.1076	5.4837	5.9338	5.3194
BTN1A1	chr6	+	0.503363	0.733754	0.921339	-0.68143	0.69423	-1.1911	-2.8664	-0.34321	0.50016	-0.69912	-0.20237	0.39617	-0.097498	-2.0774	0.48113	-2.3201	-1.3223	-0.38031	0.67204	0.27598	-2.274	-1.1364	-2.2674	-1.5287	2.1762	-2.5861
BTN2A1	chr6	+	2.36916	0.0912004	0.497192	4.4116	4.1319	4.2283	5.2743	4.8706	5.0119	4.6161	4.6454	3.9504	4.3847	4.4623	4.855	4.9599	3.6163	4.2096	4.9374	4.4133	4.0949	4.3289	4.1015	5.3664	3.7682	4.7319
BTN2A2	chr6	+	3.21074	0.0372839	0.351381	8.5568	9.6741	8.1825	9.6481	9.216	9.6236	9.0711	8.201	8.3243	9.1407	7.9443	8.2698	9.3406	8.0937	9.4029	9.0937	10.068	8.9223	8.3208	9.3116	8.8556	9.9299	8.5731
BTN2A3P	chr6	+	1.1922	0.347967	0.731597	1.7893	2.1984	-0.073982	0.36616	3.0958	2.1478	0.59858	1.5314	0.77633	1.0196	-2.5453	1.7976	1.2995	0.53179	-2.4331	0.9927	1.955	0.95863	-1.6042	1.9087	1.7039	1.5019	-3.054
BTN3A1	chr6	+	2.10944	0.121734	0.553363	5.2831	5.2889	5.5079	6.5682	5.8261	6.1811	5.7579	5.9245	4.6694	5.2524	5.2948	5.6922	6.3551	4.5791	5.3427	6.1534	5.8703	5.342	5.7141	5.748	6.6868	4.7394	5.749
BTN3A2	chr6	+	0.370537	0.826499	0.942893	7.6325	4.5401	8.2314	8.7854	9.7149	8.7133	7.8069	8.1571	7.6564	8.2903	7.5282	8.2957	8.5414	7.3755	6.9049	8.4323	5.0342	7.5943	7.726	5.071	8.6672	5.9801	7.8895
BTN3A3	chr6	+	0.996476	0.434891	0.782918	6.0223	6.1618	5.8979	6.6293	6.3171	6.5514	5.921	6.5722	5.4085	6.3324	5.7043	6.1836	6.538	5.2704	4.8215	6.3253	6.2779	5.5278	6.4113	6.4496	6.9342	4.7417	6.1467
BTNL10	chr1	-	0.0852889	0.985902	0.994763	-1.0305	-4.0922	-2.2771	-3.9525	-3.7512	-2.1708	-4.1071	-3.6103	-3.0118	-2.7685	-3.1634	-3.7748	-3.4061	-2.4083	-3.0513	-0.17297	-3.6174	-3.36	-3.8074	-1.0314	-2.6148	-2.8167	-2.0872
BTNL2	chr6	-	2.07631	0.12635	0.561583	1.6127	1.2355	0.61764	-1.7947	1.5766	2.3089	0.37266	-1.4525	1.9534	0.97428	-1.0057	-1.617	0.33666	1.3344	3.194	-0.13065	-1.4596	-1.2022	-0.064619	0.38938	1.865	1.663	0.80759
BTNL3	chr5	+	1.26062	0.321642	0.71721	-2.9321	-3.6719	-3.4418	-3.5322	-1.0089	-0.52813	-3.6868	-1.6051	0.57845	-0.76322	-2.7432	-3.3545	-1.4008	-1.988	-2.631	1.1907	0.7098	-0.61776	-3.3871	-1.3481	-0.6095	0.77349	-0.9299
BTNL8	chr5	+	0.398969	0.806785	0.93809	-0.69662	-3.7584	-1.9433	-3.6186	-1.8323	-1.1	-0.60327	-3.2764	-1.0929	-2.4346	-0.50766	-3.4409	-3.0722	0.24748	-1.1325	-3.5395	-0.9616	-3.0261	-1.8885	-1.4345	-2.2809	1.2176	-3.3383
BTNL9	chr5	+	0.623954	0.651398	0.887161	-3.9469	-1.2273	-2.8717	-4.547	-4.3457	-1.543	-2.3797	-4.2049	-1.2844	-3.363	-3.758	-2.0474	-4.0006	-3.0028	-0.4759	-4.4679	-4.2119	-2.3696	-1.5946	-3.9479	-1.6243	-0.24134	-1.0967
BTRC	chr10	+	0.777985	0.553891	0.846413	4.6437	4.7729	4.6498	4.5426	4.0403	4.8683	4.6496	3.1393	3.7934	4.3311	3.6417	4.0439	4.4126	4.735	4.7124	4.7352	4.228	4.7725	4.0643	4.4103	4.9054	4.0934	4.3239
BUB1	chr2	-	6.13171	0.0026991	0.101952	6.4876	8.3521	7.8019	7.121	7.5088	6.9409	8.6268	7.8146	8.6075	8.4319	8.7617	7.1956	6.8969	8.489	5.4861	6.0425	7.3882	7.4203	7.9421	8.6781	6.6596	4.6212	7.0245
BUB1B	chr15	+	1.21435	0.339226	0.726522	5.8928	7.6555	5.9137	6.3708	4.6461	7.3639	8.5976	6.3719	9.2534	6.4768	7.7699	3.8855	5.8392	8.7963	7.1115	7.4873	7.5872	5.5227	6.5159	8.5549	5.0455	7.6509	6.1036
BUB3	chr10	+	0.983545	0.441276	0.786372	11.758	11.541	11.387	11.269	12.04	11.162	11.726	11.706	11.503	11.373	11.4	11.625	11.352	11.008	11.367	11.544	11.703	11.482	11.686	11.582	11.531	11.22	11.655
BUD13	chr11	-	0.961959	0.452117	0.792535	4.9786	5.3763	5.7039	6.4276	5.5233	5.6509	6.0025	5.6172	6.065	6.1401	5.6209	6.3604	6.6507	5.4549	4.5427	6.2361	5.7465	5.9144	6.3021	5.5552	5.9976	5.5143	5.8749
[truncated: 22,779 more rows]
